# Supplementary material for: Temporal control of acute protein aggregate turnover by UBE3C and NRF1-dependent proteasomal pathways
Source: bioRxiv. 2024 Oct 24:2024.08.30.610524. Preprint. [Version 3] doi: 10.1101/2024.08.30.610524 (PMC11398357; doi:10.1101/2024.08.30.610524)
Supplement: Supplement 2 [file media-2.xlsx]

## Sheet: Proteasome subunit quant
Protein Id	Gene Symbol	Description	Group ID	Number of peptides	Collapsed	Parsimony	default~rq_130N_sn scaled	default~rq_131N_sn scaled	default~rq_131C_sn scaled	default~rq_132N_sn scaled	default~rq_132C_sn scaled	default~rq_133N_sn scaled	default~rq_130N_sn sum	default~rq_131N_sn sum	default~rq_131C_sn sum	default~rq_132N_sn sum	default~rq_132C_sn sum	default~rq_133N_sn sum
sp|P25786|PSA1_HUMAN	PSMA1	Proteasome subunit alpha type-1 OS=Homo sapiens OX=9606 GN=PSMA1 PE=1 SV=1	150	54	C	UR	17.095	16.6146	17.542	14.8845	17.0999	16.764	19028	18493.3	19525.6	16567.6	19033.5	18659.6
sp|P25787|PSA2_HUMAN	PSMA2	Proteasome subunit alpha type-2 OS=Homo sapiens OX=9606 GN=PSMA2 PE=1 SV=2	89	39	C	UR	15.982	17.0344	17.0781	16.6833	16.3804	16.8418	6600.64	7035.31	7053.33	6890.31	6765.2	6955.73
sp|P25788|PSA3_HUMAN	PSMA3	Proteasome subunit alpha type-3 OS=Homo sapiens OX=9606 GN=PSMA3 PE=1 SV=2	269	50	C	UR	15.8618	17.7825	16.118	18.4718	14.5364	17.2296	14673.9	16450.8	14910.9	17088.5	13447.8	15939.3
sp|P25789|PSA4_HUMAN	PSMA4	Proteasome subunit alpha type-4 OS=Homo sapiens OX=9606 GN=PSMA4 PE=1 SV=1	754	30	C	UR	16.271	16.8572	17.3502	16.1046	16.7422	16.6748	12152.4	12590.2	12958.5	12028.1	12504.4	12454
sp|P28066|PSA5_HUMAN	PSMA5	Proteasome subunit alpha type-5 OS=Homo sapiens OX=9606 GN=PSMA5 PE=1 SV=3	409	58	C	UR	16.621	17.2467	16.72	16.4332	15.8696	17.1095	8245.58	8555.96	8294.67	8152.39	7872.82	8487.92
sp|P60900|PSA6_HUMAN	PSMA6	Proteasome subunit alpha type-6 OS=Homo sapiens OX=9606 GN=PSMA6 PE=1 SV=1	422	37	C	UR	19.7051	17.5072	16.6821	12.6989	14.3476	19.0591	14564.5	12940	12330.1	9386.04	10604.6	14087.1
sp|O14818|PSA7_HUMAN	PSMA7	Proteasome subunit alpha type-7 OS=Homo sapiens OX=9606 GN=PSMA7 PE=1 SV=1	439	43	C	UR	15.7391	16.4229	17.7326	16.2372	17.2494	16.6189	10618.2	11079.5	11963.1	10954.2	11637.1	11211.7
sp|P20618|PSB1_HUMAN	PSMB1	Proteasome subunit beta type-1 OS=Homo sapiens OX=9606 GN=PSMB1 PE=1 SV=2	336	48	C	UR	15.7156	17.4831	16.7249	17.1802	15.7398	17.1565	9662.04	10748.7	10282.5	10562.5	9676.9	10547.9
sp|P49721|PSB2_HUMAN	PSMB2	Proteasome subunit beta type-2 OS=Homo sapiens OX=9606 GN=PSMB2 PE=1 SV=1	637	29	C	UR	15.832	17.8494	17.2809	16.7258	16.4207	15.8913	6734.66	7592.81	7350.98	7114.88	6985.09	6759.87
sp|P49720|PSB3_HUMAN	PSMB3	Proteasome subunit beta type-3 OS=Homo sapiens OX=9606 GN=PSMB3 PE=1 SV=2	1515	24	C	UR	15.8926	17.8545	16.315	17.3059	16.4238	16.2082	5037.9	5659.84	5171.8	5485.92	5206.31	5137.96
sp|P28070|PSB4_HUMAN	PSMB4	Proteasome subunit beta type-4 OS=Homo sapiens OX=9606 GN=PSMB4 PE=1 SV=4	411	52	C	UR	15.4794	18.0485	15.8978	18.6901	15.1735	16.7107	5780.52	6739.92	5936.76	6979.52	5666.29	6240.34
sp|P28074|PSB5_HUMAN	PSMB5	Proteasome subunit beta type-5 OS=Homo sapiens OX=9606 GN=PSMB5 PE=1 SV=3	452	70	C	UR	16.1971	17.4017	16.2547	17.296	15.997	16.8536	10957.6	11772.5	10996.6	11701	10822.2	11401.7
sp|P28072|PSB6_HUMAN	PSMB6	Proteasome subunit beta type-6 OS=Homo sapiens OX=9606 GN=PSMB6 PE=1 SV=4	1486	23	C	UR	16.6888	16.671	17.6221	15.8507	17.2373	15.93	5541.16	5535.24	5851.05	5262.9	5723.28	5289.22
sp|Q99436|PSB7_HUMAN	PSMB7	Proteasome subunit beta type-7 OS=Homo sapiens OX=9606 GN=PSMB7 PE=1 SV=1	755	25	C	UR	16.2927	16.9828	16.8216	16.4133	16.4113	17.0782	8809.49	9182.65	9095.46	8874.71	8873.61	9234.23
sp|P62191|PRS4_HUMAN	PSMC1	26S proteasome regulatory subunit 4 OS=Homo sapiens OX=9606 GN=PSMC1 PE=1 SV=1	180	108	C	UR	15.7356	16.8448	16.2984	16.6669	16.3503	18.1041	29082.5	31132.5	30122.8	30803.7	30218.6	33459.9
tr|G3V4X1|G3V4X1_HUMAN	PSMC1	Isoform of P62191, 26S proteasome regulatory subunit 4 (Fragment) OS=Homo sapiens OX=9606 GN=PSMC1 PE=1 SV=1	180	1	C	UR	16.4038	20.2115	16.3701	19.1428	13.2666	14.6052	77.7681	95.8197	77.6082	90.7534	62.8949	69.241
sp|P35998|PRS7_HUMAN	PSMC2	26S proteasome regulatory subunit 7 OS=Homo sapiens OX=9606 GN=PSMC2 PE=1 SV=3	180	94	C	UR	15.4719	16.9415	17.0519	16.1981	16.7008	17.6357	21385.5	23416.9	23569.4	22389.3	23084.2	24376.4
sp|P17980|PRS6A_HUMAN	PSMC3	26S proteasome regulatory subunit 6A OS=Homo sapiens OX=9606 GN=PSMC3 PE=1 SV=3	325	107	C	UR	15.2415	16.8166	17.1362	16.897	16.6401	17.2686	23985.3	26463.9	26966.9	26590.5	26186.2	27175.2
sp|P43686|PRS6B_HUMAN	PSMC4	26S proteasome regulatory subunit 6B OS=Homo sapiens OX=9606 GN=PSMC4 PE=1 SV=2	180	71	C	UR	15.1985	16.8838	16.9862	16.45	16.8409	17.6407	18279.6	20306.5	20429.8	19784.9	20255	21216.9
sp|P62195|PRS8_HUMAN	PSMC5	26S proteasome regulatory subunit 8 OS=Homo sapiens OX=9606 GN=PSMC5 PE=1 SV=1	180	88	C	UR	15.5538	17.3677	16.6152	16.8449	16.378	17.2404	17671.9	19732.7	18877.8	19138.8	18608.3	19588.1
sp|P62333|PRS10_HUMAN	PSMC6	26S proteasome regulatory subunit 10B OS=Homo sapiens OX=9606 GN=PSMC6 PE=1 SV=1	157	86	C	UR	16.5448	17.0395	16.3575	16.4738	16.5536	17.0309	19261	19836.9	19042.9	19178.3	19271.3	19826.9
sp|Q99460|PSMD1_HUMAN	PSMD1	26S proteasome non-ATPase regulatory subunit 1 OS=Homo sapiens OX=9606 GN=PSMD1 PE=1 SV=2	124	131	C	UR	15.3051	15.882	18.2708	15.4136	18.0121	17.1165	35851.9	37203.3	42799.1	36106	42193	40095
sp|O75832|PSD10_HUMAN	PSMD10	26S proteasome non-ATPase regulatory subunit 10 OS=Homo sapiens OX=9606 GN=PSMD10 PE=1 SV=1	885	20	C	UR	10.0429	24.4367	11.0895	22.9549	10.6154	20.8606	2597.01	6319.12	2867.66	5935.94	2745.06	5394.36
sp|O00231|PSD11_HUMAN	PSMD11	26S proteasome non-ATPase regulatory subunit 11 OS=Homo sapiens OX=9606 GN=PSMD11 PE=1 SV=3	82	104	C	UR	16.0695	16.8344	16.8167	16.2047	16.9081	17.1667	23275	24383	24357.3	23470.8	24489.6	24864.2
sp|O00232|PSD12_HUMAN	PSMD12	26S proteasome non-ATPase regulatory subunit 12 OS=Homo sapiens OX=9606 GN=PSMD12 PE=1 SV=3	1069	100	C	UR	15.7337	17.6497	16.2548	16.8393	16.2775	17.245	25275.7	28353.5	26112.7	27051.8	26149.2	27703.4
sp|Q9UNM6|PSD13_HUMAN	PSMD13	26S proteasome non-ATPase regulatory subunit 13 OS=Homo sapiens OX=9606 GN=PSMD13 PE=1 SV=2	573	62	C	UR	15.3253	17.8358	16.6504	16.8146	16.59	16.7839	15126.8	17604.8	16434.8	16596.9	16375.2	16566.6
sp|O00487|PSDE_HUMAN	PSMD14	26S proteasome non-ATPase regulatory subunit 14 OS=Homo sapiens OX=9606 GN=PSMD14 PE=1 SV=1	367	41	C	UR	15.7326	16.8142	17.367	16.4714	16.7124	16.9025	9665.54	10330.1	10669.7	10119.5	10267.5	10384.3
sp|Q13200|PSMD2_HUMAN	PSMD2	26S proteasome non-ATPase regulatory subunit 2 OS=Homo sapiens OX=9606 GN=PSMD2 PE=1 SV=3	226	140	C	UR	15.0093	17.4526	17.0032	16.3955	16.8246	17.3148	36201.2	42094.2	41010.2	39544.5	40579.4	41761.8
sp|O43242|PSMD3_HUMAN	PSMD3	26S proteasome non-ATPase regulatory subunit 3 OS=Homo sapiens OX=9606 GN=PSMD3 PE=1 SV=2	429	105	C	UR	15.3151	17.5571	16.5571	17.1313	16.5131	16.9262	26237.2	30078.2	28365.1	29348.8	28289.6	28997.4
sp|P55036|PSMD4_HUMAN	PSMD4	26S proteasome non-ATPase regulatory subunit 4 OS=Homo sapiens OX=9606 GN=PSMD4 PE=1 SV=1	1	52	C	UR	18.196	16.9579	16.1213	17.3874	15.0645	16.273	17103.2	15939.4	15153	16343.1	14159.7	15295.7
sp|P55036-2|PSMD4-2_HUMAN	PSMD4	Isoform of P55036, Isoform Rpn10E of 26S proteasome non-ATPase regulatory subunit 4 OS=Homo sapiens OX=9606 GN=PSMD4 PE=1 SV=1	1	1	C	UR	12.0258	15.7086	19.9151	16.8752	15.9382	19.5371	32.1869	42.0437	53.3021	45.166	42.6582	52.2905
sp|Q15008|PSMD6_HUMAN	PSMD6	26S proteasome non-ATPase regulatory subunit 6 OS=Homo sapiens OX=9606 GN=PSMD6 PE=1 SV=1	613	72	C	UR	15.7684	16.5423	17.7065	16.9454	16.4779	16.5595	18743.4	19663.2	21047.1	20142.4	19586.7	19683.7
sp|P51665|PSMD7_HUMAN	PSMD7	26S proteasome non-ATPase regulatory subunit 7 OS=Homo sapiens OX=9606 GN=PSMD7 PE=1 SV=2	901	48	C	UR	15.113	16.8884	18.0206	16.6085	16.8271	16.5424	10410.7	11633.7	12413.6	11440.8	11591.5	11395.3
sp|P48556|PSMD8_HUMAN	PSMD8	26S proteasome non-ATPase regulatory subunit 8 OS=Homo sapiens OX=9606 GN=PSMD8 PE=1 SV=2	844	42	C	UR	15.653	17.5468	17.0111	16.4622	16.2489	17.078	10637.3	11924.3	11560.2	11187.2	11042.3	11605.7
sp|O00233|PSMD9_HUMAN	PSMD9	26S proteasome non-ATPase regulatory subunit 9 OS=Homo sapiens OX=9606 GN=PSMD9 PE=1 SV=3	630	4	C	UR	9.59553	24.14	12.8552	23.0529	10.5321	19.8242	486.89	1224.89	652.291	1169.74	534.414	1005.91
sp|Q16186|ADRM1_HUMAN	ADRM1	Proteasomal ubiquitin receptor ADRM1 OS=Homo sapiens OX=9606 GN=ADRM1 PE=1 SV=2	604	18	C	UR	22.9258	24.3639	22.6551	22.7086	3.19665	4.14983	8101.78	8609.98	8006.1	8025.02	1129.67	1466.51
sp|Q9Y5K5|UCHL5_HUMAN	UCHL5	Ubiquitin carboxyl-terminal hydrolase isozyme L5 OS=Homo sapiens OX=9606 GN=UCHL5 PE=1 SV=3	1228	50	C	UR	21.1721	24.4535	22.7913	23.5423	3.51437	4.52643	13370.4	15442.6	14393	14867.2	2219.36	2858.49
tr|Q5LJA5|Q5LJA5_HUMAN	UCHL5	Isoform of Q9Y5K5, Ubiquitin carboxyl-terminal hydrolase OS=Homo sapiens OX=9606 GN=UCHL5 PE=1 SV=1	1228	7	C	UR	17.2641	22.4012	19.7752	25.1359	6.72325	8.70036	822.381	1067.08	941.995	1197.35	320.263	414.443

## Sheet: protein_quant_29125
Protein Id	Gene Symbol	Description	Group ID	Number of peptides	Collapsed	Parsimony	default~rq_130N_sn scaled	default~rq_131N_sn scaled	default~rq_131C_sn scaled	default~rq_132N_sn scaled	default~rq_132C_sn scaled	default~rq_133N_sn scaled	default~rq_130N_sn sum	default~rq_131N_sn sum	default~rq_131C_sn sum	default~rq_132N_sn sum	default~rq_132C_sn sum	default~rq_133N_sn sum
##sp|Q9BZC7|ABCA2_HUMAN	##ABCA2	####ATP-binding cassette sub-family A member 2 OS=Homo sapiens OX=9606 GN=ABCA2 PE=1 SV=4	2456	1	C	UR	15.2623	20.0071	13.6521	21.005	12.6938	17.3797	76.4838	100.261	68.4143	105.262	63.6125	87.0948
##sp|Q15027|ACAP1_HUMAN	##ACAP1	####Arf-GAP with coiled-coil, ANK repeat and PH domain-containing protein 1 OS=Homo sapiens OX=9606 GN=ACAP1 PE=1 SV=1	345	1	C	UR	15.6545	20.0045	12.8402	20.7742	11.6105	19.1162	335.453	428.667	275.146	445.161	248.795	409.633
##sp|Q5VU57|CBPC6_HUMAN	##AGBL4	####Cytosolic carboxypeptidase 6 OS=Homo sapiens OX=9606 GN=AGBL4 PE=2 SV=3	2289	1	C	UR	9.69892	18.582	15.5123	21.4354	14.7759	19.9955	244.527	468.486	391.092	540.424	372.528	504.123
##sp|Q9Y6J0|CABIN_HUMAN	##CABIN1	####Calcineurin-binding protein cabin-1 OS=Homo sapiens OX=9606 GN=CABIN1 PE=1 SV=1	1705	1	C	UR	16.705	17.476	13.4235	19.8435	11.8245	20.7274	403.139	421.746	323.946	478.88	285.359	500.211
##sp|Q9ULU8|CAPS1_HUMAN	##CADPS	####Calcium-dependent secretion activator 1 OS=Homo sapiens OX=9606 GN=CADPS PE=1 SV=3	2008	1	C	UR	19.4817	18.3855	6.72425	39.4579	6.82674	9.12386	839.764	792.509	289.85	1700.84	294.268	393.286
##sp|Q9H2F9|CCD68_HUMAN	##CCDC68	####Coiled-coil domain-containing protein 68 OS=Homo sapiens OX=9606 GN=CCDC68 PE=1 SV=1	1759	1	C	UR	15.3548	16.7118	18.1282	15.9015	17.2319	16.6717	929.74	1011.91	1097.67	962.844	1043.4	1009.48
##sp|Q96PZ7|CSMD1_HUMAN	##CSMD1	####CUB and sushi domain-containing protein 1 OS=Homo sapiens OX=9606 GN=CSMD1 PE=1 SV=3	2261	1	C	UR	16.4158	19.5567	17.0607	18.3778	14.1677	14.4211	421.762	502.458	438.331	472.17	364.003	370.513
##sp|Q7Z388|D19L4_HUMAN	##DPY19L4	####Probable C-mannosyltransferase DPY19L4 OS=Homo sapiens OX=9606 GN=DPY19L4 PE=1 SV=1	2438	1	C	UR	16.291	17.3587	16.6837	17.168	15.5648	16.9337	234.647	250.024	240.302	247.278	224.186	243.904
##sp|Q9NZW4|DSPP_HUMAN	##DSPP	####Dentin sialophosphoprotein OS=Homo sapiens OX=9606 GN=DSPP PE=1 SV=2	2360	1	C	UR	13.339	23.1769	12.4496	20.4457	11.749	18.8397	548.336	952.749	511.775	840.476	482.974	774.455
##sp|Q5T3I0-2|GPTC4-2_HUMAN	##GPATCH4	####Isoform of Q5T3I0, Isoform 2 of G patch domain-containing protein 4 OS=Homo sapiens OX=9606 GN=GPATCH4 PE=1 SV=2	2255	1	C	UR	17.1646	21.4403	16.812	15.2576	14.4778	14.8477	218.188	272.539	213.706	193.947	184.036	188.738
##sp|Q6ZU52|K0408_HUMAN	##KIAA0408	####Uncharacterized protein KIAA0408 OS=Homo sapiens OX=9606 GN=KIAA0408 PE=1 SV=1	2495	1	C	UR	15.4809	19.7859	15.0357	17.9443	14.7137	17.0395	261.98	334.833	254.446	303.667	248.996	288.355
##sp|Q07444-2|NKG2E-2_HUMAN	##KLRC3	####Isoform of Q07444, Isoform NKG2-H of NKG2-E type II integral membrane protein OS=Homo sapiens OX=9606 GN=KLRC3 PE=2 SV=3	420	1	C	UR	14.9157	19.5821	12.2354	21.3191	11.7312	20.2166	246.002	322.964	201.796	351.612	193.48	333.43
##sp|Q5TGP6|MROH9_HUMAN	##MROH9	####Maestro heat-like repeat-containing protein family member 9 OS=Homo sapiens OX=9606 GN=MROH9 PE=2 SV=1	897	1	C	UR	15.3059	19.1949	14.2762	21.2648	12.6826	17.2755	305.004	382.501	284.485	423.748	252.729	344.252
##sp|O75592|MYCB2_HUMAN	##MYCBP2	####E3 ubiquitin-protein ligase MYCBP2 OS=Homo sapiens OX=9606 GN=MYCBP2 PE=1 SV=4	2384	2	C	UR	14.875	22.2476	11.309	20.2888	11.306	19.9736	585.326	875.433	445.002	798.355	444.886	785.951
##sp|Q86UW6|N4BP2_HUMAN	##N4BP2	####NEDD4-binding protein 2 OS=Homo sapiens OX=9606 GN=N4BP2 PE=1 SV=2	1901	2	C	UR	13.0826	23.0066	13.1063	21.0594	11.4715	18.2736	346.166	608.755	346.791	557.233	303.535	483.518
##sp|Q9BPX3|CND3_HUMAN	##NCAPG	####Condensin complex subunit 3 OS=Homo sapiens OX=9606 GN=NCAPG PE=1 SV=1	2370	3	C	UR	13.5972	20.4433	13.9583	20.1256	13.069	18.8066	997.535	1499.79	1024.03	1476.49	958.785	1379.72
##sp|Q00653-3|NFKB2-3_HUMAN	##NFKB2	####Isoform of Q00653, Isoform 3 of Nuclear factor NF-kappa-B p100 subunit OS=Homo sapiens OX=9606 GN=NFKB2 PE=1 SV=4	1609	1	C	UR	13.3008	21.8335	13.0507	20.7277	13.5803	17.5069	215.937	354.465	211.876	336.512	220.475	284.223
##sp|Q96E52|OMA1_HUMAN	##OMA1	####Metalloendopeptidase OMA1, mitochondrial OS=Homo sapiens OX=9606 GN=OMA1 PE=1 SV=1	1990	1	C	UR	18.1614	18.028	14.4473	24.8814	12.2757	12.2062	235.609	233.878	187.425	322.788	159.253	158.352
##sp|Q9GZU8|PIP30_HUMAN	##PSME3IP1	####PSME3-interacting protein OS=Homo sapiens OX=9606 GN=PSME3IP1 PE=1 SV=1	2459	1	C	UR	10.6641	22.1539	12.323	21.7978	12.1656	20.8957	333.939	693.733	385.886	682.583	380.956	654.333
##sp|Q13882|PTK6_HUMAN	##PTK6	####Protein-tyrosine kinase 6 OS=Homo sapiens OX=9606 GN=PTK6 PE=1 SV=1	1865	1	C	UR	13.783	22.8073	11.7814	23.3878	9.8616	18.3788	78.6152	130.088	67.1987	133.399	56.2483	104.829
##sp|P35251|RFC1_HUMAN	##RFC1	####Replication factor C subunit 1 OS=Homo sapiens OX=9606 GN=RFC1 PE=1 SV=4	2530	2	C	UR	16.4228	19.4006	12.4967	21.1636	11.4408	19.0755	695.559	821.677	529.278	896.346	484.557	807.908
##sp|O95977|S1PR4_HUMAN	##S1PR4	####Sphingosine 1-phosphate receptor 4 OS=Homo sapiens OX=9606 GN=S1PR4 PE=1 SV=1	1978	1	C	UR	13.502	22.6004	13.5043	21.9038	11.8514	16.638	105.029	175.804	105.047	170.385	92.19	129.424
##sp|O95171|SCEL_HUMAN	##SCEL	####Sciellin OS=Homo sapiens OX=9606 GN=SCEL PE=1 SV=2	1874	2	C	UR	14.7907	20.1847	17.0803	18.6374	15.3863	13.9205	448.51	612.074	517.94	565.156	466.571	422.122
##sp|Q16586|SGCA_HUMAN	##SGCA	####Alpha-sarcoglycan OS=Homo sapiens OX=9606 GN=SGCA PE=1 SV=1	2450	1	C	UR	12.5991	20.6281	13.9009	21.574	12.7435	18.5543	140.988	230.835	155.556	241.42	142.604	207.629
##sp|O60907|TBL1X_HUMAN	##TBL1X	####F-box-like/WD repeat-containing protein TBL1X OS=Homo sapiens OX=9606 GN=TBL1X PE=1 SV=3	1976	1	C	UR	16.2762	17.3178	13.7548	23.0074	12.4615	17.1822	491.871	523.35	415.675	695.292	376.59	519.251
##sp|O95049|ZO3_HUMAN	##TJP3	####Tight junction protein ZO-3 OS=Homo sapiens OX=9606 GN=TJP3 PE=1 SV=3	2183	2	C	UR	16.3779	20.9432	12.809	19.6615	11.6943	18.5141	516.284	660.195	403.779	619.791	368.64	583.621
##sp|Q02880|TOP2B_HUMAN	##TOP2B	####DNA topoisomerase 2-beta OS=Homo sapiens OX=9606 GN=TOP2B PE=1 SV=3	2061	1	C	UR	11.4089	17.4576	13.4416	19.5251	17.2317	20.935	227.651	348.347	268.212	389.601	343.84	417.734
##sp|Q14679|TTLL4_HUMAN	##TTLL4	####Tubulin monoglutamylase TTLL4 OS=Homo sapiens OX=9606 GN=TTLL4 PE=1 SV=2	1106	2	C	UR	15.5004	21.7934	12.7442	19.1845	11.6133	19.1642	861.059	1210.64	707.955	1065.71	645.13	1064.59
##sp|Q8IX04|UEVLD_HUMAN	##UEVLD	####Ubiquitin-conjugating enzyme E2 variant 3 OS=Homo sapiens OX=9606 GN=UEVLD PE=1 SV=2	2016	1	C	UR	17.7906	18.3252	7.07618	38.299	6.94039	11.5686	429.664	442.576	170.898	924.965	167.619	279.396
sp|Q9NRG9|AAAS_HUMAN	AAAS	Aladin OS=Homo sapiens OX=9606 GN=AAAS PE=1 SV=1	1485	4	C	UR	12.8509	20.3675	13.1653	22.6105	11.8569	19.1488	714.206	1131.95	731.678	1256.6	658.964	1064.22
sp|Q6PD74|AAGAB_HUMAN	AAGAB	Alpha- and gamma-adaptin-binding protein p34 OS=Homo sapiens OX=9606 GN=AAGAB PE=1 SV=1	1600	4	C	UR	12.3468	19.145	12.6661	24.7529	12.1767	18.9125	388.756	602.809	398.809	779.38	383.401	595.488
sp|P49588|SYAC_HUMAN	AARS1	Alanine--tRNA ligase, cytoplasmic OS=Homo sapiens OX=9606 GN=AARS1 PE=1 SV=2	546	14	C	UR	11.0943	20.6547	15.0975	24.629	11.1346	17.3898	1696.49	3158.43	2308.64	3766.16	1702.66	2659.17
sp|Q5JTZ9|SYAM_HUMAN	AARS2	Alanine--tRNA ligase, mitochondrial OS=Homo sapiens OX=9606 GN=AARS2 PE=1 SV=1	1335	1	C	UR	12.4943	20.0565	14.7346	22.2226	12.147	18.3449	139.047	223.205	163.978	247.311	135.181	204.157
sp|Q4L235|ACSF4_HUMAN	AASDH	Beta-alanine-activating enzyme OS=Homo sapiens OX=9606 GN=AASDH PE=1 SV=3	1930	1	C	UR	13.3074	21.0766	13.287	21.7999	13.5064	17.0227	27.3965	43.3911	27.3546	44.8803	27.8061	35.0453
sp|Q9NRN7|ADPPT_HUMAN	AASDHPPT	L-aminoadipate-semialdehyde dehydrogenase-phosphopantetheinyl transferase OS=Homo sapiens OX=9606 GN=AASDHPPT PE=1 SV=2	1836	1	C	UR	14.7586	20.7858	13.7005	19.9941	11.803	18.9581	382.063	538.092	354.671	517.598	305.551	490.779
sp|Q9NRK6|ABCBA_HUMAN	ABCB10	ATP-binding cassette sub-family B member 10, mitochondrial OS=Homo sapiens OX=9606 GN=ABCB10 PE=1 SV=2	2197	2	C	UR	12.8585	20.4959	14.4564	20.6809	13.8078	17.7006	132.618	211.387	149.098	213.295	142.408	182.558
sp|O95342|ABCBB_HUMAN	ABCB11	Bile salt export pump OS=Homo sapiens OX=9606 GN=ABCB11 PE=1 SV=2	2453	1	C	UR	13.8662	22.0773	14.6646	21.0765	11.5928	16.7226	381.288	607.075	403.244	579.555	318.775	459.832
sp|O75027|ABCB7_HUMAN	ABCB7	Iron-sulfur clusters transporter ABCB7, mitochondrial OS=Homo sapiens OX=9606 GN=ABCB7 PE=1 SV=2	1979	1	C	UR	10.1732	20.5422	13.5149	20.1415	12.3222	23.306	89.8892	181.509	119.416	177.969	108.878	205.93
sp|P61221|ABCE1_HUMAN	ABCE1	ATP-binding cassette sub-family E member 1 OS=Homo sapiens OX=9606 GN=ABCE1 PE=1 SV=1	884	20	C	UR	12.8639	19.9362	14.4806	22.3617	12.0459	18.3118	4071	6309.13	4582.62	7076.72	3812.11	5795.06
sp|Q8NE71|ABCF1_HUMAN	ABCF1	ATP-binding cassette sub-family F member 1 OS=Homo sapiens OX=9606 GN=ABCF1 PE=1 SV=2	821	9	C	UR	15.366	21.0838	13.0472	19.6094	11.379	19.5146	1373.26	1884.25	1166.02	1752.48	1016.94	1744.02
sp|Q9UG63|ABCF2_HUMAN	ABCF2	ATP-binding cassette sub-family F member 2 OS=Homo sapiens OX=9606 GN=ABCF2 PE=1 SV=2	1326	11	C	UR	15.564	20.6562	12.3955	21.4368	11.1034	18.844	1627.96	2160.6	1296.54	2242.25	1161.4	1971.04
sp|Q9NUQ8|ABCF3_HUMAN	ABCF3	ATP-binding cassette sub-family F member 3 OS=Homo sapiens OX=9606 GN=ABCF3 PE=1 SV=2	213	12	C	UR	12.6316	21.7847	13.3525	20.8608	12.2439	19.1265	1641.4	2830.78	1735.07	2710.74	1591.02	2485.37
sp|Q9NUJ1|ABHDA_HUMAN	ABHD10	Palmitoyl-protein thioesterase ABHD10, mitochondrial OS=Homo sapiens OX=9606 GN=ABHD10 PE=1 SV=1	1492	11	C	UR	16.3246	19.006	14.7079	18.9272	14.255	16.7793	2099.17	2443.98	1891.28	2433.85	1833.04	2157.65
sp|Q9NYB9|ABI2_HUMAN	ABI2	Abl interactor 2 OS=Homo sapiens OX=9606 GN=ABI2 PE=1 SV=1	1951	2	C	UR	14.8214	18.3373	15.0414	18.723	12.984	20.093	312.248	386.319	316.883	394.445	273.54	423.309
sp|P42684|ABL2_HUMAN	ABL2	Tyrosine-protein kinase ABL2 OS=Homo sapiens OX=9606 GN=ABL2 PE=1 SV=1	2505	1	C	UR	13.5496	20.6895	12.5458	21.8398	13.2286	18.1468	33.9513	51.8416	31.436	54.724	33.1468	45.4706
sp|Q6UWZ7|ABRX1_HUMAN	ABRAXAS1	BRCA1-A complex subunit Abraxas 1 OS=Homo sapiens OX=9606 GN=ABRAXAS1 PE=1 SV=2	179	7	C	UR	14.329	22.9888	13.466	21.8039	10.989	16.4232	1483.39	2379.88	1394.04	2257.21	1137.62	1700.19
sp|Q15018|ABRX2_HUMAN	ABRAXAS2	BRISC complex subunit Abraxas 2 OS=Homo sapiens OX=9606 GN=ABRAXAS2 PE=1 SV=2	1907	7	C	UR	15.5501	18.4228	15.3786	20.0158	15.2334	15.3993	996.327	1180.38	985.336	1282.45	976.033	986.66
sp|P09110|THIK_HUMAN	ACAA1	3-ketoacyl-CoA thiolase, peroxisomal OS=Homo sapiens OX=9606 GN=ACAA1 PE=1 SV=2	963	9	C	UR	11.0717	22.5013	12.484	20.0119	13.9638	19.9673	1147.46	2332	1293.82	2074	1447.19	2069.38
sp|P42765|THIM_HUMAN	ACAA2	3-ketoacyl-CoA thiolase, mitochondrial OS=Homo sapiens OX=9606 GN=ACAA2 PE=1 SV=2	88	3	C	UR	14.1013	20.4816	14.0135	22.121	11.7629	17.5198	205.598	298.623	204.317	322.526	171.503	255.44
sp|Q13085|ACACA_HUMAN	ACACA	Acetyl-CoA carboxylase 1 OS=Homo sapiens OX=9606 GN=ACACA PE=1 SV=2	907	6	C	UR	12.6511	21.0098	14.6278	23.7327	11.4323	16.5464	907.739	1507.49	1049.57	1702.86	820.286	1187.24
sp|Q9H845|ACAD9_HUMAN	ACAD9	Complex I assembly factor ACAD9, mitochondrial OS=Homo sapiens OX=9606 GN=ACAD9 PE=1 SV=1	1666	3	C	UR	13.7765	21.5777	12.6229	23.4045	10.8574	17.761	350.317	548.692	320.982	595.144	276.088	451.639
sp|P11310|ACADM_HUMAN	ACADM	Medium-chain specific acyl-CoA dehydrogenase, mitochondrial OS=Homo sapiens OX=9606 GN=ACADM PE=1 SV=1	301	10	C	UR	11.9814	21.3123	13.8212	21.6313	12.1342	19.1195	1364.34	2426.85	1573.84	2463.18	1381.74	2177.16
sp|P49748|ACADV_HUMAN	ACADVL	Very long-chain specific acyl-CoA dehydrogenase, mitochondrial OS=Homo sapiens OX=9606 GN=ACADVL PE=1 SV=1	1265	10	C	UR	11.8519	21.2809	14.5309	23.6809	11.1283	17.5272	1330.52	2389.03	1631.26	2658.47	1249.28	1967.64
sp|Q15057|ACAP2_HUMAN	ACAP2	Arf-GAP with coiled-coil, ANK repeat and PH domain-containing protein 2 OS=Homo sapiens OX=9606 GN=ACAP2 PE=1 SV=3	690	27	C	UR	12.9039	21.7574	12.8198	20.4858	12.0881	19.9449	6294.75	10613.6	6253.7	9993.34	5896.79	9729.47
sp|P24752|THIL_HUMAN	ACAT1	Acetyl-CoA acetyltransferase, mitochondrial OS=Homo sapiens OX=9606 GN=ACAT1 PE=1 SV=1	955	21	C	UR	12.1425	21.0341	14.8032	21.4797	12.5309	18.0096	3934.85	6816.26	4797.07	6960.64	4060.74	5836.15
sp|Q9BWD1|THIC_HUMAN	ACAT2	Acetyl-CoA acetyltransferase, cytosolic OS=Homo sapiens OX=9606 GN=ACAT2 PE=1 SV=2	1313	1	C	UR	11.4077	22.3088	9.76173	16.2734	14.2908	25.9576	38.6819	75.6463	33.1007	55.1811	48.4584	88.0188
sp|Q9H3P7|GCP60_HUMAN	ACBD3	Golgi resident protein GCP60 OS=Homo sapiens OX=9606 GN=ACBD3 PE=1 SV=4	2308	2	C	UR	12.3216	19.6745	15.6429	21.2789	12.9898	18.0922	72.3751	115.565	91.8843	124.989	76.3004	106.271
tr|R4GND4|R4GND4_HUMAN	ACD	Isoform of Q96AP0, Adrenocortical dysplasia protein homolog (Fragment) OS=Homo sapiens OX=9606 GN=ACD PE=4 SV=3	1190	1	C	UR	17.9977	17.6169	8.54668	35.4797	7.46407	12.8949	122.438	119.847	58.1427	241.367	50.7778	87.7237
sp|P53396|ACLY_HUMAN	ACLY	ATP-citrate synthase OS=Homo sapiens OX=9606 GN=ACLY PE=1 SV=3	447	31	C	UR	12.9211	20.4129	14.0019	24.6582	10.5045	17.5014	4587.09	7246.77	4970.78	8753.87	3729.2	6213.14
sp|P21399|ACOHC_HUMAN	ACO1	Cytoplasmic aconitate hydratase OS=Homo sapiens OX=9606 GN=ACO1 PE=1 SV=3	1702	1	C	UR	13.4421	21.3051	13.4471	22.091	10.7575	18.9572	126.579	200.623	126.626	208.023	101.299	178.513
sp|Q99798|ACON_HUMAN	ACO2	Aconitate hydratase, mitochondrial OS=Homo sapiens OX=9606 GN=ACO2 PE=1 SV=2	1217	13	C	UR	11.9672	20.6736	13.9786	21.6308	12.7812	18.9686	1759.79	3040.07	2055.58	3180.84	1879.49	2789.36
sp|Q9NPJ3|ACO13_HUMAN	ACOT13	Acyl-coenzyme A thioesterase 13 OS=Homo sapiens OX=9606 GN=ACOT13 PE=1 SV=1	1615	9	C	UR	11.6336	21.8989	14.321	23.52	12.2647	16.3618	1226.41	2308.59	1509.72	2479.48	1292.94	1724.86
sp|O00154|BACH_HUMAN	ACOT7	Cytosolic acyl coenzyme A thioester hydrolase OS=Homo sapiens OX=9606 GN=ACOT7 PE=1 SV=3	107	3	C	UR	12.283	18.4224	16.0333	25.412	12.193	15.6563	224.23	336.305	292.691	463.903	222.585	285.81
sp|Q9Y305|ACOT9_HUMAN	ACOT9	Acyl-coenzyme A thioesterase 9, mitochondrial OS=Homo sapiens OX=9606 GN=ACOT9 PE=1 SV=2	1790	7	C	UR	13.8381	22.7429	12.8737	19.3176	12.6812	18.5466	1197.86	1968.69	1114.39	1672.19	1097.72	1605.45
sp|Q15067|ACOX1_HUMAN	ACOX1	Peroxisomal acyl-coenzyme A oxidase 1 OS=Homo sapiens OX=9606 GN=ACOX1 PE=1 SV=3	2287	1	C	UR	12.8588	21.5878	17.1039	20.349	12.4973	15.6032	113.486	190.525	150.951	179.591	110.296	137.707
sp|P24666|PPAC_HUMAN	ACP1	Low molecular weight phosphotyrosine protein phosphatase OS=Homo sapiens OX=9606 GN=ACP1 PE=1 SV=3	1809	5	C	UR	11.9349	22.2277	14.7139	21.7865	11.6813	17.6558	481.338	896.452	593.415	878.658	471.109	712.066
sp|P11117|PPAL_HUMAN	ACP2	Lysosomal acid phosphatase OS=Homo sapiens OX=9606 GN=ACP2 PE=1 SV=3	1078	1	C	UR	11.4545	19.8426	14.0828	23.8031	11.8292	18.9877	46.2998	80.2048	56.9234	96.2134	47.8143	76.7491
sp|O95573|ACSL3_HUMAN	ACSL3	Fatty acid CoA ligase Acsl3 OS=Homo sapiens OX=9606 GN=ACSL3 PE=1 SV=3	1005	6	C	UR	13.61	20.9145	12.061	19.8187	13.1557	20.4401	879.51	1351.55	779.412	1280.73	850.149	1320.88
sp|O60488|ACSL4_HUMAN	ACSL4	Long-chain-fatty-acid--CoA ligase 4 OS=Homo sapiens OX=9606 GN=ACSL4 PE=1 SV=2	1161	3	C	UR	12.7596	22.4041	14.4016	23.0066	9.70052	17.7276	348.411	611.762	393.249	628.214	264.881	484.069
sp|P68133|ACTS_HUMAN	ACTA1	Actin, alpha skeletal muscle OS=Homo sapiens OX=9606 GN=ACTA1 PE=1 SV=1	327	34	C	UR	11.9218	19.6755	14.1405	22.7138	13.1578	18.3906	5995.14	9894.22	7110.85	11422.1	6616.67	9248.13
sp|P63261|ACTG_HUMAN	ACTG1	Actin, cytoplasmic 2 OS=Homo sapiens OX=9606 GN=ACTG1 PE=1 SV=1	327	34	C	UR	12.0622	20.0224	13.7964	23.0225	13.1614	17.9351	2233.01	3706.65	2554.06	4262.03	2436.49	3320.23
sp|P12814|ACTN1_HUMAN	ACTN1	Alpha-actinin-1 OS=Homo sapiens OX=9606 GN=ACTN1 PE=1 SV=2	480	3	C	UR	12.7039	20.2118	13.3501	23.1597	11.7985	18.7761	330.41	525.682	347.217	602.352	306.863	488.341
sp|O43707|ACTN4_HUMAN	ACTN4	Alpha-actinin-4 OS=Homo sapiens OX=9606 GN=ACTN4 PE=1 SV=2	480	14	C	UR	12.4901	19.9847	14.0914	22.2085	12.9361	18.2892	2284.82	3655.82	2577.76	4062.62	2366.4	3345.65
sp|Q9NZ32|ARP10_HUMAN	ACTR10	Actin-related protein 10 OS=Homo sapiens OX=9606 GN=ACTR10 PE=1 SV=1	1476	5	C	UR	13.2867	21.7499	12.2271	21.1163	12.9748	18.6452	857.311	1403.39	788.943	1362.51	837.19	1203.06
sp|P61163|ACTZ_HUMAN	ACTR1A	Alpha-centractin OS=Homo sapiens OX=9606 GN=ACTR1A PE=1 SV=1	142	21	C	UR	13.3915	20.9618	12.0782	20.9056	13.5664	19.0965	3994.44	6252.49	3602.7	6235.75	4046.58	5696.12
sp|P42025|ACTY_HUMAN	ACTR1B	Beta-centractin OS=Homo sapiens OX=9606 GN=ACTR1B PE=1 SV=1	142	9	C	UR	13.1042	19.6533	12.3906	21.0664	14.1377	19.6478	640.675	960.867	605.79	1029.96	691.207	960.599
sp|P61160|ARP2_HUMAN	ACTR2	Actin-related protein 2 OS=Homo sapiens OX=9606 GN=ACTR2 PE=1 SV=1	1749	3	C	UR	13.0087	21.3377	13.8329	20.4665	12.1624	19.1917	311.57	511.057	331.31	490.19	291.299	459.658
sp|P61158|ARP3_HUMAN	ACTR3	Actin-related protein 3 OS=Homo sapiens OX=9606 GN=ACTR3 PE=1 SV=3	1253	4	C	UR	13.9391	21.2535	13.45	21.1268	12.0184	18.2122	718.754	1095.91	693.534	1089.37	619.712	939.088
sp|Q9H981|ARP8_HUMAN	ACTR8	Actin-related protein 8 OS=Homo sapiens OX=9606 GN=ACTR8 PE=1 SV=2	2411	1	C	UR	14.0537	19.2791	14.5927	19.0592	14.0217	18.9935	23.1982	31.8237	24.0879	31.4607	23.1454	31.3523
sp|P07311|ACYP1_HUMAN	ACYP1	Acylphosphatase-1 OS=Homo sapiens OX=9606 GN=ACYP1 PE=1 SV=2	1741	5	C	UR	13.2349	22.4214	13.9667	22.0411	11.7183	16.6176	731.123	1238.6	771.545	1217.6	647.34	917.99
sp|P35611|ADDA_HUMAN	ADD1	Alpha-adducin OS=Homo sapiens OX=9606 GN=ADD1 PE=1 SV=2	1886	2	C	UR	12.4948	19.3684	12.5711	21.8552	14.7294	18.9811	480.644	745.054	483.581	840.715	566.605	730.158
sp|Q6QNK2-4|AGRD1-4_HUMAN	ADGRD1	Isoform of Q6QNK2, Isoform 4 of Adhesion G-protein coupled receptor D1 OS=Homo sapiens OX=9606 GN=ADGRD1 PE=1 SV=1	2177	1	C	UR	11.8743	21.1626	13.4889	21.9949	13.6076	17.8717	212.81	379.272	241.746	394.19	243.874	320.294
sp|P11766|ADHX_HUMAN	ADH5	Alcohol dehydrogenase class-3 OS=Homo sapiens OX=9606 GN=ADH5 PE=1 SV=4	118	8	C	UR	12.2457	21.448	14.651	22.1618	11.6976	17.7959	1279.33	2240.71	1530.62	2315.29	1222.07	1859.17
sp|Q9H2P0|ADNP_HUMAN	ADNP	Activity-dependent neuroprotector homeobox protein OS=Homo sapiens OX=9606 GN=ADNP PE=1 SV=1	2379	1	C	UR	14.7603	20.2926	13.8835	20.523	13.0003	17.5403	168.701	231.932	158.68	234.565	148.586	200.475
sp|Q16186|ADRM1_HUMAN	ADRM1	Proteasomal ubiquitin receptor ADRM1 OS=Homo sapiens OX=9606 GN=ADRM1 PE=1 SV=2	604	18	C	UR	22.9258	24.3639	22.6551	22.7086	3.19665	4.14983	8101.78	8609.98	8006.1	8025.02	1129.67	1466.51
sp|P30566|PUR8_HUMAN	ADSL	Adenylosuccinate lyase OS=Homo sapiens OX=9606 GN=ADSL PE=1 SV=2	1740	3	C	UR	12.6169	20.3366	13.9148	23.2479	11.706	18.1779	551.31	888.629	608.024	1015.84	511.506	794.303
sp|P30520|PURA2_HUMAN	ADSS2	Adenylosuccinate synthetase isozyme 2 OS=Homo sapiens OX=9606 GN=ADSS2 PE=1 SV=3	2004	2	C	UR	11.1458	22.8798	14.0301	23.4963	11.4699	16.978	159.373	327.157	200.616	335.973	164.007	242.768
sp|P55196-1|AFAD-1_HUMAN	AFDN	Isoform of P55196, Isoform 2 of Afadin OS=Homo sapiens OX=9606 GN=AFDN PE=1 SV=3	1272	8	C	UR	13.711	21.88	12.7998	19.1542	12.7909	19.664	723.459	1154.5	675.381	1010.67	674.912	1037.57
sp|Q9Y4W6|AFG32_HUMAN	AFG3L2	AFG3-like protein 2 OS=Homo sapiens OX=9606 GN=AFG3L2 PE=1 SV=2	268	2	C	UR	13.8234	21.4195	12.6013	20.4386	12.3603	19.3569	372.326	576.923	339.411	550.504	332.918	521.368
sp|P52594|AGFG1_HUMAN	AGFG1	Arf-GAP domain and FG repeat-containing protein 1 OS=Homo sapiens OX=9606 GN=AGFG1 PE=1 SV=2	669	2	C	UR	11.6332	20.3704	15.5011	24.7629	12.3079	15.4244	117.083	205.02	156.012	249.229	123.874	155.241
sp|Q53H12|AGK_HUMAN	AGK	Acylglycerol kinase, mitochondrial OS=Homo sapiens OX=9606 GN=AGK PE=1 SV=2	1149	7	C	UR	13.1779	21.2965	12.8376	20.7894	11.9286	19.97	1403.26	2267.78	1367.02	2213.78	1270.22	2126.52
sp|P35573|GDE_HUMAN	AGL	Glycogen debranching enzyme OS=Homo sapiens OX=9606 GN=AGL PE=1 SV=3	1872	2	C	UR	13.6954	19.9961	12.7956	23.3052	12.7657	17.442	107.764	157.342	100.684	183.38	100.449	137.245
sp|O00116|ADAS_HUMAN	AGPS	Alkyldihydroxyacetonephosphate synthase, peroxisomal OS=Homo sapiens OX=9606 GN=AGPS PE=1 SV=1	106	10	C	UR	12.0296	20.5752	13.6873	21.4638	12.6896	19.5546	1706.37	2918.55	1941.52	3044.59	1799.99	2773.77
sp|Q9UPW5|CBPC1_HUMAN	AGTPBP1	Cytosolic carboxypeptidase 1 OS=Homo sapiens OX=9606 GN=AGTPBP1 PE=1 SV=3	1424	6	C	UR	13.3954	20.1604	13.6872	22.7428	11.7825	18.2317	477.198	718.194	487.593	810.19	419.741	649.488
sp|P23526|SAHH_HUMAN	AHCY	Adenosylhomocysteinase OS=Homo sapiens OX=9606 GN=AHCY PE=1 SV=4	342	16	C	UR	12.1334	20.939	14.6215	23.4089	11.2935	17.6036	2284.39	3942.26	2752.85	4407.28	2126.27	3314.28
sp|Q09666|AHNK_HUMAN	AHNAK	Neuroblast differentiation-associated protein AHNAK OS=Homo sapiens OX=9606 GN=AHNAK PE=1 SV=2	1906	5	C	UR	13.6248	20.8877	15.8494	22.1832	11.1242	16.3307	281.883	432.144	327.906	458.946	230.147	337.865
sp|O95433|AHSA1_HUMAN	AHSA1	Activator of 90 kDa heat shock protein ATPase homolog 1 OS=Homo sapiens OX=9606 GN=AHSA1 PE=1 SV=1	906	4	C	UR	12.8601	21.4133	15.2375	21.6379	11.3024	17.5488	491.115	817.758	581.91	826.332	431.629	670.176
sp|P12763|FETUA_BOVIN_contaminant	AHSG	Alpha-2-HS-glycoprotein OS=Bos taurus GN=AHSG PE=1 SV=2	512	11	C	UR	11.2165	20.4248	12.7186	24.5201	11.2448	19.8752	1857.26	3381.99	2105.97	4060.08	1861.93	3290.98
sp|O95831|AIFM1_HUMAN	AIFM1	Apoptosis-inducing factor 1, mitochondrial OS=Homo sapiens OX=9606 GN=AIFM1 PE=1 SV=1	78	22	C	UR	13.1278	21.6067	13.6811	21.1004	12.1624	18.3215	3405.64	5605.25	3549.17	5473.9	3155.19	4752.99
sp|Q12904|AIMP1_HUMAN	AIMP1	Aminoacyl tRNA synthase complex-interacting multifunctional protein 1 OS=Homo sapiens OX=9606 GN=AIMP1 PE=1 SV=2	1607	4	C	UR	13.0641	20.983	13.9235	20.9362	11.7574	19.3358	516.486	829.556	550.462	827.705	464.824	764.433
sp|Q13155|AIMP2_HUMAN	AIMP2	Aminoacyl tRNA synthase complex-interacting multifunctional protein 2 OS=Homo sapiens OX=9606 GN=AIMP2 PE=1 SV=2	119	3	C	UR	13.1326	21.5056	14.085	20.8289	11.739	18.709	364.236	596.465	390.651	577.696	325.586	518.901
sp|P00568|KAD1_HUMAN	AK1	Adenylate kinase isoenzyme 1 OS=Homo sapiens OX=9606 GN=AK1 PE=1 SV=3	759	3	C	UR	12.9109	20.0497	14.7198	22.3398	12.2898	17.6899	617.179	958.433	703.651	1067.9	587.49	845.628
sp|P54819|KAD2_HUMAN	AK2	Adenylate kinase 2, mitochondrial OS=Homo sapiens OX=9606 GN=AK2 PE=1 SV=2	607	10	C	UR	11.4083	21.0535	14.8057	21.7841	12.4793	18.4691	1547.94	2856.65	2008.91	2955.77	1693.25	2505.97
sp|P27144|KAD4_HUMAN	AK4	Adenylate kinase 4, mitochondrial OS=Homo sapiens OX=9606 GN=AK4 PE=1 SV=1	740	5	C	UR	11.9571	22.1091	13.8313	22.6475	11.5546	17.9005	660.532	1221.35	764.07	1251.09	638.299	988.86
sp|Q9Y3D8|KAD6_HUMAN	AK6	Adenylate kinase isoenzyme 6 OS=Homo sapiens OX=9606 GN=AK6 PE=1 SV=1	2550	1	C	UR	12.1528	20.9302	14.5592	21.9234	12.0356	18.3989	111.885	192.694	134.039	201.838	110.806	169.39
sp|Q92667|AKAP1_HUMAN	AKAP1	A-kinase anchor protein 1, mitochondrial OS=Homo sapiens OX=9606 GN=AKAP1 PE=1 SV=1	550	2	C	UR	12.7229	23.2099	16.2397	22.1894	10.6072	15.0309	94.3443	172.108	120.422	164.541	78.6555	111.459
sp|Q9H9L7|AKIR1_HUMAN	AKIRIN1	Akirin-1 OS=Homo sapiens OX=9606 GN=AKIRIN1 PE=1 SV=1	1974	1	C	UR	12.6033	21.8387	13.0528	21.867	11.1485	19.4897	160.218	277.621	165.932	277.982	141.724	247.761
sp|Q53H80|AKIR2_HUMAN	AKIRIN2	Akirin-2 OS=Homo sapiens OX=9606 GN=AKIRIN2 PE=1 SV=2	1973	8	C	UR	12.496	20.1731	14.0844	21.2496	12.5222	19.4746	1028.18	1659.86	1158.88	1748.43	1030.34	1602.39
sp|P15121|ALDR_HUMAN	AKR1B1	Aldo-keto reductase family 1 member B1 OS=Homo sapiens OX=9606 GN=AKR1B1 PE=1 SV=3	1171	8	C	UR	11.9315	21.822	14.7783	21.8714	11.6788	17.918	1108.81	2027.94	1373.36	2032.53	1085.32	1665.14
sp|O43488|ARK72_HUMAN	AKR7A2	Aflatoxin B1 aldehyde reductase member 2 OS=Homo sapiens OX=9606 GN=AKR7A2 PE=1 SV=3	557	1	C	UR	11.869	20.2428	11.9011	25.9523	13.7909	16.2439	13.7518	23.4541	13.789	30.0692	15.9786	18.8208
sp|P02769|ALBU_BOVIN_contaminant	ALB	Serum albumin OS=Bos taurus GN=ALB PE=1 SV=4	209	78	C	UR	22.9256	11.2135	9.41006	34.1054	6.59782	15.7476	25046.5	12250.9	10280.6	37260.6	7208.19	17204.4
sp|Q13740|CD166_HUMAN	ALCAM	CD166 antigen OS=Homo sapiens OX=9606 GN=ALCAM PE=1 SV=2	2012	2	C	UR	10.9597	22.3928	13.4829	24.9434	11.512	16.7091	189.081	386.331	232.614	430.336	198.611	288.274
sp|Q8IZ83|A16A1_HUMAN	ALDH16A1	Aldehyde dehydrogenase family 16 member A1 OS=Homo sapiens OX=9606 GN=ALDH16A1 PE=1 SV=2	585	1	C	UR	13.9556	25.5178	16.0615	18.4596	11.9568	14.0488	14.0962	25.775	16.2233	18.6457	12.0773	14.1904
sp|P54886|P5CS_HUMAN	ALDH18A1	Delta-1-pyrroline-5-carboxylate synthase OS=Homo sapiens OX=9606 GN=ALDH18A1 PE=1 SV=2	218	57	C	UR	13.1513	19.1357	14.2195	20.1297	15.6929	17.6709	10448.9	15203.7	11297.6	15993.4	12468.3	14039.9
sp|O94788|AL1A2_HUMAN	ALDH1A2	Retinal dehydrogenase 2 OS=Homo sapiens OX=9606 GN=ALDH1A2 PE=1 SV=3	1968	1	C	UR	11.2258	21.1149	15.4353	24.6124	10.372	17.2395	286.043	538.026	393.305	627.145	264.287	439.277
sp|P30837|AL1B1_HUMAN	ALDH1B1	Aldehyde dehydrogenase X, mitochondrial OS=Homo sapiens OX=9606 GN=ALDH1B1 PE=1 SV=3	1968	7	C	UR	13.3476	19.9256	15.2275	22.1499	12.3808	16.9686	669.419	999.323	763.698	1110.88	620.932	851.021
sp|P05091|ALDH2_HUMAN	ALDH2	Aldehyde dehydrogenase, mitochondrial OS=Homo sapiens OX=9606 GN=ALDH2 PE=1 SV=2	46	10	C	UR	12.6968	21.2856	13.2094	21.2472	12.2484	19.3126	1382.15	2317.11	1437.94	2312.92	1333.33	2102.33
sp|P51648|AL3A2_HUMAN	ALDH3A2	Aldehyde dehydrogenase family 3 member A2 OS=Homo sapiens OX=9606 GN=ALDH3A2 PE=1 SV=1	2277	3	C	UR	13.8585	20.5341	13.9388	22.4308	12.3253	16.9124	294.201	435.917	295.906	476.18	261.653	359.033
sp|P51649|SSDH_HUMAN	ALDH5A1	Succinate-semialdehyde dehydrogenase, mitochondrial OS=Homo sapiens OX=9606 GN=ALDH5A1 PE=1 SV=2	1980	1	C	UR	9.4806	19.1974	13.9906	22.8943	13.7565	20.6806	89.8026	181.842	132.523	216.861	130.305	195.892
sp|Q02252|MMSA_HUMAN	ALDH6A1	Methylmalonate-semialdehyde dehydrogenase [acylating], mitochondrial OS=Homo sapiens OX=9606 GN=ALDH6A1 PE=1 SV=2	286	18	C	UR	13.6677	22.3291	12.9013	20.2155	12.3716	18.5149	2982.2	4872.04	2814.97	4410.88	2699.39	4039.81
sp|P49419|AL7A1_HUMAN	ALDH7A1	Alpha-aminoadipic semialdehyde dehydrogenase OS=Homo sapiens OX=9606 GN=ALDH7A1 PE=1 SV=5	1034	12	C	UR	12.4825	21.7299	14.688	22.0482	11.4317	17.6197	1224.73	2132.03	1441.12	2163.27	1121.63	1728.76
sp|P49189|AL9A1_HUMAN	ALDH9A1	4-trimethylaminobutyraldehyde dehydrogenase OS=Homo sapiens OX=9606 GN=ALDH9A1 PE=1 SV=3	1588	4	C	UR	11.7649	21.8483	13.8956	23.374	11.5544	17.5629	706.147	1311.37	834.04	1402.95	693.515	1054.15
sp|P04075|ALDOA_HUMAN	ALDOA	Fructose-bisphosphate aldolase A OS=Homo sapiens OX=9606 GN=ALDOA PE=1 SV=2	100	29	C	UR	12.0551	21.2606	14.1656	20.3302	13.2955	18.893	4949.93	8729.78	5816.49	8347.75	5459.23	7757.6
sp|P09972|ALDOC_HUMAN	ALDOC	Fructose-bisphosphate aldolase C OS=Homo sapiens OX=9606 GN=ALDOC PE=1 SV=2	100	6	C	UR	11.2867	22.1656	13.7433	21.0653	13.1534	18.5856	1607.94	3157.78	1957.91	3001.02	1873.87	2647.76
sp|Q2TAA5|ALG11_HUMAN	ALG11	GDP-Man:Man(3)GlcNAc(2)-PP-Dol alpha-1,2-mannosyltransferase OS=Homo sapiens OX=9606 GN=ALG11 PE=1 SV=2	2071	1	C	UR	14.0545	25.1801	11.0043	15.5786	14.5579	19.6247	51.9534	93.0803	40.6783	57.5873	53.8142	72.544
sp|Q9Y673|ALG5_HUMAN	ALG5	Dolichyl-phosphate beta-glucosyltransferase OS=Homo sapiens OX=9606 GN=ALG5 PE=1 SV=1	1433	3	C	UR	15.0892	20.2517	13.6235	19.5394	13.6068	17.8893	324.593	435.649	293.065	420.325	292.704	384.829
sp|Q9NXW9|ALKB4_HUMAN	ALKBH4	Alpha-ketoglutarate-dependent dioxygenase alkB homolog 4 OS=Homo sapiens OX=9606 GN=ALKBH4 PE=1 SV=1	2119	1	C	UR	14.3515	25.1183	12.48	21.9858	10.5149	15.5495	319.29	558.827	277.653	489.135	233.934	345.943
sp|Q86V81|THOC4_HUMAN	ALYREF	THO complex subunit 4 OS=Homo sapiens OX=9606 GN=ALYREF PE=1 SV=3	2210	5	C	UR	12.524	22.3972	13.934	20.896	12.0255	18.2234	492.498	880.756	547.946	821.725	472.896	716.623
sp|Q4VCS5|AMOT_HUMAN	AMOT	Angiomotin OS=Homo sapiens OX=9606 GN=AMOT PE=1 SV=1	693	4	C	UR	13.4055	20.3905	12.1506	21.1165	12.1437	20.7931	536.229	815.633	486.032	844.671	485.755	831.736
sp|P49418|AMPH_HUMAN	AMPH	Amphiphysin OS=Homo sapiens OX=9606 GN=AMPH PE=1 SV=1	776	1	C	UR	15.425	15.6628	13.9566	19.5685	16.2504	19.1367	44.3829	45.067	40.1578	56.3051	46.7579	55.0627
sp|Q9UJX3|APC7_HUMAN	ANAPC7	Anaphase-promoting complex subunit 7 OS=Homo sapiens OX=9606 GN=ANAPC7 PE=1 SV=4	1695	1	C	UR	13.311	18.7828	14.2851	21.3763	12.0846	20.1602	132.89	187.517	142.614	213.409	120.646	201.269
sp|Q9UNK9|ANGE1_HUMAN	ANGEL1	Protein angel homolog 1 OS=Homo sapiens OX=9606 GN=ANGEL1 PE=1 SV=1	2513	1	C	UR	13.953	21.0657	12.6506	20.9085	12.1091	19.3131	107.577	162.416	97.5354	161.203	93.3609	148.904
tr|M0R3A2|M0R3A2_HUMAN	ANGPTL4	Isoform of Q9BY76, Angiopoietin-related protein 4 (Fragment) OS=Homo sapiens OX=9606 GN=ANGPTL4 PE=1 SV=8	2467	2	C	UR	15.5068	15.8805	9.52935	37.3575	8.94897	12.7769	359.076	367.729	220.662	865.051	207.223	295.863
sp|P16157|ANK1_HUMAN	ANK1	Ankyrin-1 OS=Homo sapiens OX=9606 GN=ANK1 PE=1 SV=3	96	4	C	UR	11.4078	17.3451	13.4322	20.1568	16.8756	20.7826	325.888	495.502	383.72	575.822	482.089	593.7
sp|Q12955|ANK3_HUMAN	ANK3	Ankyrin-3 OS=Homo sapiens OX=9606 GN=ANK3 PE=1 SV=3	96	9	C	UR	11.7584	18.2427	12.3411	20.5444	15.6718	21.4416	1043.75	1619.33	1095.47	1823.64	1391.12	1903.29
sp|Q9P2R3|ANFY1_HUMAN	ANKFY1	Rabankyrin-5 OS=Homo sapiens OX=9606 GN=ANKFY1 PE=1 SV=2	51	29	C	UR	12.8755	19.1119	13.2678	25.4761	11.8947	17.374	4249.27	6307.45	4378.73	8407.79	3925.56	5733.88
sp|Q8IWZ3|ANKH1_HUMAN	ANKHD1	Ankyrin repeat and KH domain-containing protein 1 OS=Homo sapiens OX=9606 GN=ANKHD1 PE=1 SV=1	242	13	C	UR	12.3925	20.7343	11.6975	22.9896	11.3763	20.8098	992.635	1660.81	936.969	1841.46	911.243	1666.86
sp|Q8IWZ3-2|ANKH1-2_HUMAN	ANKHD1	Isoform of Q8IWZ3, Isoform 2 of Ankyrin repeat and KH domain-containing protein 1 OS=Homo sapiens OX=9606 GN=ANKHD1 PE=1 SV=1	242	1	C	UR	12.8045	20.0733	12.0656	24.0541	11.1444	19.8581	143.149	224.412	134.888	268.915	124.59	222.005
sp|Q9P2G1|AKIB1_HUMAN	ANKIB1	Ankyrin repeat and IBR domain-containing protein 1 OS=Homo sapiens OX=9606 GN=ANKIB1 PE=1 SV=3	1131	2	C	UR	15.3321	20.6072	14.8309	22.3033	11.1979	15.7286	165.243	222.095	159.84	240.375	120.686	169.516
sp|Q86XL3|ANKL2_HUMAN	ANKLE2	Ankyrin repeat and LEM domain-containing protein 2 OS=Homo sapiens OX=9606 GN=ANKLE2 PE=1 SV=4	1633	1	C	UR	12.6747	21.1002	12.8558	21.1486	12.5505	19.6702	86.3296	143.717	87.5634	144.047	85.4836	133.977
sp|Q8IZ07|AN13A_HUMAN	ANKRD13A	Ankyrin repeat domain-containing protein 13A OS=Homo sapiens OX=9606 GN=ANKRD13A PE=1 SV=3	1330	3	C	UR	13.5968	21.8767	14.1045	20.8918	11.6305	17.8997	572.976	921.894	594.368	880.389	490.113	754.299
sp|Q6ZTN6|AN13D_HUMAN	ANKRD13D	Ankyrin repeat domain-containing protein 13D OS=Homo sapiens OX=9606 GN=ANKRD13D PE=1 SV=2	1977	1	C	UR	19.3216	17.0093	17.7052	15.6377	16.6704	13.6557	144.956	127.609	132.83	117.319	125.066	102.449
sp|O75179|ANR17_HUMAN	ANKRD17	Ankyrin repeat domain-containing protein 17 OS=Homo sapiens OX=9606 GN=ANKRD17 PE=1 SV=3	242	8	C	UR	12.5608	19.8563	12.2675	24.4579	10.8851	19.9724	1329.23	2101.28	1298.2	2588.24	1151.91	2113.56
sp|O15084|ANR28_HUMAN	ANKRD28	Serine/threonine-protein phosphatase 6 regulatory ankyrin repeat subunit A OS=Homo sapiens OX=9606 GN=ANKRD28 PE=1 SV=5	2110	5	C	UR	16.4478	18.5625	14.1374	21.4681	12.5638	16.8204	521.459	588.507	448.211	680.626	398.322	533.273
sp|Q92625|ANS1A_HUMAN	ANKS1A	Ankyrin repeat and SAM domain-containing protein 1A OS=Homo sapiens OX=9606 GN=ANKS1A PE=1 SV=4	2545	1	C	UR	14.2389	17.8589	12.912	22.9145	14.1691	17.9064	219.868	275.765	199.378	353.83	218.79	276.498
sp|Q9NQW6|ANLN_HUMAN	ANLN	Anillin OS=Homo sapiens OX=9606 GN=ANLN PE=1 SV=2	1292	2	C	UR	11.3542	26.0182	10.4457	23.5943	10.2096	18.378	248.489	569.415	228.606	516.367	223.439	402.206
sp|P39687|AN32A_HUMAN	ANP32A	Acidic leucine-rich nuclear phosphoprotein 32 family member A OS=Homo sapiens OX=9606 GN=ANP32A PE=1 SV=1	1000	5	C	UR	13.2593	20.8707	15.6365	19.248	11.5314	19.4541	1156.99	1821.16	1364.43	1679.56	1006.22	1697.55
sp|Q92688|AN32B_HUMAN	ANP32B	Acidic leucine-rich nuclear phosphoprotein 32 family member B OS=Homo sapiens OX=9606 GN=ANP32B PE=1 SV=1	1000	3	C	UR	13.4518	20.0392	15.1757	19.5048	12.1123	19.7162	706.829	1052.97	797.413	1024.89	636.443	1035.99
sp|Q9BTT0|AN32E_HUMAN	ANP32E	Acidic leucine-rich nuclear phosphoprotein 32 family member E OS=Homo sapiens OX=9606 GN=ANP32E PE=1 SV=1	1037	1	C	UR	13.045	19.3178	16.0642	18.4216	12.5391	20.6123	98.2765	145.533	121.022	138.781	94.4652	155.285
sp|P04083|ANXA1_HUMAN	ANXA1	Annexin A1 OS=Homo sapiens OX=9606 GN=ANXA1 PE=1 SV=2	2487	1	C	UR	14.0622	17.7063	13.6023	28.6803	11.3409	14.608	172.573	217.294	166.929	351.968	139.177	179.271
sp|P50995|ANX11_HUMAN	ANXA11	Annexin A11 OS=Homo sapiens OX=9606 GN=ANXA11 PE=1 SV=1	1733	2	C	UR	15.1805	21.1612	15.1914	23.3696	10.8226	14.2748	154.871	215.886	154.982	238.416	110.411	145.631
sp|P07355|ANXA2_HUMAN	ANXA2	Annexin A2 OS=Homo sapiens OX=9606 GN=ANXA2 PE=1 SV=2	196	29	C	UR	17.21	21.4372	10.6075	20.0117	13.3734	17.3602	8247.18	10272.9	5083.2	9589.81	6408.67	8319.19
sp|P08758|ANXA5_HUMAN	ANXA5	Annexin A5 OS=Homo sapiens OX=9606 GN=ANXA5 PE=1 SV=2	1026	15	C	UR	11.6526	24.115	13.6099	25.077	11.6483	13.8971	3034.71	6280.32	3544.46	6530.84	3033.59	3619.24
sp|P08133|ANXA6_HUMAN	ANXA6	Annexin A6 OS=Homo sapiens OX=9606 GN=ANXA6 PE=1 SV=3	521	12	C	UR	13.3531	21.0886	14.3871	22.7218	12.4255	16.0239	2106.58	3326.93	2269.7	3584.58	1960.25	2527.93
sp|P20073|ANXA7_HUMAN	ANXA7	Annexin A7 OS=Homo sapiens OX=9606 GN=ANXA7 PE=1 SV=3	1252	3	C	UR	14.4267	22.4279	14.2014	21.6432	12.3478	14.9529	444.68	691.304	437.736	667.117	380.602	460.9
sp|Q10567|AP1B1_HUMAN	AP1B1	AP-1 complex subunit beta-1 OS=Homo sapiens OX=9606 GN=AP1B1 PE=1 SV=2	833	22	C	UR	13.0566	19.9265	13.6756	21.2899	14.0652	17.9862	4478.91	6835.51	4691.23	7303.24	4824.9	6169.92
sp|O43747|AP1G1_HUMAN	AP1G1	AP-1 complex subunit gamma-1 OS=Homo sapiens OX=9606 GN=AP1G1 PE=1 SV=5	595	11	C	UR	11.9376	19.7661	14.4041	23.3222	12.9534	17.6166	1243.36	2058.73	1500.25	2429.12	1349.16	1834.85
sp|O75843|AP1G2_HUMAN	AP1G2	AP-1 complex subunit gamma-like 2 OS=Homo sapiens OX=9606 GN=AP1G2 PE=1 SV=1	791	1	C	UR	12.1154	22.8665	13.8539	23.1312	10.2365	17.7964	58.6923	110.775	67.1143	112.057	49.5897	86.213
sp|Q9BXS5|AP1M1_HUMAN	AP1M1	AP-1 complex subunit mu-1 OS=Homo sapiens OX=9606 GN=AP1M1 PE=1 SV=3	1231	9	C	UR	12.9063	18.434	14.4963	22.937	13.1327	18.0936	1101.94	1573.9	1237.69	1958.37	1121.27	1544.84
sp|P61966|AP1S1_HUMAN	AP1S1	AP-1 complex subunit sigma-1A OS=Homo sapiens OX=9606 GN=AP1S1 PE=1 SV=1	402	2	C	UR	12.0051	18.0425	13.5477	23.4166	14.0011	18.987	189.45	284.726	213.794	369.534	220.949	299.63
sp|P56377|AP1S2_HUMAN	AP1S2	AP-1 complex subunit sigma-2 OS=Homo sapiens OX=9606 GN=AP1S2 PE=1 SV=1	401	1	C	UR	12.6823	16.2126	15.521	23.1326	13.5653	18.8862	58.3408	74.5809	71.3995	106.414	62.4027	86.8797
sp|O95782|AP2A1_HUMAN	AP2A1	AP-2 complex subunit alpha-1 OS=Homo sapiens OX=9606 GN=AP2A1 PE=1 SV=3	481	13	C	UR	14.4278	21.9232	13.1773	19.5066	13.7446	17.2204	2961.55	4500.11	2704.86	4004.06	2821.32	3534.79
sp|O94973|AP2A2_HUMAN	AP2A2	AP-2 complex subunit alpha-2 OS=Homo sapiens OX=9606 GN=AP2A2 PE=1 SV=2	481	9	C	UR	14.3529	20.9655	13.3915	19.3499	13.8566	18.0837	1774.57	2592.13	1655.7	2392.38	1713.2	2235.83
sp|P63010|AP2B1_HUMAN	AP2B1	AP-2 complex subunit beta OS=Homo sapiens OX=9606 GN=AP2B1 PE=1 SV=1	833	14	C	UR	14.5576	21.7567	13.9489	19.5127	13.2503	16.9739	2931.25	4380.84	2808.69	3928.98	2668.02	3417.8
sp|Q96CW1|AP2M1_HUMAN	AP2M1	AP-2 complex subunit mu OS=Homo sapiens OX=9606 GN=AP2M1 PE=1 SV=2	721	9	C	UR	13.9635	21.5445	12.9312	19.4098	13.7561	18.3948	2591.52	3998.5	2399.93	3602.31	2553.03	3413.93
sp|P53680|AP2S1_HUMAN	AP2S1	AP-2 complex subunit sigma OS=Homo sapiens OX=9606 GN=AP2S1 PE=1 SV=2	2068	4	C	UR	14.2481	20.578	13.168	19.7089	13.5263	18.7708	539.701	779.473	498.789	746.552	512.362	711.018
sp|O00203|AP3B1_HUMAN	AP3B1	AP-3 complex subunit beta-1 OS=Homo sapiens OX=9606 GN=AP3B1 PE=1 SV=3	1469	3	C	UR	15.3098	22.6357	12.7548	20.7396	10.8756	17.6846	290.155	428.996	241.731	393.06	206.116	335.162
sp|O14617|AP3D1_HUMAN	AP3D1	AP-3 complex subunit delta-1 OS=Homo sapiens OX=9606 GN=AP3D1 PE=1 SV=1	716	2	C	UR	12.2215	20.3002	16.0451	19.0662	13.583	18.784	64.7289	107.517	84.9802	100.981	71.9399	99.4863
sp|P53677|AP3M2_HUMAN	AP3M2	AP-3 complex subunit mu-2 OS=Homo sapiens OX=9606 GN=AP3M2 PE=1 SV=1	1340	2	C	UR	14.1707	23.6849	11.7305	19.1459	11.7724	19.4956	373.836	624.827	309.46	505.085	310.565	514.311
sp|Q92572|AP3S1_HUMAN	AP3S1	AP-3 complex subunit sigma-1 OS=Homo sapiens OX=9606 GN=AP3S1 PE=1 SV=1	1429	2	C	UR	14.1119	22.4865	11.7569	20.8971	11.4243	19.3233	281.263	448.175	234.325	416.497	227.696	385.13
sp|P59780|AP3S2_HUMAN	AP3S2	AP-3 complex subunit sigma-2 OS=Homo sapiens OX=9606 GN=AP3S2 PE=2 SV=1	2256	1	C	UR	14.1849	20.8373	12.4822	20.8327	11.6558	20.007	49.1653	72.2225	43.2637	72.2068	40.3995	69.3449
sp|P13798|ACPH_HUMAN	APEH	Acylamino-acid-releasing enzyme OS=Homo sapiens OX=9606 GN=APEH PE=1 SV=4	249	89	C	UR	13.9056	21.8491	13.793	20.2395	12.4167	17.7961	16335.9	25667.7	16203.6	23776.8	14586.8	20906.3
sp|P27695|APEX1_HUMAN	APEX1	DNA-(apurinic or apyrimidinic site) endonuclease OS=Homo sapiens OX=9606 GN=APEX1 PE=1 SV=2	1174	4	C	UR	12.2866	24.5581	11.7293	22.0185	11.0586	18.3489	837.611	1674.2	799.621	1501.06	753.897	1250.9
sp|Q9BZZ5|API5_HUMAN	API5	Apoptosis inhibitor 5 OS=Homo sapiens OX=9606 GN=API5 PE=1 SV=3	883	8	C	UR	12.7099	22.8928	13.5478	20.7845	12.337	17.728	1838.95	3312.28	1960.18	3007.23	1785	2565.01
sp|Q9HDC9|APMAP_HUMAN	APMAP	Adipocyte plasma membrane-associated protein OS=Homo sapiens OX=9606 GN=APMAP PE=1 SV=2	1683	6	C	UR	12.2466	20.2467	13.3272	23.0102	11.9936	19.1757	1041.69	1722.18	1133.61	1957.24	1020.17	1631.08
sp|Q8NEU8|DP13B_HUMAN	APPL2	DCC-interacting protein 13-beta OS=Homo sapiens OX=9606 GN=APPL2 PE=1 SV=3	2519	1	C	UR	13.0387	19.5187	15.8744	24.9971	11.1488	15.4223	36.7423	55.0023	44.7328	70.4402	31.4166	43.4589
sp|P07741|APT_HUMAN	APRT	Adenine phosphoribosyltransferase OS=Homo sapiens OX=9606 GN=APRT PE=1 SV=2	65	4	C	UR	12.2482	24.0521	13.8501	22.885	10.2969	16.6677	855.267	1679.51	967.129	1598.02	719.017	1163.87
sp|P48444|COPD_HUMAN	ARCN1	Coatomer subunit delta OS=Homo sapiens OX=9606 GN=ARCN1 PE=1 SV=1	949	19	C	UR	12.3985	19.3775	13.2973	21.5249	14.2134	19.1885	3993.04	6240.72	4282.52	6932.29	4577.55	6179.83
sp|P84077|ARF1_HUMAN	ARF1	ADP-ribosylation factor 1 OS=Homo sapiens OX=9606 GN=ARF1 PE=1 SV=2	880	10	C	UR	12.3558	22.0392	14.233	21.2919	12.0739	18.0062	1346.33	2401.46	1550.87	2320.03	1315.61	1962.01
sp|P18085|ARF4_HUMAN	ARF4	ADP-ribosylation factor 4 OS=Homo sapiens OX=9606 GN=ARF4 PE=1 SV=3	880	3	C	UR	11.4177	21.3943	14.0473	21.3984	13.0416	18.7007	272.729	511.033	335.539	511.131	311.518	446.694
sp|P62330|ARF6_HUMAN	ARF6	ADP-ribosylation factor 6 OS=Homo sapiens OX=9606 GN=ARF6 PE=1 SV=2	1568	3	C	UR	11.9512	23.2128	13.3758	22.9114	12.065	16.4838	391.346	760.115	437.997	750.244	395.075	539.769
sp|P53367|ARFP1_HUMAN	ARFIP1	Arfaptin-1 OS=Homo sapiens OX=9606 GN=ARFIP1 PE=1 SV=2	2424	2	C	UR	13.5294	20.5614	13.4301	23.7293	11.7498	17	234.264	356.025	232.544	410.877	203.449	294.358
sp|P05089|ARGI1_HUMAN_contaminant	ARG1	Arginase-1 OS=Homo sapiens GN=ARG1 PE=1 SV=2	1128	6	C	UR	16.0846	17.9079	10.1144	34.9116	9.12766	11.8538	1016.34	1131.55	639.098	2205.96	576.75	749.008
sp|Q68EM7|RHG17_HUMAN	ARHGAP17	Rho GTPase-activating protein 17 OS=Homo sapiens OX=9606 GN=ARHGAP17 PE=1 SV=1	473	5	C	UR	12.4395	23.2107	13.2211	20.162	12.1178	18.8488	642.419	1198.68	682.785	1041.24	625.804	973.419
sp|Q14CB8|RHG19_HUMAN	ARHGAP19	Rho GTPase-activating protein 19 OS=Homo sapiens OX=9606 GN=ARHGAP19 PE=1 SV=1	2272	1	C	UR	12.2937	22.1214	12.4257	21.6145	9.19737	22.3475	22.7185	40.8799	22.9625	39.9432	16.9966	41.2977
sp|Q9NRY4|RHG35_HUMAN	ARHGAP35	Rho GTPase-activating protein 35 OS=Homo sapiens OX=9606 GN=ARHGAP35 PE=1 SV=3	2091	3	C	UR	13.1262	22.4846	12.1727	20.1089	12.2207	19.8867	442.167	757.412	410.048	677.386	411.664	669.901
sp|P52565|GDIR1_HUMAN	ARHGDIA	Rho GDP-dissociation inhibitor 1 OS=Homo sapiens OX=9606 GN=ARHGDIA PE=1 SV=3	207	10	C	UR	12.2493	21.7968	16.0253	23.4377	10.5206	15.9702	1900.33	3381.51	2486.13	3636.08	1632.15	2477.58
sp|Q9NZN5|ARHGC_HUMAN	ARHGEF12	Rho guanine nucleotide exchange factor 12 OS=Homo sapiens OX=9606 GN=ARHGEF12 PE=1 SV=1	1800	4	C	UR	13.848	24.6066	12.9037	23.5317	10.2319	14.8782	578.683	1028.27	539.222	983.349	427.575	621.734
sp|Q92974|ARHG2_HUMAN	ARHGEF2	Rho guanine nucleotide exchange factor 2 OS=Homo sapiens OX=9606 GN=ARHGEF2 PE=1 SV=4	701	6	C	UR	13.8143	20.8222	11.9131	19.6522	12.6871	21.1112	907.86	1368.41	782.914	1291.52	833.779	1387.4
sp|Q9Y4X5|ARI1_HUMAN	ARIH1	E3 ubiquitin-protein ligase ARIH1 OS=Homo sapiens OX=9606 GN=ARIH1 PE=1 SV=2	1873	1	C	UR	12.8644	19.1461	16.4229	18.3672	13.2416	19.9578	58.2081	86.6313	74.3092	83.107	59.9147	90.3038
sp|P36404|ARL2_HUMAN	ARL2	ADP-ribosylation factor-like protein 2 OS=Homo sapiens OX=9606 GN=ARL2 PE=1 SV=4	2106	1	C	UR	12.2223	22.1327	15.304	22.0206	12.0465	16.2739	77.9031	141.071	97.5457	140.357	76.7828	103.728
sp|P36405|ARL3_HUMAN	ARL3	ADP-ribosylation factor-like protein 3 OS=Homo sapiens OX=9606 GN=ARL3 PE=1 SV=2	1871	2	C	UR	12.8359	23.2372	14.5631	20.8595	11.6659	16.8384	181.263	328.147	205.655	294.569	164.742	237.785
sp|O75915|PRAF3_HUMAN	ARL6IP5	PRA1 family protein 3 OS=Homo sapiens OX=9606 GN=ARL6IP5 PE=1 SV=1	836	5	C	UR	13.7111	21.3989	12.6794	22.5089	12.3942	17.3076	1135.99	1772.93	1050.51	1864.89	1026.87	1433.96
sp|Q96BM9|ARL8A_HUMAN	ARL8A	ADP-ribosylation factor-like protein 8A OS=Homo sapiens OX=9606 GN=ARL8A PE=1 SV=1	2194	1	C	UR	13.6068	18.6399	14.1197	21.4433	12.4713	19.719	236.437	323.894	245.349	372.607	216.706	342.643
sp|Q6NXE6|ARMC6_HUMAN	ARMC6	Armadillo repeat-containing protein 6 OS=Homo sapiens OX=9606 GN=ARMC6 PE=1 SV=2	1859	1	C	UR	11.087	22.9034	12.1545	21.5324	14.0975	18.2252	18.6341	38.4943	20.4284	36.19	23.694	30.6315
sp|O15143|ARC1B_HUMAN	ARPC1B	Actin-related protein 2/3 complex subunit 1B OS=Homo sapiens OX=9606 GN=ARPC1B PE=1 SV=3	1445	2	C	UR	12.317	23.4168	12.5456	21.3183	12.2537	18.1486	408.831	777.261	416.419	707.606	406.728	602.396
sp|O15144|ARPC2_HUMAN	ARPC2	Actin-related protein 2/3 complex subunit 2 OS=Homo sapiens OX=9606 GN=ARPC2 PE=1 SV=1	889	9	C	UR	13.0063	22.5457	13.4028	20.6168	12.4086	18.0199	1670.21	2895.22	1721.13	2647.52	1593.45	2314.03
sp|O15145|ARPC3_HUMAN	ARPC3	Actin-related protein 2/3 complex subunit 3 OS=Homo sapiens OX=9606 GN=ARPC3 PE=1 SV=3	849	2	C	UR	10.8849	23.3108	12.3944	21.7909	12.0684	19.5505	661.668	1417.01	753.424	1324.61	733.609	1188.42
sp|P59998|ARPC4_HUMAN	ARPC4	Actin-related protein 2/3 complex subunit 4 OS=Homo sapiens OX=9606 GN=ARPC4 PE=1 SV=3	237	6	C	UR	12.7741	22.9828	13.3091	20.9782	12.3992	17.5565	679.443	1222.43	707.895	1115.81	659.5	933.814
sp|O15511|ARPC5_HUMAN	ARPC5	Actin-related protein 2/3 complex subunit 5 OS=Homo sapiens OX=9606 GN=ARPC5 PE=1 SV=3	462	3	C	UR	13.0422	21.4937	13.0375	21.1082	12.4716	18.8467	559.094	921.396	558.894	904.868	534.635	807.924
sp|Q9BPX5|ARP5L_HUMAN	ARPC5L	Actin-related protein 2/3 complex subunit 5-like protein OS=Homo sapiens OX=9606 GN=ARPC5L PE=1 SV=1	683	2	C	UR	13.3787	21.7175	14.348	21.6775	12.6005	16.2779	229.905	373.201	246.562	372.514	216.532	279.725
sp|P32121|ARRB2_HUMAN	ARRB2	Beta-arrestin-2 OS=Homo sapiens OX=9606 GN=ARRB2 PE=1 SV=2	1019	3	C	UR	13.1476	18.1647	14.1814	23.0966	12.14	19.2695	283.682	391.934	305.988	498.347	261.941	415.772
sp|Q9ULH1|ASAP1_HUMAN	ASAP1	Arf-GAP with SH3 domain, ANK repeat and PH domain-containing protein 1 OS=Homo sapiens OX=9606 GN=ASAP1 PE=1 SV=4	1964	5	C	UR	13.438	21.5939	14.2057	19.5261	12.8609	18.3754	276.535	444.371	292.333	401.818	264.658	378.139
sp|Q9H1I8|ASCC2_HUMAN	ASCC2	Activating signal cointegrator 1 complex subunit 2 OS=Homo sapiens OX=9606 GN=ASCC2 PE=1 SV=3	2330	1	C	UR	16.4611	21.9618	11.5707	19.7254	11.5654	18.7155	183.736	245.133	129.149	220.171	129.09	208.899
sp|Q8N3C0|ASCC3_HUMAN	ASCC3	Activating signal cointegrator 1 complex subunit 3 OS=Homo sapiens OX=9606 GN=ASCC3 PE=1 SV=3	800	2	C	UR	14.6395	23.6162	11.35	20.572	10.6833	19.139	146.092	235.674	113.265	205.295	106.612	190.994
sp|L0R819|ASURF_HUMAN	ASDURF	ASNSD1 upstream open reading frame protein OS=Homo sapiens OX=9606 GN=ASDURF PE=1 SV=1	1924	2	C	UR	12.6695	24.6014	14.0138	20.6088	10.5678	17.5386	157.182	305.212	173.859	255.679	131.107	217.589
sp|Q9UBL3|ASH2L_HUMAN	ASH2L	Set1/Ash2 histone methyltransferase complex subunit ASH2 OS=Homo sapiens OX=9606 GN=ASH2L PE=1 SV=1	1516	1	C	UR	13.7926	20.3983	13.4363	22.4713	11.9516	17.9499	149.256	220.741	145.401	243.174	129.334	194.246
sp|P08243|ASNS_HUMAN	ASNS	Asparagine synthetase [glutamine-hydrolyzing] OS=Homo sapiens OX=9606 GN=ASNS PE=1 SV=4	185	20	C	UR	11.3584	19.1736	15.7209	24.4184	11.7312	17.5975	3058.94	5163.64	4233.79	6576.1	3159.33	4739.17
sp|Q12797|ASPH_HUMAN	ASPH	Aspartyl/asparaginyl beta-hydroxylase OS=Homo sapiens OX=9606 GN=ASPH PE=1 SV=3	1599	4	C	UR	15.1264	22.203	13.1175	19.4117	12.7562	17.3853	511.939	751.443	443.95	656.974	431.722	588.391
sp|Q9BZE9|ASPC1_HUMAN	ASPSCR1	Tether containing UBX domain for GLUT4 OS=Homo sapiens OX=9606 GN=ASPSCR1 PE=1 SV=1	631	1	C	UR	11.6465	17.8099	15.4787	23.6838	13.1304	18.2507	15.8801	24.284	21.1054	32.2931	17.9035	24.885
sp|Q8NBU5|ATAD1_HUMAN	ATAD1	Outer mitochondrial transmembrane helix translocase OS=Homo sapiens OX=9606 GN=ATAD1 PE=1 SV=1	1124	1	C	UR	13.207	23.2453	10.8685	22.0128	12.2088	18.4577	59.362	104.482	48.851	98.9419	54.8757	82.9628
sp|Q9NVI7-2|ATD3A-2_HUMAN	ATAD3A	Isoform of Q9NVI7, Isoform 2 of ATPase family AAA domain-containing protein 3A OS=Homo sapiens OX=9606 GN=ATAD3A PE=1 SV=2	308	9	C	UR	12.4082	23.2308	12.6689	22.3037	11.5741	17.8144	1407.12	2634.44	1436.69	2529.3	1312.53	2020.21
sp|Q5SQI0|ATAT_HUMAN	ATAT1	Alpha-tubulin N-acetyltransferase 1 OS=Homo sapiens OX=9606 GN=ATAT1 PE=1 SV=1	1333	1	C	UR	11.7895	21.723	12.1457	21.0871	13.3065	19.9482	39.4888	72.7609	40.6818	70.6311	44.57	66.8161
sp|P18848|ATF4_HUMAN	ATF4	Cyclic AMP-dependent transcription factor ATF-4 OS=Homo sapiens OX=9606 GN=ATF4 PE=1 SV=3	360	3	C	UR	11.3402	17.274	8.99089	25.546	10.206	26.6429	355.96	542.214	282.216	801.866	320.358	836.296
sp|P18850|ATF6A_HUMAN	ATF6	Cyclic AMP-dependent transcription factor ATF-6 alpha OS=Homo sapiens OX=9606 GN=ATF6 PE=1 SV=3	245	1	C	UR	14.641	19.2871	11.1588	28.5532	9.85602	16.5039	17.1303	22.5664	13.0561	33.408	11.5318	19.31
sp|Q9BSB4|ATGA1_HUMAN	ATG101	Autophagy-related protein 101 OS=Homo sapiens OX=9606 GN=ATG101 PE=1 SV=1	1853	1	C	UR	12.9512	18.9264	13.5816	22.2262	13.8351	18.4796	105.658	154.404	110.8	181.324	112.868	150.758
sp|Q9Y4P1|ATG4B_HUMAN	ATG4B	Cysteine protease ATG4B OS=Homo sapiens OX=9606 GN=ATG4B PE=1 SV=2	2335	1	C	UR	12.3423	18.5757	14.4146	23.3236	13.9269	17.4168	46.0962	69.3768	53.8359	87.109	52.0142	65.0485
sp|Q9H1Y0|ATG5_HUMAN	ATG5	Autophagy protein 5 OS=Homo sapiens OX=9606 GN=ATG5 PE=1 SV=2	2036	1	C	UR	12.3614	20.8125	15.0727	22.388	12.1587	17.2067	116.546	196.226	142.11	211.079	114.636	162.229
sp|P31939|PUR9_HUMAN	ATIC	Bifunctional purine biosynthesis protein ATIC OS=Homo sapiens OX=9606 GN=ATIC PE=1 SV=3	302	12	C	UR	11.7536	21.5705	15.5166	22.5631	11.1086	17.4876	972.037	1783.91	1283.24	1866	918.69	1446.25
sp|Q8NHH9|ATLA2_HUMAN	ATL2	Atlastin-2 OS=Homo sapiens OX=9606 GN=ATL2 PE=1 SV=2	2383	1	C	UR	13.6366	18.7274	16.7073	19.9758	14.5994	16.3535	17.9627	24.6684	22.0074	26.3128	19.2309	21.5415
sp|Q6DD88|ATLA3_HUMAN	ATL3	Atlastin-3 OS=Homo sapiens OX=9606 GN=ATL3 PE=1 SV=1	2286	2	C	UR	12.779	19.8627	14.3358	21.5235	12.7292	18.7697	174.334	270.972	195.573	293.629	173.655	256.061
sp|O00244|ATOX1_HUMAN	ATOX1	Copper transport protein ATOX1 OS=Homo sapiens OX=9606 GN=ATOX1 PE=1 SV=1	2457	1	C	UR	13.4534	21.404	14.6152	19.8853	13.0266	17.6155	230.42	366.59	250.316	340.579	223.11	301.703
sp|Q9HD20|AT131_HUMAN	ATP13A1	Endoplasmic reticulum transmembrane helix translocase OS=Homo sapiens OX=9606 GN=ATP13A1 PE=1 SV=2	1760	8	C	UR	13.6705	20.5063	14.469	21.79	12.6589	16.9053	603.93	905.918	639.208	962.63	559.241	746.837
sp|P05023|AT1A1_HUMAN	ATP1A1	Sodium/potassium-transporting ATPase subunit alpha-1 OS=Homo sapiens OX=9606 GN=ATP1A1 PE=1 SV=1	34	30	C	UR	12.0962	20.6646	14.0288	22.3991	11.8947	18.9166	4347.06	7426.3	5041.58	8049.63	4274.64	6798.1
sp|P54709|AT1B3_HUMAN	ATP1B3	Sodium/potassium-transporting ATPase subunit beta-3 OS=Homo sapiens OX=9606 GN=ATP1B3 PE=1 SV=1	1850	8	C	UR	12.431	21.13	14.3759	22.2123	12.1123	17.7384	1087.06	1847.77	1257.14	1942.42	1059.19	1551.19
sp|P16615|AT2A2_HUMAN	ATP2A2	Sarcoplasmic/endoplasmic reticulum calcium ATPase 2 OS=Homo sapiens OX=9606 GN=ATP2A2 PE=1 SV=1	1831	3	C	UR	11.5878	20.4514	15.4954	23.5457	11.293	17.6266	208.975	368.821	279.444	424.623	203.658	317.878
sp|P23634|AT2B4_HUMAN	ATP2B4	Plasma membrane calcium-transporting ATPase 4 OS=Homo sapiens OX=9606 GN=ATP2B4 PE=1 SV=2	2448	1	C	UR	9.57893	15.7962	17.9342	30.3051	9.84418	16.5414	26.4454	43.61	49.5126	83.666	27.1777	45.6672
sp|P25705|ATPA_HUMAN	ATP5F1A	ATP synthase subunit alpha, mitochondrial OS=Homo sapiens OX=9606 GN=ATP5F1A PE=1 SV=1	642	40	C	UR	11.5327	21.6233	13.6194	20.5936	12.6551	19.9759	7815.88	14654.4	9230.03	13956.5	8576.51	13537.9
sp|P06576|ATPB_HUMAN	ATP5F1B	ATP synthase subunit beta, mitochondrial OS=Homo sapiens OX=9606 GN=ATP5F1B PE=1 SV=3	373	28	C	UR	12.0657	20.8249	13.9221	21.1113	12.9934	19.0826	3705.28	6395.14	4275.35	6483.1	3990.14	5860.08
sp|P36542|ATPG_HUMAN	ATP5F1C	ATP synthase subunit gamma, mitochondrial OS=Homo sapiens OX=9606 GN=ATP5F1C PE=1 SV=1	1339	11	C	UR	12.3202	22.3855	13.4169	20.4853	12.1237	19.2684	2211.5	4018.23	2408.36	3677.15	2176.22	3458.71
sp|P30049|ATPD_HUMAN	ATP5F1D	ATP synthase subunit delta, mitochondrial OS=Homo sapiens OX=9606 GN=ATP5F1D PE=1 SV=2	673	3	C	UR	11.9476	21.9166	13.7695	20.7577	12.678	18.9306	532.36	976.555	613.54	924.919	564.906	843.507
sp|P56381|ATP5E_HUMAN	ATP5F1E	ATP synthase subunit epsilon, mitochondrial OS=Homo sapiens OX=9606 GN=ATP5F1E PE=1 SV=2	2447	1	C	UR	11.501	21.7061	14.5021	20.3934	12.3219	19.5755	115.051	217.138	145.073	204.007	123.263	195.825
sp|Q9UII2|ATIF1_HUMAN	ATP5IF1	ATPase inhibitor, mitochondrial OS=Homo sapiens OX=9606 GN=ATP5IF1 PE=1 SV=1	1183	4	C	UR	13.2062	22.4005	14.1528	20.1662	12.2063	17.868	1727.71	2930.56	1851.54	2638.26	1596.9	2337.59
sp|P48201|AT5G3_HUMAN	ATP5MC3	ATP synthase F(0) complex subunit C3, mitochondrial OS=Homo sapiens OX=9606 GN=ATP5MC3 PE=1 SV=1	973	2	C	UR	14.2345	19.2377	13.4196	24.8935	11.2717	16.943	434.319	586.974	409.454	759.541	343.918	516.959
sp|P56385|ATP5I_HUMAN	ATP5ME	ATP synthase subunit e, mitochondrial OS=Homo sapiens OX=9606 GN=ATP5ME PE=1 SV=2	1315	4	C	UR	11.9169	21.3105	14.4685	20.6812	12.7122	18.9107	515.067	921.076	625.351	893.874	549.443	817.352
tr|G3V325|G3V325_HUMAN	ATP5MF-PTCD1	ATP5MF-PTCD1 readthrough, ATP5MF-PTCD1 readthrough OS=Homo sapiens OX=9606 GN=ATP5MF-PTCD1 PE=4 SV=1	538	3	C	UR	13.6261	21.148	12.9231	21.0954	11.7265	19.4809	298.241	462.878	282.855	461.727	256.664	426.39
sp|O75964|ATP5L_HUMAN	ATP5MG	ATP synthase subunit g, mitochondrial OS=Homo sapiens OX=9606 GN=ATP5MG PE=1 SV=3	1921	6	C	UR	12.3988	21.284	14.4134	20.5101	12.8953	18.4984	924.829	1587.58	1075.1	1529.85	961.861	1379.8
sp|P56378|ATP68_HUMAN	ATP5MJ	ATP synthase subunit ATP5MJ, mitochondrial OS=Homo sapiens OX=9606 GN=ATP5MJ PE=1 SV=1	2233	2	C	UR	12.8216	20.3893	14.01	20.8734	13.3166	18.5891	479.098	761.873	523.504	779.962	497.592	694.609
sp|Q96IX5|ATPMK_HUMAN	ATP5MK	ATP synthase membrane subunit K, mitochondrial OS=Homo sapiens OX=9606 GN=ATP5MK PE=1 SV=1	2544	1	C	UR	12.7913	23.6906	13.1349	21.4883	11.9788	16.9161	187.222	346.751	192.25	314.516	175.329	247.595
sp|P24539|AT5F1_HUMAN	ATP5PB	ATP synthase F(0) complex subunit B1, mitochondrial OS=Homo sapiens OX=9606 GN=ATP5PB PE=1 SV=2	1406	9	C	UR	12.0827	21.4857	13.8174	21.5974	12.2929	18.7239	1368.66	2433.79	1565.17	2446.44	1392.47	2120.95
sp|O75947|ATP5H_HUMAN	ATP5PD	ATP synthase subunit d, mitochondrial OS=Homo sapiens OX=9606 GN=ATP5PD PE=1 SV=3	349	9	C	UR	11.7785	21.6206	13.8368	20.5509	12.4276	19.7856	2043.46	3750.97	2400.56	3565.39	2156.07	3432.61
sp|P48047|ATPO_HUMAN	ATP5PO	ATP synthase subunit O, mitochondrial OS=Homo sapiens OX=9606 GN=ATP5PO PE=1 SV=1	1637	11	C	UR	11.4072	22.1873	13.263	20.607	12.4009	20.1346	2160.89	4202.97	2512.43	3903.6	2349.13	3814.11
sp|Q15904|VAS1_HUMAN	ATP6AP1	V-type proton ATPase subunit S1 OS=Homo sapiens OX=9606 GN=ATP6AP1 PE=1 SV=2	1708	5	C	UR	12.8032	22.9747	12.8023	22.1103	11.5421	17.7673	184.745	331.516	184.732	319.043	166.548	256.376
sp|Q93050|VPP1_HUMAN	ATP6V0A1	V-type proton ATPase 116 kDa subunit a1 OS=Homo sapiens OX=9606 GN=ATP6V0A1 PE=1 SV=3	621	1	C	UR	15.5278	20.5963	15.8251	19.9027	12.9472	15.2008	103.357	137.094	105.336	132.478	86.1802	101.181
sp|Q9Y487|VPP2_HUMAN	ATP6V0A2	V-type proton ATPase 116 kDa subunit a2 OS=Homo sapiens OX=9606 GN=ATP6V0A2 PE=1 SV=2	1892	3	C	UR	12.0675	19.4241	15.3075	20.4545	14.5188	18.2276	172.511	277.676	218.828	292.407	207.553	260.572
sp|P27449|VATL_HUMAN	ATP6V0C	V-type proton ATPase 16 kDa proteolipid subunit OS=Homo sapiens OX=9606 GN=ATP6V0C PE=1 SV=1	2361	1	C	UR	11.6759	24.1335	13.691	21.3479	13.6722	15.4795	81.9574	169.402	96.1019	149.849	95.97	108.656
sp|P38606|VATA_HUMAN	ATP6V1A	V-type proton ATPase catalytic subunit A OS=Homo sapiens OX=9606 GN=ATP6V1A PE=1 SV=2	478	18	C	UR	12.6628	21.7887	13.6753	21.906	11.92	18.0473	2339.24	4025.12	2526.29	4046.79	2202.03	3333.95
sp|P21281|VATB2_HUMAN	ATP6V1B2	V-type proton ATPase subunit B, brain isoform OS=Homo sapiens OX=9606 GN=ATP6V1B2 PE=1 SV=3	831	13	C	UR	13.2744	21.298	14.1316	21.5965	12.2536	17.4459	1830.66	2937.17	1948.87	2978.35	1689.87	2405.94
sp|P21283|VATC1_HUMAN	ATP6V1C1	V-type proton ATPase subunit C 1 OS=Homo sapiens OX=9606 GN=ATP6V1C1 PE=1 SV=4	1562	3	C	UR	13.4911	21.6207	14.4911	21.2818	12.1341	16.9812	428.71	687.048	460.489	676.28	385.589	539.618
sp|Q9Y5K8|VATD_HUMAN	ATP6V1D	V-type proton ATPase subunit D OS=Homo sapiens OX=9606 GN=ATP6V1D PE=1 SV=1	54	2	C	UR	13.6292	20.3942	12.8957	24.6655	12.0075	16.4079	203.15	303.985	192.217	367.651	178.978	244.567
sp|P36543|VATE1_HUMAN	ATP6V1E1	V-type proton ATPase subunit E 1 OS=Homo sapiens OX=9606 GN=ATP6V1E1 PE=1 SV=1	201	8	C	UR	12.6652	20.9739	13.8667	21.7524	12.3971	18.3447	1651.38	2734.71	1808.04	2836.22	1616.42	2391.91
sp|O75348|VATG1_HUMAN	ATP6V1G1	V-type proton ATPase subunit G 1 OS=Homo sapiens OX=9606 GN=ATP6V1G1 PE=1 SV=3	2242	2	C	UR	12.3571	21.1574	15.413	20.9967	12.8938	17.182	385.914	660.75	481.35	655.732	402.675	536.597
sp|Q9UI12|VATH_HUMAN	ATP6V1H	V-type proton ATPase subunit H OS=Homo sapiens OX=9606 GN=ATP6V1H PE=1 SV=1	1618	2	C	UR	11.8518	20.7195	14.9009	20.7134	13.0117	18.8027	96.4055	168.537	121.208	168.488	105.84	152.946
sp|Q9UBB4|ATX10_HUMAN	ATXN10	Ataxin-10 OS=Homo sapiens OX=9606 GN=ATXN10 PE=1 SV=1	211	6	C	UR	12.3607	20.5956	13.9182	22.4285	11.8068	18.8903	896.532	1493.82	1009.5	1626.76	856.357	1370.13
sp|Q99700|ATX2_HUMAN	ATXN2	Ataxin-2 OS=Homo sapiens OX=9606 GN=ATXN2 PE=1 SV=2	1690	3	C	UR	13.2111	23.0432	12.2743	21.4804	12.8812	17.1098	78.1347	136.285	72.5943	127.042	76.1835	101.193
sp|Q8WWM7|ATX2L_HUMAN	ATXN2L	Ataxin-2-like protein OS=Homo sapiens OX=9606 GN=ATXN2L PE=1 SV=2	1443	14	C	UR	12.493	21.687	14.2732	22.3183	11.5847	17.6438	1938.89	3365.77	2215.16	3463.74	1797.91	2738.27
sp|P54252|ATX3_HUMAN	ATXN3	Ataxin-3 OS=Homo sapiens OX=9606 GN=ATXN3 PE=1 SV=5	431	15	C	UR	19.5045	20.9425	12.5025	19.4307	10.2048	17.4149	4385.1	4708.4	2810.88	4368.5	2294.3	3915.31
sp|O14965|AURKA_HUMAN	AURKA	Aurora kinase A OS=Homo sapiens OX=9606 GN=AURKA PE=1 SV=2	2202	1	C	UR	12.9187	22.1816	14.5464	21.8598	10.3405	18.153	110.941	190.488	124.92	187.725	88.8003	155.892
sp|Q96GD4|AURKB_HUMAN	AURKB	Aurora kinase B OS=Homo sapiens OX=9606 GN=AURKB PE=1 SV=3	982	1	C	UR	13.679	22.9674	12.7868	24.5863	8.265	17.7154	173.429	291.191	162.117	311.716	104.787	224.604
sp|P25311|ZA2G_HUMAN	AZGP1	Zinc-alpha-2-glycoprotein OS=Homo sapiens OX=9606 GN=AZGP1 PE=1 SV=2	1168	1	C	UR	22.753	15.1305	9.61292	32.6478	8.5293	11.3265	301.564	200.536	127.407	432.706	113.045	150.119
sp|Q9H6S1|AZI2_HUMAN	AZI2	5-azacytidine-induced protein 2 OS=Homo sapiens OX=9606 GN=AZI2 PE=1 SV=1	1840	1	C	UR	14.1722	21.1941	14.0211	21.039	11.8154	17.7582	178.639	267.149	176.733	265.194	148.931	223.839
sp|O43505|B4GA1_HUMAN	B4GAT1	Beta-1,4-glucuronyltransferase 1 OS=Homo sapiens OX=9606 GN=B4GAT1 PE=1 SV=1	2412	1	C	UR	15.4544	18.4976	15.2796	19.4779	15.9248	15.3657	33.8659	40.5346	33.4828	42.6827	34.8967	33.6714
sp|Q9NWV8|BABA1_HUMAN	BABAM1	BRISC and BRCA1-A complex member 1 OS=Homo sapiens OX=9606 GN=BABAM1 PE=1 SV=1	1232	12	C	UR	15.2172	21.7082	14.0179	20.8389	12.1739	16.0439	1926.98	2748.94	1775.1	2638.85	1541.59	2031.66
sp|Q9NXR7|BABA2_HUMAN	BABAM2	BRISC and BRCA1-A complex member 2 OS=Homo sapiens OX=9606 GN=BABAM2 PE=1 SV=2	2421	2	C	UR	14.1405	20.8915	14.5106	20.6453	13.26	16.5521	731.46	1080.67	750.605	1067.94	685.915	856.209
sp|Q99933|BAG1_HUMAN	BAG1	BAG family molecular chaperone regulator 1 OS=Homo sapiens OX=9606 GN=BAG1 PE=1 SV=4	1366	1	C	UR	15.051	18.3261	17.4428	19.865	13.8793	15.436	118.426	144.196	137.246	156.304	109.207	121.455
sp|P46379|BAG6_HUMAN	BAG6	Large proline-rich protein BAG6 OS=Homo sapiens OX=9606 GN=BAG6 PE=1 SV=2	2420	2	C	UR	13.7997	21.07	13.8259	19.0863	13.0785	19.1396	270.933	413.672	271.447	374.725	256.773	375.771
sp|O75531|BAF_HUMAN	BANF1	Barrier-to-autointegration factor OS=Homo sapiens OX=9606 GN=BANF1 PE=1 SV=1	1933	2	C	UR	13.3777	26.4295	12.6167	21.8448	11.0008	14.7305	591.6	1168.78	557.945	966.036	486.488	651.423
sp|Q07812|BAX_HUMAN	BAX	Apoptosis regulator BAX OS=Homo sapiens OX=9606 GN=BAX PE=1 SV=1	2219	2	C	UR	13.4448	21.0633	14.0179	21.417	11.7924	18.2646	251.01	393.244	261.709	399.846	220.16	340.993
sp|Q9BXC9|BBS2_HUMAN	BBS2	Bardet-Biedl syndrome 2 protein OS=Homo sapiens OX=9606 GN=BBS2 PE=1 SV=1	2556	1	C	UR	13.1578	19.9165	13.7105	22.4453	12.154	18.6159	180.569	273.322	188.154	308.025	166.794	255.472
sp|Q8IWZ6|BBS7_HUMAN	BBS7	Bardet-Biedl syndrome 7 protein OS=Homo sapiens OX=9606 GN=BBS7 PE=1 SV=2	893	3	C	UR	13.7721	21.077	13.5188	22.8332	11.7718	17.0271	92.9649	142.274	91.2552	154.129	79.4621	114.937
sp|P51572|BAP31_HUMAN	BCAP31	B-cell receptor-associated protein 31 OS=Homo sapiens OX=9606 GN=BCAP31 PE=1 SV=3	241	12	C	UR	12.2156	21.6438	13.86	20.5972	12.3785	19.3049	2891.1	5122.47	3280.27	4874.78	2929.65	4568.93
sp|O75934|SPF27_HUMAN	BCAS2	Pre-mRNA-splicing factor SPF27 OS=Homo sapiens OX=9606 GN=BCAS2 PE=1 SV=1	1771	1	C	UR	15.0272	22.7258	13.0322	21.5851	11.8999	15.7297	45.1429	68.2699	39.1497	64.8432	35.7482	47.2533
sp|O15382|BCAT2_HUMAN	BCAT2	Branched-chain-amino-acid aminotransferase, mitochondrial OS=Homo sapiens OX=9606 GN=BCAT2 PE=1 SV=2	371	1	C	UR	12.2478	19.8247	13.5995	23.1331	12.7345	18.4603	97.2125	157.351	107.941	183.61	101.076	146.522
sp|P12694|ODBA_HUMAN	BCKDHA	2-oxoisovalerate dehydrogenase subunit alpha, mitochondrial OS=Homo sapiens OX=9606 GN=BCKDHA PE=1 SV=2	780	3	C	UR	12.2674	19.6083	13.2008	23.5214	12.7133	18.6889	265.694	424.688	285.912	509.44	275.353	404.775
sp|O14874|BCKD_HUMAN	BCKDK	[3-methyl-2-oxobutanoate dehydrogenase [lipoamide]] kinase, mitochondrial OS=Homo sapiens OX=9606 GN=BCKDK PE=1 SV=2	1156	1	C	UR	13.9593	23.5879	12.4072	22.2366	10.5543	17.2548	112.471	190.048	99.9655	179.161	85.0361	139.022
sp|Q9Y276|BCS1_HUMAN	BCS1L	Mitochondrial chaperone BCS1 OS=Homo sapiens OX=9606 GN=BCS1L PE=1 SV=1	770	3	C	UR	15.4361	19.8643	13.9224	21.0601	11.7127	18.0043	458.736	590.334	413.751	625.872	348.083	535.059
sp|Q14457|BECN1_HUMAN	BECN1	Beclin-1 OS=Homo sapiens OX=9606 GN=BECN1 PE=1 SV=2	2073	1	C	UR	12.3607	22.1051	14.3661	21.4906	11.4858	18.1917	114.077	204.008	132.584	198.336	106.002	167.891
sp|Q96G01|BICD1_HUMAN	BICD1	Protein bicaudal D homolog 1 OS=Homo sapiens OX=9606 GN=BICD1 PE=1 SV=3	2167	2	C	UR	11.4498	19.5153	12.1897	21.4682	12.9309	22.4461	134.359	229.005	143.042	251.921	151.739	263.396
sp|O00499|BIN1_HUMAN	BIN1	Myc box-dependent-interacting protein 1 OS=Homo sapiens OX=9606 GN=BIN1 PE=1 SV=1	2127	1	C	UR	12.9125	18.7468	14.4869	20.3039	14.0901	19.4598	113.959	165.449	127.854	179.192	124.352	171.742
sp|Q9NR09|BIRC6_HUMAN	BIRC6	Baculoviral IAP repeat-containing protein 6 OS=Homo sapiens OX=9606 GN=BIRC6 PE=1 SV=2	1758	1	C	UR	14.8997	21.6262	13.0928	20.8647	12.12	17.3966	36.279	52.6575	31.8794	50.8033	29.5107	42.3588
sp|Q13867|BLMH_HUMAN	BLMH	Bleomycin hydrolase OS=Homo sapiens OX=9606 GN=BLMH PE=1 SV=1	899	9	C	UR	13.0417	15.3218	8.81805	32.2205	8.23434	22.3635	2103.8	2471.61	1422.46	5197.58	1328.3	3607.52
sp|P78537|BL1S1_HUMAN	BLOC1S1	Biogenesis of lysosome-related organelles complex 1 subunit 1 OS=Homo sapiens OX=9606 GN=BLOC1S1 PE=1 SV=2	1297	3	C	UR	12.7517	22.623	13.5634	23.1835	10.8809	16.9975	504.646	895.305	536.772	917.487	430.611	672.674
sp|Q6QNY1|BL1S2_HUMAN	BLOC1S2	Biogenesis of lysosome-related organelles complex 1 subunit 2 OS=Homo sapiens OX=9606 GN=BLOC1S2 PE=1 SV=1	2208	1	C	UR	13.6141	19.4601	14.5707	20.0892	11.7531	20.5128	103.625	148.122	110.906	152.911	89.4594	156.135
sp|Q6QNY0|BL1S3_HUMAN	BLOC1S3	Biogenesis of lysosome-related organelles complex 1 subunit 3 OS=Homo sapiens OX=9606 GN=BLOC1S3 PE=1 SV=1	1035	3	C	UR	12.4706	21.087	14.8397	23.6127	10.9885	17.0014	253.65	428.906	301.836	480.278	223.504	345.806
sp|Q9NUP1|BL1S4_HUMAN	BLOC1S4	Biogenesis of lysosome-related organelles complex 1 subunit 4 OS=Homo sapiens OX=9606 GN=BLOC1S4 PE=1 SV=1	187	7	C	UR	12.589	21.3045	14.1779	22.9395	11.4781	17.511	1226.04	2074.83	1380.78	2234.06	1117.84	1705.38
sp|Q8TDH9|BL1S5_HUMAN	BLOC1S5	Biogenesis of lysosome-related organelles complex 1 subunit 5 OS=Homo sapiens OX=9606 GN=BLOC1S5 PE=1 SV=1	1413	2	C	UR	12.9123	20.3937	13.6973	23.4631	12.2684	17.2652	453.587	716.398	481.161	824.221	430.967	606.497
sp|P30043|BLVRB_HUMAN	BLVRB	Flavin reductase (NADPH) OS=Homo sapiens OX=9606 GN=BLVRB PE=1 SV=3	1761	2	C	UR	11.1675	19.9778	14.7492	21.7587	12.278	20.0688	108.43	193.975	143.207	211.266	119.213	194.858
sp|Q12981|SEC20_HUMAN	BNIP1	Vesicle transport protein SEC20 OS=Homo sapiens OX=9606 GN=BNIP1 PE=1 SV=3	1891	2	C	UR	13.9716	21.0488	13.7808	20.7183	11.7009	18.7796	335.435	505.348	330.853	497.412	280.919	450.868
sp|Q9H3K6|BOLA2_HUMAN	BOLA2B	BolA-like protein 2 OS=Homo sapiens OX=9606 GN=BOLA2B PE=1 SV=1	1015	2	C	UR	12.7592	24.685	14.3262	20.5959	11.1291	16.5045	316.243	611.83	355.082	510.48	275.84	409.073
sp|Q53S33|BOLA3_HUMAN	BOLA3	BolA-like protein 3 OS=Homo sapiens OX=9606 GN=BOLA3 PE=1 SV=1	1824	2	C	UR	12.7409	23.2134	14.2992	21.6937	11.76	16.2928	582.821	1061.87	654.105	992.359	537.948	745.298
sp|Q86WA6|BPHL_HUMAN	BPHL	Valacyclovir hydrolase OS=Homo sapiens OX=9606 GN=BPHL PE=1 SV=1	879	5	C	UR	11.661	22.1786	14.1555	22.0003	12.7281	17.2765	768.785	1462.19	933.244	1450.43	839.134	1139.01
sp|O95861|BPNT1_HUMAN	BPNT1	3'(2'),5'-bisphosphate nucleotidase 1 OS=Homo sapiens OX=9606 GN=BPNT1 PE=1 SV=1	1857	3	C	UR	12.3489	23.9929	13.3726	20.7722	10.8514	18.6619	306.31	595.135	331.703	515.247	269.165	462.901
sp|Q7Z569|BRAP_HUMAN	BRAP	BRCA1-associated protein OS=Homo sapiens OX=9606 GN=BRAP PE=1 SV=2	625	18	C	UR	13.747	23.5869	12.0024	20.3283	11.1418	19.1936	3044.68	5224.01	2658.27	4502.29	2467.67	4250.98
sp|P46736|BRCC3_HUMAN	BRCC3	Lys-63-specific deubiquitinase BRCC36 OS=Homo sapiens OX=9606 GN=BRCC3 PE=1 SV=2	1092	5	C	UR	15.9625	23.2323	12.9004	19.9554	11.4524	16.4971	879.974	1280.74	711.164	1100.09	631.34	909.441
sp|O60885|BRD4_HUMAN	BRD4	Bromodomain-containing protein 4 OS=Homo sapiens OX=9606 GN=BRD4 PE=1 SV=2	113	6	C	UR	13.2124	22.0933	13.0844	20.969	12.9133	17.7277	801.485	1340.21	793.719	1272.01	783.337	1075.39
sp|Q9H0E9|BRD8_HUMAN	BRD8	Bromodomain-containing protein 8 OS=Homo sapiens OX=9606 GN=BRD8 PE=1 SV=2	1008	2	C	UR	12.2868	19.1021	13.2327	20.9826	14.085	20.3107	309.678	481.453	333.519	528.848	355.001	511.913
sp|P35613|BASI_HUMAN	BSG	Basigin OS=Homo sapiens OX=9606 GN=BSG PE=1 SV=2	1509	6	C	UR	11.1415	20.3405	13.3149	24.9556	12.2714	17.976	658.895	1202.91	787.424	1475.84	725.712	1063.08
sp|O14981|BTAF1_HUMAN	BTAF1	TATA-binding protein-associated factor 172 OS=Homo sapiens OX=9606 GN=BTAF1 PE=1 SV=2	1765	1	C	UR	12.0947	19.6428	16.2293	22.0183	12.6114	17.4035	87.2784	141.748	117.115	158.89	91.0073	125.588
sp|P20290|BTF3_HUMAN	BTF3	Transcription factor BTF3 OS=Homo sapiens OX=9606 GN=BTF3 PE=1 SV=1	650	27	C	UR	13.0433	23.9026	11.7766	19.6397	11.369	20.2687	5179.93	9492.51	4676.88	7799.56	4514.99	8049.36
sp|P20290-2|BTF3-2_HUMAN	BTF3	Isoform of P20290, Isoform 2 of Transcription factor BTF3 OS=Homo sapiens OX=9606 GN=BTF3 PE=1 SV=1	650	2	C	UR	12.9762	20.172	16.0661	19.8873	12.4067	18.4917	117.351	182.427	145.295	179.852	112.2	167.23
sp|Q96K17|BT3L4_HUMAN	BTF3L4	Transcription factor BTF3 homolog 4 OS=Homo sapiens OX=9606 GN=BTF3L4 PE=1 SV=1	650	7	C	UR	13.5344	23.9473	14.3736	20.4286	11.2041	16.512	932.357	1649.68	990.174	1407.29	771.831	1137.48
sp|O43684|BUB3_HUMAN	BUB3	Mitotic checkpoint protein BUB3 OS=Homo sapiens OX=9606 GN=BUB3 PE=1 SV=1	2128	5	C	UR	14.6256	20.4845	13.8503	21.7012	11.8846	17.4537	1141.58	1598.89	1081.07	1693.86	927.639	1362.33
sp|P41223|BUD31_HUMAN	BUD31	Protein BUD31 homolog OS=Homo sapiens OX=9606 GN=BUD31 PE=1 SV=2	1959	1	C	UR	14.7885	19.7078	12.75	21.5151	12.0515	19.1871	181.105	241.348	156.14	263.481	147.586	234.971
sp|Q13895|BYST_HUMAN	BYSL	Bystin OS=Homo sapiens OX=9606 GN=BYSL PE=1 SV=3	1193	2	C	UR	13.6806	24.3657	12.1417	21.557	10.1488	18.1063	225.451	401.536	200.089	355.25	167.247	298.385
sp|Q7L1Q6|BZW1_HUMAN	BZW1	Basic leucine zipper and W2 domain-containing protein 1 OS=Homo sapiens OX=9606 GN=BZW1 PE=1 SV=1	182	7	C	UR	12.5218	22.6653	13.4712	20.7201	12.1554	18.4662	902.858	1634.23	971.317	1493.98	876.442	1331.47
sp|Q9Y6E2|BZW2_HUMAN	BZW2	Basic leucine zipper and W2 domain-containing protein 2 OS=Homo sapiens OX=9606 GN=BZW2 PE=1 SV=1	182	10	C	UR	13.3571	22.7288	13.6534	21.218	11.2159	17.8268	1485.66	2528.05	1518.62	2360.01	1247.51	1982.82
sp|Q8WUR7|CO040_HUMAN	C15orf40	UPF0235 protein C15orf40 OS=Homo sapiens OX=9606 GN=C15orf40 PE=1 SV=2	1393	2	C	UR	12.205	19.8241	14.0137	21.4801	13.6773	18.7999	146.526	237.997	168.24	257.878	164.202	225.701
sp|Q9HAS0|NJMU_HUMAN	C17orf75	Protein Njmu-R1 OS=Homo sapiens OX=9606 GN=C17orf75 PE=1 SV=2	1619	4	C	UR	13.1551	20.817	12.4947	21.4332	12.4907	19.6094	492.854	779.909	468.112	802.993	467.963	734.666
sp|Q9NX04|CA109_HUMAN	C1orf109	Uncharacterized protein C1orf109 OS=Homo sapiens OX=9606 GN=C1orf109 PE=1 SV=1	2311	2	C	UR	14.5691	21.8776	12.9988	20.6128	13.2659	16.6758	315.629	473.962	281.609	446.561	287.395	361.269
sp|Q07021|C1QBP_HUMAN	C1QBP	Complement component 1 Q subcomponent-binding protein, mitochondrial OS=Homo sapiens OX=9606 GN=C1QBP PE=1 SV=1	305	11	C	UR	13.0439	20.1634	17.6055	20.6017	10.1259	18.4596	1927.47	2979.49	2601.52	3044.26	1496.27	2727.72
sp|Q8TF44|C2C4C_HUMAN	C2CD4C	C2 calcium-dependent domain-containing protein 4C OS=Homo sapiens OX=9606 GN=C2CD4C PE=1 SV=2	1115	1	C	UR	15.4716	19.6919	13.5909	20.4716	12.2162	18.5577	390.02	496.407	342.61	516.063	307.954	467.816
sp|Q5T0Z8|CF132_HUMAN	C6orf132	Uncharacterized protein C6orf132 OS=Homo sapiens OX=9606 GN=C6orf132 PE=1 SV=4	2157	1	C	UR	14.5442	20.4803	14.3764	17.6052	13.0512	19.9428	414.771	584.058	409.986	502.064	372.194	568.729
sp|Q9H7E9|CH033_HUMAN	C8orf33	UPF0488 protein C8orf33 OS=Homo sapiens OX=9606 GN=C8orf33 PE=1 SV=1	20	2	C	UR	14.7604	18.6424	12.9021	23.0025	11.4854	19.2072	250.991	317.002	219.393	391.144	195.302	326.607
sp|Q5T6V5|QSPP_HUMAN	C9orf64	Queuosine salvage protein OS=Homo sapiens OX=9606 GN=C9orf64 PE=1 SV=1	2120	3	C	UR	13.8582	19.8657	14.2276	20.851	12.3892	18.8083	235.387	337.425	241.661	354.161	210.435	319.466
sp|Q9NZ63|TLS1_HUMAN	C9orf78	Telomere length and silencing protein 1 homolog OS=Homo sapiens OX=9606 GN=C9orf78 PE=1 SV=1	1094	4	C	UR	14.3031	20.6026	14.7266	18.5668	13.7232	18.0776	293.291	422.464	301.974	380.719	281.4	370.689
sp|P00918|CAH2_HUMAN	CA2	Carbonic anhydrase 2 OS=Homo sapiens OX=9606 GN=CA2 PE=1 SV=2	1398	20	C	UR	11.7333	20.8754	18.513	27.8675	8.76958	12.2412	2791.92	4967.26	4405.13	6631.01	2086.71	2912.78
sp|P35219|CAH8_HUMAN	CA8	Carbonic anhydrase-related protein OS=Homo sapiens OX=9606 GN=CA8 PE=1 SV=3	2404	1	C	UR	6.52178	19.7167	20.4052	31.8384	7.42707	14.0909	9.38108	28.3609	29.3513	45.7971	10.6833	20.2687
sp|Q9Y376|CAB39_HUMAN	CAB39	Calcium-binding protein 39 OS=Homo sapiens OX=9606 GN=CAB39 PE=1 SV=1	2095	3	C	UR	14.4423	25.1537	12.3677	18.4501	11.5913	17.9949	1060.83	1847.62	908.448	1355.22	851.418	1321.78
sp|Q5VU97|CAHD1_HUMAN	CACHD1	VWFA and cache domain-containing protein 1 OS=Homo sapiens OX=9606 GN=CACHD1 PE=2 SV=2	2206	1	C	UR	14.4043	19.9517	12.7922	18.3336	13.8828	20.6355	162.344	224.867	144.175	206.63	156.467	232.573
sp|Q9HB71|CYBP_HUMAN	CACYBP	Calcyclin-binding protein OS=Homo sapiens OX=9606 GN=CACYBP PE=1 SV=2	875	23	C	UR	12.0194	21.8484	15.1791	23.1194	11.1205	16.7134	4569.59	8306.44	5770.87	8789.66	4227.84	6354.2
sp|P27708|PYR1_HUMAN	CAD	CAD protein OS=Homo sapiens OX=9606 GN=CAD PE=1 SV=3	43	31	C	UR	13.941	22.3579	13.4615	21.5849	11.6406	17.0142	4742.9	7606.46	4579.76	7343.47	3960.27	5788.45
sp|Q13137|CACO2_HUMAN	CALCOCO2	Calcium-binding and coiled-coil domain-containing protein 2 OS=Homo sapiens OX=9606 GN=CALCOCO2 PE=1 SV=1	1159	11	C	UR	12.337	17.5255	14.6252	23.446	13.602	18.4643	2041.52	2900.1	2420.17	3879.83	2250.84	3055.46
sp|P0DP25|CALM3_HUMAN	CALM3	Calmodulin-3 OS=Homo sapiens OX=9606 GN=CALM3 PE=1 SV=1	1182	1	C	UR	16.4389	23.2004	11.1995	17.6892	11.329	20.143	286.572	404.442	195.236	308.367	197.494	351.143
sp|Q9NZT1|CALL5_HUMAN_contaminant	CALML5	Calmodulin-like protein 5 OS=Homo sapiens GN=CALML5 PE=1 SV=2	2265	1	C	UR	17.5498	17.567	10.9967	29.3473	9.58916	14.9501	290.03	290.314	181.732	484.997	158.472	247.067
sp|P27797|CALR_HUMAN	CALR	Calreticulin OS=Homo sapiens OX=9606 GN=CALR PE=1 SV=1	888	29	C	UR	12.6783	20.4664	14.3282	21.0037	12.3449	19.1785	6058.7	9780.51	6847.19	10037.2	5899.38	9165.04
sp|O43852|CALU_HUMAN	CALU	Calumenin OS=Homo sapiens OX=9606 GN=CALU PE=1 SV=2	948	5	C	UR	11.3709	18.3325	13.3774	29.7587	11.2077	15.9528	772.989	1246.24	909.394	2022.98	761.898	1084.46
sp|Q13554|KCC2B_HUMAN	CAMK2B	Calcium/calmodulin-dependent protein kinase type II subunit beta OS=Homo sapiens OX=9606 GN=CAMK2B PE=1 SV=3	318	2	C	UR	15.1168	18.4055	11.3721	29.5031	10.6108	14.9917	383.429	466.844	288.446	748.327	269.135	380.256
sp|P49069|CAMLG_HUMAN	CAMLG	Guided entry of tail-anchored proteins factor CAMLG OS=Homo sapiens OX=9606 GN=CAMLG PE=1 SV=1	1766	1	C	UR	14.9671	19.6767	16.1412	17.8855	13.4097	17.9199	123.806	162.763	133.518	147.946	110.923	148.231
sp|Q86VP6|CAND1_HUMAN	CAND1	Cullin-associated NEDD8-dissociated protein 1 OS=Homo sapiens OX=9606 GN=CAND1 PE=1 SV=2	575	19	C	UR	11.859	21.9635	13.8369	21.9124	11.6407	18.7874	2810.91	5205.99	3279.75	5193.87	2759.18	4453.16
sp|P27824|CALX_HUMAN	CANX	Calnexin OS=Homo sapiens OX=9606 GN=CANX PE=1 SV=2	200	30	C	UR	11.4117	20.7372	14.1896	21.4759	12.5623	19.6234	5622.19	10216.5	6990.75	10580.5	6189.03	9667.85
sp|Q01518|CAP1_HUMAN	CAP1	Adenylyl cyclase-associated protein 1 OS=Homo sapiens OX=9606 GN=CAP1 PE=1 SV=5	1298	3	C	UR	13.0341	21.4779	13.5194	21.318	11.9966	18.654	550.547	907.207	571.044	900.451	506.724	787.927
sp|P07384|CAN1_HUMAN	CAPN1	Calpain-1 catalytic subunit OS=Homo sapiens OX=9606 GN=CAPN1 PE=1 SV=1	2139	2	C	UR	13.5297	22.4529	11.3162	26.91	10.6973	15.0939	68.9413	114.41	57.6627	137.122	54.5086	76.9122
sp|P04632|CPNS1_HUMAN	CAPNS1	Calpain small subunit 1 OS=Homo sapiens OX=9606 GN=CAPNS1 PE=1 SV=1	2385	1	C	UR	12.3484	21.633	13.7098	21.5	11.0442	19.7645	129.497	226.863	143.774	225.469	115.819	207.269
sp|Q14444|CAPR1_HUMAN	CAPRIN1	Caprin-1 OS=Homo sapiens OX=9606 GN=CAPRIN1 PE=1 SV=2	966	13	C	UR	12.5225	24.4963	10.6906	18.9435	11.276	22.0712	2356.4	4609.53	2011.68	3564.65	2121.84	4153.19
sp|P52907|CAZA1_HUMAN	CAPZA1	F-actin-capping protein subunit alpha-1 OS=Homo sapiens OX=9606 GN=CAPZA1 PE=1 SV=3	994	10	C	UR	13.542	20.7556	12.8117	20.6252	13.435	18.8305	1013.31	1553.08	958.667	1543.32	1005.3	1409.04
sp|P47755|CAZA2_HUMAN	CAPZA2	F-actin-capping protein subunit alpha-2 OS=Homo sapiens OX=9606 GN=CAPZA2 PE=1 SV=3	994	4	C	UR	13.1018	20.7288	13.8665	20.723	13.181	18.3989	314.839	498.117	333.216	497.979	316.742	442.129
sp|P47756-2|CAPZB-2_HUMAN	CAPZB	Isoform of P47756, Isoform 2 of F-actin-capping protein subunit beta OS=Homo sapiens OX=9606 GN=CAPZB PE=1 SV=4	1942	13	C	UR	13.1641	20.5506	12.851	21.0151	13.2604	19.1587	3243.95	5064.18	3166.8	5178.63	3267.69	4721.16
sp|P49589|SYCC_HUMAN	CARS1	Cysteine--tRNA ligase, cytoplasmic OS=Homo sapiens OX=9606 GN=CARS1 PE=1 SV=3	560	4	C	UR	13.45	20.4016	14.6971	21.3069	12.2067	17.9376	619.787	940.119	677.253	981.838	562.492	826.579
sp|Q9HA77|SYCM_HUMAN	CARS2	Probable cysteine--tRNA ligase, mitochondrial OS=Homo sapiens OX=9606 GN=CARS2 PE=1 SV=1	68	4	C	UR	12.7649	21.6937	13.3593	22.2334	11.2045	18.7441	510.292	867.231	534.054	888.804	447.914	749.318
sp|P31944|CASPE_HUMAN_contaminant	CASP14	Caspase-14 OS=Homo sapiens GN=CASP14 PE=1 SV=2	1270	5	C	UR	17.4766	18.0899	10.3024	31.7358	8.71676	13.6786	962.878	996.664	567.615	1748.49	480.252	753.624
sp|P42574|CASP3_HUMAN	CASP3	Caspase-3 OS=Homo sapiens OX=9606 GN=CASP3 PE=1 SV=2	2018	2	C	UR	12.8276	21.5855	13.6622	22.0093	13.575	16.3404	42.7656	71.9631	45.5479	73.3763	45.2572	54.4768
sp|P04040|CATA_HUMAN	CAT	Catalase OS=Homo sapiens OX=9606 GN=CAT PE=1 SV=3	183	5	C	UR	15.2776	18.8508	12.1565	28.1867	10.574	14.9545	934.804	1153.44	743.828	1724.68	647	915.036
sp|P16152|CBR1_HUMAN	CBR1	Carbonyl reductase [NADPH] 1 OS=Homo sapiens OX=9606 GN=CBR1 PE=1 SV=3	1524	11	C	UR	15.6745	20.7301	14.6507	22.2611	11.1476	15.536	1857.95	2457.2	1736.59	2638.66	1321.35	1841.53
sp|P35520|CBS_HUMAN	CBS	Cystathionine beta-synthase OS=Homo sapiens OX=9606 GN=CBS PE=1 SV=2	1230	7	C	UR	12.0705	20.2731	14.8136	22.2203	12.0439	18.5786	1089.37	1829.66	1336.94	2005.4	1086.97	1676.73
sp|Q13185|CBX3_HUMAN	CBX3	Chromobox protein homolog 3 OS=Homo sapiens OX=9606 GN=CBX3 PE=1 SV=4	1957	1	C	UR	11.6386	20.5299	15.0068	20.7636	12.0428	20.0183	100.61	177.47	129.725	179.49	104.103	173.048
sp|Q6P1N0|C2D1A_HUMAN	CC2D1A	Coiled-coil and C2 domain-containing protein 1A OS=Homo sapiens OX=9606 GN=CC2D1A PE=1 SV=1	722	10	C	UR	14.524	21.6412	12.1799	19.9892	11.5209	20.145	1628.46	2426.47	1365.64	2241.24	1291.75	2258.71
sp|Q5T0F9|C2D1B_HUMAN	CC2D1B	Coiled-coil and C2 domain-containing protein 1B OS=Homo sapiens OX=9606 GN=CC2D1B PE=1 SV=1	1696	6	C	UR	12.652	20.5037	12.7073	21.5517	12.2005	20.3847	679.621	1101.39	682.595	1157.69	655.371	1095
sp|Q8N163|CCAR2_HUMAN	CCAR2	Cell cycle and apoptosis regulator protein 2 OS=Homo sapiens OX=9606 GN=CCAR2 PE=1 SV=2	1177	3	C	UR	13.3127	20.0742	13.989	20.4186	13.7168	18.4887	281.927	425.119	296.251	432.411	290.486	391.541
sp|Q96CT7|CC124_HUMAN	CCDC124	Coiled-coil domain-containing protein 124 OS=Homo sapiens OX=9606 GN=CCDC124 PE=1 SV=1	47	3	C	UR	13.056	22.87	13.352	20.0017	11.5497	19.1705	718.463	1258.52	734.752	1100.68	635.575	1054.94
sp|Q9H6E4|CC134_HUMAN	CCDC134	Coiled-coil domain-containing protein 134 OS=Homo sapiens OX=9606 GN=CCDC134 PE=1 SV=1	1411	2	C	UR	13.0824	21.2833	12.9866	22.2744	12.1918	18.1815	341.572	555.694	339.073	581.571	318.319	474.708
sp|O60826|CCD22_HUMAN	CCDC22	Coiled-coil domain-containing protein 22 OS=Homo sapiens OX=9606 GN=CCDC22 PE=1 SV=1	789	6	C	UR	12.5225	20.0748	15.8372	20.8158	14.0198	16.7299	693.497	1111.74	877.067	1152.78	776.421	926.506
sp|Q86WR0|CCD25_HUMAN	CCDC25	Coiled-coil domain-containing protein 25 OS=Homo sapiens OX=9606 GN=CCDC25 PE=1 SV=2	1770	1	C	UR	13.1657	24.9548	14.0851	20.854	10.9959	15.9445	98.9682	187.588	105.879	156.762	82.657	119.857
sp|Q96MW1|CCD43_HUMAN	CCDC43	Coiled-coil domain-containing protein 43 OS=Homo sapiens OX=9606 GN=CCDC43 PE=1 SV=2	72	27	C	UR	12.4581	22.0115	14.6544	20.7628	12.1803	17.9328	4751.1	8394.44	5588.69	7918.25	4645.17	6838.97
sp|Q96A33|CCD47_HUMAN	CCDC47	PAT complex subunit CCDC47 OS=Homo sapiens OX=9606 GN=CCDC47 PE=1 SV=1	1883	2	C	UR	12.6751	22.3069	13.17	21.6187	11.6894	18.5399	325.598	573.021	338.313	555.342	300.277	476.253
sp|Q8IVM0|CCD50_HUMAN	CCDC50	Coiled-coil domain-containing protein 50 OS=Homo sapiens OX=9606 GN=CCDC50 PE=1 SV=1	2187	1	C	UR	14.379	22.279	11.2261	25.8204	9.25079	17.0447	307.832	476.958	240.334	552.773	198.045	364.9
sp|Q96ER9|MITOK_HUMAN	CCDC51	Mitochondrial potassium channel OS=Homo sapiens OX=9606 GN=CCDC51 PE=1 SV=2	1023	7	C	UR	14.2837	20.0196	15.2748	23.1084	11.4395	15.874	719.676	1008.67	769.613	1164.3	576.371	799.8
sp|Q16204|CCDC6_HUMAN	CCDC6	Coiled-coil domain-containing protein 6 OS=Homo sapiens OX=9606 GN=CCDC6 PE=1 SV=2	229	43	C	UR	13.7089	21.0585	15.5173	20.4117	11.8803	17.4233	8217.69	12623.4	9301.71	12235.7	7121.55	10444.3
sp|Q9P219|DAPLE_HUMAN	CCDC88C	Protein Daple OS=Homo sapiens OX=9606 GN=CCDC88C PE=1 SV=3	297	5	C	UR	12.4381	17.1724	13.7303	24.2449	13.229	19.1853	474.909	655.672	524.248	925.713	505.108	732.528
sp|Q53HC0|CCD92_HUMAN	CCDC92	Coiled-coil domain-containing protein 92 OS=Homo sapiens OX=9606 GN=CCDC92 PE=1 SV=2	380	3	C	UR	12.1136	20.0113	13.5861	20.4981	14.8704	18.9205	434.159	717.218	486.934	734.665	532.965	678.124
sp|P20248|CCNA2_HUMAN	CCNA2	Cyclin-A2 OS=Homo sapiens OX=9606 GN=CCNA2 PE=1 SV=2	70	4	C	UR	12.2662	23.8759	12.0685	22.7204	10.6736	18.3954	893.297	1738.79	878.905	1654.64	777.319	1339.66
sp|P14635|CCNB1_HUMAN	CCNB1	G2/mitotic-specific cyclin-B1 OS=Homo sapiens OX=9606 GN=CCNB1 PE=1 SV=1	548	5	C	UR	13.4623	20.831	13.6055	21.3693	12.2697	18.4622	821.664	1271.41	830.406	1304.26	748.873	1126.83
sp|O95067|CCNB2_HUMAN	CCNB2	G2/mitotic-specific cyclin-B2 OS=Homo sapiens OX=9606 GN=CCNB2 PE=1 SV=1	1498	1	C	UR	12.93	23.6167	12.7709	24.5101	6.43581	19.7365	21.1743	38.6752	20.9138	40.1381	10.5394	32.3209
sp|P78371|TCPB_HUMAN	CCT2	T-complex protein 1 subunit beta OS=Homo sapiens OX=9606 GN=CCT2 PE=1 SV=4	63	24	C	UR	13.4133	20.7511	13.8975	21.1337	12.4292	18.3753	4479.43	6929.91	4641.13	7057.68	4150.77	6136.49
sp|P49368|TCPG_HUMAN	CCT3	T-complex protein 1 subunit gamma OS=Homo sapiens OX=9606 GN=CCT3 PE=1 SV=4	141	26	C	UR	13.3253	21.4287	13.5375	20.9164	11.9052	18.8869	5487.83	8825.1	5575.22	8614.13	4902.97	7778.32
sp|P50991|TCPD_HUMAN	CCT4	T-complex protein 1 subunit delta OS=Homo sapiens OX=9606 GN=CCT4 PE=1 SV=4	519	29	C	UR	12.4873	21.5769	13.7428	21.7075	12.147	18.3385	5425.31	9374.41	5970.77	9431.18	5277.44	7967.44
sp|P48643|TCPE_HUMAN	CCT5	T-complex protein 1 subunit epsilon OS=Homo sapiens OX=9606 GN=CCT5 PE=1 SV=1	935	34	C	UR	14.1611	21.3387	13.554	20.041	12.1479	18.7573	7256.56	10934.5	6945.44	10269.6	6224.92	9611.78
sp|P40227|TCPZ_HUMAN	CCT6A	T-complex protein 1 subunit zeta OS=Homo sapiens OX=9606 GN=CCT6A PE=1 SV=3	351	21	C	UR	13.5815	21.4407	13.5455	20.2014	12.4504	18.7805	5191.06	8195	5177.32	7721.32	4758.75	7178.2
sp|Q99832|TCPH_HUMAN	CCT7	T-complex protein 1 subunit eta OS=Homo sapiens OX=9606 GN=CCT7 PE=1 SV=2	497	26	C	UR	13.3623	21.9036	13.1298	20.3388	12.2313	19.0342	4735.97	7763.21	4653.54	7208.63	4335.1	6746.24
sp|P50990|TCPQ_HUMAN	CCT8	T-complex protein 1 subunit theta OS=Homo sapiens OX=9606 GN=CCT8 PE=1 SV=4	384	48	C	UR	13.5253	21.9137	13.3174	20.1121	12.4314	18.7	10300.1	16688.3	10141.8	15316.3	9467.08	14240.9
sp|P86790|CCZ1B_HUMAN	CCZ1B	Vacuolar fusion protein CCZ1 homolog B OS=Homo sapiens OX=9606 GN=CCZ1B PE=1 SV=1	1371	5	C	UR	13.3179	21.0577	14.1318	20.9164	12.5374	18.0389	495.307	783.158	525.576	777.906	466.279	670.886
sp|Q9Y5K6|CD2AP_HUMAN	CD2AP	CD2-associated protein OS=Homo sapiens OX=9606 GN=CD2AP PE=1 SV=1	627	1	C	UR	14.7259	20.0063	12.7993	22.5121	11.7699	18.1867	70.5049	95.7866	61.2808	107.784	56.3522	87.0746
sp|Q08722|CD47_HUMAN	CD47	Leukocyte surface antigen CD47 OS=Homo sapiens OX=9606 GN=CD47 PE=1 SV=1	1816	1	C	UR	12.8776	19.6135	16.1164	19.5505	13.3482	18.4938	31.7348	48.3343	39.7161	48.179	32.8945	45.5748
sp|P30260|CDC27_HUMAN	CDC27	Cell division cycle protein 27 homolog OS=Homo sapiens OX=9606 GN=CDC27 PE=1 SV=2	444	2	C	UR	15.7992	19.2989	13.0211	21.7763	12.5768	17.5277	344.792	421.165	284.163	475.231	274.468	382.513
sp|Q16543|CDC37_HUMAN	CDC37	Hsp90 co-chaperone Cdc37 OS=Homo sapiens OX=9606 GN=CDC37 PE=1 SV=1	1150	11	C	UR	12.6021	21.2097	14.5824	21.558	11.8164	18.2315	1656.88	2788.58	1917.24	2834.37	1553.58	2397.01
sp|P60953|CDC42_HUMAN	CDC42	Cell division control protein 42 homolog OS=Homo sapiens OX=9606 GN=CDC42 PE=1 SV=2	2303	2	C	UR	11.7981	21.087	14.215	21.7634	11.6468	19.4896	480.58	858.948	579.029	886.503	474.418	793.883
sp|Q9Y5S2|MRCKB_HUMAN	CDC42BPB	Serine/threonine-protein kinase MRCK beta OS=Homo sapiens OX=9606 GN=CDC42BPB PE=1 SV=2	1757	5	C	UR	16.0765	21.9359	13.3039	19.104	11.7344	17.8453	565.899	772.149	468.302	672.468	413.053	628.161
sp|Q99459|CDC5L_HUMAN	CDC5L	Cell division cycle 5-like protein OS=Homo sapiens OX=9606 GN=CDC5L PE=1 SV=2	2080	2	C	UR	15.4199	20.5619	13.2956	20.3855	12.2548	18.0823	266.475	355.335	229.763	352.286	211.778	312.483
sp|Q6P1J9|CDC73_HUMAN	CDC73	Parafibromin OS=Homo sapiens OX=9606 GN=CDC73 PE=1 SV=1	1030	3	C	UR	13.0816	20.0772	12.4164	20.9467	13.5375	19.9406	507.384	778.713	481.582	812.44	525.065	773.417
sp|Q9UJ99|CAD22_HUMAN	CDH22	Cadherin-22 OS=Homo sapiens OX=9606 GN=CDH22 PE=2 SV=2	2417	1	C	UR	18.0968	19.3013	12.5733	18.9725	10.8495	20.2066	370.393	395.047	257.342	388.316	222.06	413.576
sp|P06493|CDK1_HUMAN	CDK1	Cyclin-dependent kinase 1 OS=Homo sapiens OX=9606 GN=CDK1 PE=1 SV=3	276	18	C	UR	12.8897	22.725	12.8375	22.44	10.6499	18.4579	2876.15	5070.75	2864.48	5007.15	2376.36	4118.6
sp|Q14004|CDK13_HUMAN	CDK13	Cyclin-dependent kinase 13 OS=Homo sapiens OX=9606 GN=CDK13 PE=1 SV=2	276	1	C	UR	12.2801	23.9591	12.2277	22.2164	10.2154	19.1013	263.425	513.953	262.3	476.571	219.134	409.748
sp|P24941|CDK2_HUMAN	CDK2	Cyclin-dependent kinase 2 OS=Homo sapiens OX=9606 GN=CDK2 PE=1 SV=2	276	6	C	UR	12.0073	22.8188	13.4063	20.5084	11.0736	20.1856	1278.52	2429.72	1427.49	2183.71	1179.11	2149.34
sp|P11802|CDK4_HUMAN	CDK4	Cyclin-dependent kinase 4 OS=Homo sapiens OX=9606 GN=CDK4 PE=1 SV=2	276	2	C	UR	13.5076	20.3527	12.6443	23.7465	11.2348	18.514	291.779	439.64	273.131	512.95	242.685	399.922
sp|Q00535|CDK5_HUMAN	CDK5	Cyclin-dependent-like kinase 5 OS=Homo sapiens OX=9606 GN=CDK5 PE=1 SV=3	276	2	C	UR	14.3804	20.365	13.7622	19.5835	13.5422	18.3668	350.442	496.283	335.378	477.239	330.015	447.588
sp|Q96SZ6|CK5P1_HUMAN	CDK5RAP1	Mitochondrial tRNA methylthiotransferase CDK5RAP1 OS=Homo sapiens OX=9606 GN=CDK5RAP1 PE=1 SV=2	1479	1	C	UR	12.214	21.5157	14.4285	20.8222	12.6158	18.4037	49.9375	87.9678	58.9915	85.1322	51.5799	75.2442
sp|Q96SN8|CK5P2_HUMAN	CDK5RAP2	CDK5 regulatory subunit-associated protein 2 OS=Homo sapiens OX=9606 GN=CDK5RAP2 PE=1 SV=5	258	2	C	UR	15.6541	19.0683	16.067	17.9932	14.628	16.5895	1068.08	1301.03	1096.25	1227.67	998.063	1131.9
sp|Q96JB5|CK5P3_HUMAN	CDK5RAP3	CDK5 regulatory subunit-associated protein 3 OS=Homo sapiens OX=9606 GN=CDK5RAP3 PE=1 SV=2	1635	16	C	UR	14.4428	24.0041	11.9345	19.9339	11.7317	17.953	3020.01	5019.3	2495.52	4168.2	2453.11	3754
sp|P42771|CDN2A_HUMAN	CDKN2A	Cyclin-dependent kinase inhibitor 2A OS=Homo sapiens OX=9606 GN=CDKN2A PE=1 SV=2	529	6	C	UR	12.7665	20.8911	14.1774	20.567	12.5014	19.0966	452.423	740.349	502.424	728.863	443.03	676.754
sp|Q8N726|ARF_HUMAN	CDKN2A	Isoform of P42771, Tumor suppressor ARF OS=Homo sapiens OX=9606 GN=CDKN2A PE=1 SV=2	2331	1	C	UR	16.1689	18.5713	14.2679	20.3142	13.4487	17.2289	231.644	266.061	204.409	291.031	192.672	246.829
sp|Q9NXV6|CARF_HUMAN	CDKN2AIP	CDKN2A-interacting protein OS=Homo sapiens OX=9606 GN=CDKN2AIP PE=1 SV=3	2171	6	C	UR	14.7059	20.6826	13.9139	20.8326	12.1421	17.723	747.23	1050.91	706.986	1058.53	616.957	900.533
sp|Q01850|CDR2_HUMAN	CDR2	Cerebellar degeneration-related protein 2 OS=Homo sapiens OX=9606 GN=CDR2 PE=1 SV=2	500	6	C	UR	12.5762	18.2443	15.1041	21.5551	13.9778	18.5424	1034.86	1501.27	1242.88	1773.71	1150.2	1525.81
sp|Q86X02|CDR2L_HUMAN	CDR2L	Cerebellar degeneration-related protein 2-like OS=Homo sapiens OX=9606 GN=CDR2L PE=1 SV=2	1442	2	C	UR	12.7023	20.057	13.3794	22.925	12.9088	18.0274	282.639	446.288	297.705	510.105	287.235	401.128
sp|Q15517|CDSN_HUMAN	CDSN	Corneodesmosin OS=Homo sapiens OX=9606 GN=CDSN PE=1 SV=3	1724	6	C	UR	19.7803	15.4033	11.0393	32.9314	8.66992	12.1757	1172.67	913.181	654.464	1952.33	513.994	721.835
sp|Q9H211|CDT1_HUMAN	CDT1	DNA replication factor Cdt1 OS=Homo sapiens OX=9606 GN=CDT1 PE=1 SV=3	568	1	C	UR	11.2163	25.8182	9.1826	24.8705	7.81546	21.0969	176.998	407.422	144.905	392.467	123.331	332.919
sp|Q9UKY7|CDV3_HUMAN	CDV3	Protein CDV3 homolog OS=Homo sapiens OX=9606 GN=CDV3 PE=1 SV=1	1444	7	C	UR	12.3353	22.4567	15.3821	21.769	11.5287	16.5282	1072.2	1951.95	1337.02	1892.18	1002.08	1436.65
sp|Q92879|CELF1_HUMAN	CELF1	CUGBP Elav-like family member 1 OS=Homo sapiens OX=9606 GN=CELF1 PE=1 SV=2	2030	1	C	UR	13.3169	20.1795	15.2046	22.0133	12.8616	16.4241	229.134	347.212	261.613	378.764	221.3	282.596
sp|Q02224|CENPE_HUMAN	CENPE	Centromere-associated protein E OS=Homo sapiens OX=9606 GN=CENPE PE=1 SV=2	1792	2	C	UR	10.8077	21.3755	12.8085	23.5888	10.1986	21.2209	150.71	298.074	178.61	328.938	142.216	295.918
sp|P49454|CENPF_HUMAN	CENPF	Centromere protein F OS=Homo sapiens OX=9606 GN=CENPF PE=1 SV=3	1379	8	C	UR	12.4653	22.5997	12.2074	23.0371	10.7562	18.9343	884.416	1603.46	866.119	1634.49	763.156	1343.4
sp|Q66GS9|CP135_HUMAN	CEP135	Centrosomal protein of 135 kDa OS=Homo sapiens OX=9606 GN=CEP135 PE=1 SV=2	2388	1	C	UR	11.5519	19.9598	9.77768	19.5898	11.962	27.1589	20.1479	34.8124	17.0535	34.167	20.8632	47.3686
sp|Q5SW79|CE170_HUMAN	CEP170	Centrosomal protein of 170 kDa OS=Homo sapiens OX=9606 GN=CEP170 PE=1 SV=1	1021	3	C	UR	11.9326	21.4505	13.8132	20.4993	12.2025	20.1019	126.361	227.151	146.275	217.079	129.218	212.87
sp|Q9BV73|CP250_HUMAN	CEP250	Centrosome-associated protein CEP250 OS=Homo sapiens OX=9606 GN=CEP250 PE=1 SV=2	248	33	C	UR	13.54	19.1349	15.6444	22.9483	12.0291	16.7033	3915.9	5534.01	4524.53	6636.91	3478.94	4830.79
sp|Q5VT06|CE350_HUMAN	CEP350	Centrosome-associated protein 350 OS=Homo sapiens OX=9606 GN=CEP350 PE=1 SV=1	206	13	C	UR	15.1788	18.9496	14.7812	19.6411	13.5577	17.8916	2135.36	2665.84	2079.43	2763.13	1907.3	2517
sp|O95684|CEP43_HUMAN	CEP43	Centrosomal protein 43 OS=Homo sapiens OX=9606 GN=CEP43 PE=1 SV=1	125	14	C	UR	13.4827	19.8339	11.7379	19.3681	14.8262	20.7512	2108.96	3102.42	1836.04	3029.56	2319.12	3245.9
sp|Q8IW35|CEP97_HUMAN	CEP97	Centrosomal protein of 97 kDa OS=Homo sapiens OX=9606 GN=CEP97 PE=1 SV=1	895	10	C	UR	13.122	19.8075	13.527	22.8204	12.6875	18.0354	1437.27	2169.54	1481.63	2499.54	1389.68	1975.44
sp|Q9Y6K0|CEPT1_HUMAN	CEPT1	Choline/ethanolaminephosphotransferase 1 OS=Homo sapiens OX=9606 GN=CEPT1 PE=1 SV=1	2035	1	C	UR	12.4495	20.3696	13.2573	22.2286	13.3808	18.3141	78.0264	127.665	83.0894	139.316	83.8634	114.782
sp|O15182|CETN3_HUMAN	CETN3	Centrin-3 OS=Homo sapiens OX=9606 GN=CETN3 PE=1 SV=2	598	4	C	UR	15.4429	20.8832	16.2005	18.3133	12.3511	16.8089	812.269	1098.42	852.119	963.248	649.644	884.118
sp|P57076|CF298_HUMAN	CFAP298	Cilia- and flagella-associated protein 298 OS=Homo sapiens OX=9606 GN=CFAP298 PE=1 SV=1	1221	3	C	UR	12.1781	20.4121	14.3053	22.5681	11.8253	18.7112	356.136	596.931	418.344	659.983	345.82	547.19
sp|P23528|COF1_HUMAN	CFL1	Cofilin-1 OS=Homo sapiens OX=9606 GN=CFL1 PE=1 SV=3	1302	11	C	UR	11.3011	22.004	14.9784	21.9497	11.948	17.8189	2475.47	4819.88	3280.94	4807.98	2617.15	3903.15
sp|Q9Y281|COF2_HUMAN	CFL2	Cofilin-2 OS=Homo sapiens OX=9606 GN=CFL2 PE=1 SV=1	1302	3	C	UR	13.7577	19.3953	14.5566	21.4908	12.5606	18.239	365.255	514.927	386.464	570.561	333.473	484.228
sp|Q9UFW8|CGBP1_HUMAN	CGGBP1	CGG triplet repeat-binding protein 1 OS=Homo sapiens OX=9606 GN=CGGBP1 PE=1 SV=2	2415	4	C	UR	13.9086	20.4756	14.0172	20.5727	12.8529	18.173	988.808	1455.68	996.534	1462.59	913.754	1291.98
sp|Q96BP2|CHCH1_HUMAN	CHCHD1	Coiled-coil-helix-coiled-coil-helix domain-containing protein 1 OS=Homo sapiens OX=9606 GN=CHCHD1 PE=1 SV=1	2368	1	C	UR	11.0528	21.6953	13.9826	22.2841	10.6867	20.2983	39.3257	77.1914	49.7499	79.2863	38.0231	72.221
sp|Q9NX63|MIC19_HUMAN	CHCHD3	MICOS complex subunit MIC19 OS=Homo sapiens OX=9606 GN=CHCHD3 PE=1 SV=1	2151	4	C	UR	11.5616	22.1405	14.9311	21.169	12.5751	17.6227	542.525	1038.93	700.634	993.348	590.08	826.939
sp|Q8N4Q1|MIA40_HUMAN	CHCHD4	Mitochondrial intermembrane space import and assembly protein 40 OS=Homo sapiens OX=9606 GN=CHCHD4 PE=1 SV=1	1948	1	C	UR	9.79867	20.6105	15.9642	24.3688	11.4725	17.7854	104.613	220.043	170.437	260.167	122.483	189.882
sp|Q86WJ1|CHD1L_HUMAN	CHD1L	Chromodomain-helicase-DNA-binding protein 1-like OS=Homo sapiens OX=9606 GN=CHD1L PE=1 SV=3	2352	1	C	UR	13.7011	21.891	13.5214	22.325	11.635	16.9264	168.693	269.53	166.48	274.874	143.255	208.404
sp|Q9HCK8|CHD8_HUMAN	CHD8	Chromodomain-helicase-DNA-binding protein 8 OS=Homo sapiens OX=9606 GN=CHD8 PE=1 SV=5	2285	1	C	UR	11.435	18.5317	11.8187	20.8719	15.8892	21.4536	43.4497	70.4151	44.9077	79.3072	60.3747	81.5176
sp|O14757|CHK1_HUMAN	CHEK1	Serine/threonine-protein kinase Chk1 OS=Homo sapiens OX=9606 GN=CHEK1 PE=1 SV=2	981	4	C	UR	12.6483	20.7823	13.9455	21.3724	11.9879	19.2636	415.92	683.396	458.578	702.799	394.205	633.456
sp|Q9BWS9|CHID1_HUMAN	CHID1	Chitinase domain-containing protein 1 OS=Homo sapiens OX=9606 GN=CHID1 PE=1 SV=1	1376	5	C	UR	15.4805	20.3264	13.1669	19.9554	11.4571	19.6137	560.203	735.563	476.48	722.137	414.606	709.772
sp|Q9HD42|CHM1A_HUMAN	CHMP1A	Charged multivesicular body protein 1a OS=Homo sapiens OX=9606 GN=CHMP1A PE=1 SV=1	571	1	C	UR	12.1824	22.7765	14.6127	22.4858	11.0999	16.8427	285.333	533.462	342.253	526.655	259.977	394.483
sp|O43633|CHM2A_HUMAN	CHMP2A	Charged multivesicular body protein 2a OS=Homo sapiens OX=9606 GN=CHMP2A PE=1 SV=1	2295	1	C	UR	14.1618	21.1876	14.3128	21.5147	12.1736	16.6494	112.174	167.824	113.369	170.415	96.4255	131.878
sp|Q9UQN3|CHM2B_HUMAN	CHMP2B	Charged multivesicular body protein 2b OS=Homo sapiens OX=9606 GN=CHMP2B PE=1 SV=1	763	12	C	UR	11.7762	19.5111	13.1883	22.0718	12.3827	21.0698	3002.9	4975.26	3362.98	5628.23	3157.55	5372.73
sp|Q9BY43|CHM4A_HUMAN	CHMP4A	Charged multivesicular body protein 4a OS=Homo sapiens OX=9606 GN=CHMP4A PE=1 SV=3	67	18	C	UR	11.0398	18.2325	14.1235	23.1182	14.6384	18.8476	2418.44	3994.13	3093.99	5064.42	3206.78	4128.86
sp|Q9H444|CHM4B_HUMAN	CHMP4B	Charged multivesicular body protein 4b OS=Homo sapiens OX=9606 GN=CHMP4B PE=1 SV=1	1191	4	C	UR	11.7223	18.6543	14.4289	22.2661	14.243	18.6854	520.623	828.495	640.831	988.906	632.574	829.874
sp|Q9NZZ3|CHMP5_HUMAN	CHMP5	Charged multivesicular body protein 5 OS=Homo sapiens OX=9606 GN=CHMP5 PE=1 SV=1	1059	6	C	UR	10.1887	17.6805	19.1264	26.8565	10.6384	15.5094	1323.65	2296.93	2484.76	3489	1382.06	2014.87
sp|Q9UHD1|CHRD1_HUMAN	CHORDC1	Cysteine and histidine-rich domain-containing protein 1 OS=Homo sapiens OX=9606 GN=CHORDC1 PE=1 SV=2	1575	3	C	UR	11.4262	21.5898	14.8834	23.8099	10.9609	17.3298	279.3	527.735	363.806	582.005	267.926	423.606
sp|Q99653|CHP1_HUMAN	CHP1	Calcineurin B homologous protein 1 OS=Homo sapiens OX=9606 GN=CHP1 PE=1 SV=3	1889	2	C	UR	12.8682	20.7398	13.8534	21.7318	12.1545	18.6523	163.758	263.93	176.295	276.554	154.675	237.364
sp|Q9NRG0|CHRC1_HUMAN	CHRAC1	Chromatin accessibility complex protein 1 OS=Homo sapiens OX=9606 GN=CHRAC1 PE=1 SV=1	2074	1	C	UR	14.8667	20.6793	14.9634	21.1756	11.979	16.3359	60.9151	84.7318	61.3112	86.7653	49.0829	66.9349
sp|Q8WVB6|CTF18_HUMAN	CHTF18	Chromosome transmission fidelity protein 18 homolog OS=Homo sapiens OX=9606 GN=CHTF18 PE=1 SV=1	170	4	C	UR	15.0701	20.8438	12.4992	21.5297	11.9199	18.1372	383.348	530.218	317.952	547.667	303.215	461.37
sp|P0CG13|CTF8_HUMAN	CHTF8	Chromosome transmission fidelity protein 8 homolog OS=Homo sapiens OX=9606 GN=CHTF8 PE=1 SV=1	2555	1	C	UR	14.5476	21.3158	13.2328	20.9468	11.7688	18.1882	165.594	242.636	150.627	238.435	133.963	207.035
sp|O15111|IKKA_HUMAN	CHUK	Inhibitor of nuclear factor kappa-B kinase subunit alpha OS=Homo sapiens OX=9606 GN=CHUK PE=1 SV=2	86	22	C	UR	12.7476	21.0537	13.5023	22.9539	11.765	17.9774	4052.79	6693.51	4292.73	7297.62	3740.4	5715.47
sp|Q9Y3D0|CIA2B_HUMAN	CIAO2B	Cytosolic iron-sulfur assembly component 2B OS=Homo sapiens OX=9606 GN=CIAO2B PE=1 SV=1	1294	1	C	UR	12.0787	23.9778	13.1351	21.0477	11.3008	18.4599	179.957	357.239	195.697	313.584	168.368	275.03
sp|Q6FI81|CPIN1_HUMAN	CIAPIN1	Anamorsin OS=Homo sapiens OX=9606 GN=CIAPIN1 PE=1 SV=2	1877	3	C	UR	13.6654	21.3258	14.5615	20.3803	12.9374	17.1297	1020.6	1592.72	1087.53	1522.11	966.231	1279.33
sp|Q9BW66|CINP_HUMAN	CINP	Cyclin-dependent kinase 2-interacting protein OS=Homo sapiens OX=9606 GN=CINP PE=1 SV=1	1056	2	C	UR	14.3149	22.0849	12.7056	18.5306	13.1992	19.1648	580.935	896.264	515.625	752.02	535.657	777.759
sp|Q14011|CIRBP_HUMAN	CIRBP	Cold-inducible RNA-binding protein OS=Homo sapiens OX=9606 GN=CIRBP PE=1 SV=1	876	3	C	UR	14.4832	21.6303	13.2661	20.4279	11.7653	18.4273	352.999	527.195	323.335	497.891	286.756	449.129
sp|Q8N5K1|CISD2_HUMAN	CISD2	CDGSH iron-sulfur domain-containing protein 2 OS=Homo sapiens OX=9606 GN=CISD2 PE=1 SV=1	1100	10	C	UR	13.4546	20.5523	12.7333	21.438	12.392	19.4298	1629.24	2488.71	1541.9	2595.97	1500.56	2352.78
sp|Q8WWK9|CKAP2_HUMAN	CKAP2	Cytoskeleton-associated protein 2 OS=Homo sapiens OX=9606 GN=CKAP2 PE=1 SV=1	764	5	C	UR	13.9682	24.143	10.5643	18.7599	11.1331	21.4315	933.677	1613.79	706.149	1253.96	744.172	1432.55
sp|Q07065|CKAP4_HUMAN	CKAP4	Cytoskeleton-associated protein 4 OS=Homo sapiens OX=9606 GN=CKAP4 PE=1 SV=2	746	18	C	UR	13.2483	22.7124	12.2056	21.3065	11.6115	18.9157	2877.82	4933.64	2651.33	4628.25	2522.27	4108.91
sp|Q14008|CKAP5_HUMAN	CKAP5	Cytoskeleton-associated protein 5 OS=Homo sapiens OX=9606 GN=CKAP5 PE=1 SV=3	9	6	C	UR	14.0139	19.7432	13.8124	21.0238	12.1203	19.2864	728.911	1026.91	718.432	1093.52	630.417	1003.15
sp|P12277|KCRB_HUMAN	CKB	Creatine kinase B-type OS=Homo sapiens OX=9606 GN=CKB PE=1 SV=1	363	27	C	UR	12.0906	21.9439	14.3675	21.0129	12.1727	18.4124	3861.95	7009.25	4589.22	6711.89	3888.17	5881.23
sp|P12532|KCRU_HUMAN	CKMT1B	Creatine kinase U-type, mitochondrial OS=Homo sapiens OX=9606 GN=CKMT1B PE=1 SV=1	1730	5	C	UR	10.5478	23.4211	13.0113	23.4481	11.3411	18.2307	506.618	1124.93	624.941	1126.23	544.722	875.631
sp|P61024|CKS1_HUMAN	CKS1B	Cyclin-dependent kinases regulatory subunit 1 OS=Homo sapiens OX=9606 GN=CKS1B PE=1 SV=1	2540	1	C	UR	11.6613	25.6961	13.0106	22.7173	9.47829	17.4365	258.64	569.921	288.565	503.853	210.222	386.728
sp|Q7Z460|CLAP1_HUMAN	CLASP1	CLIP-associating protein 1 OS=Homo sapiens OX=9606 GN=CLASP1 PE=1 SV=1	331	5	C	UR	14.1554	20.3758	13.4891	20.5631	12.6941	18.7225	603.952	869.35	575.526	877.343	541.604	798.812
sp|O75122-3|CLAP2-3_HUMAN	CLASP2	Isoform of O75122, Isoform 3 of CLIP-associating protein 2 OS=Homo sapiens OX=9606 GN=CLASP2 PE=1 SV=3	331	6	C	UR	14.1365	20.3275	13.9174	21.5556	12.076	17.987	501.02	720.441	493.257	763.969	427.992	637.49
sp|Q2KHT3|CL16A_HUMAN	CLEC16A	Protein CLEC16A OS=Homo sapiens OX=9606 GN=CLEC16A PE=1 SV=2	2428	4	C	UR	15.9846	16.6963	17.654	15.8141	17.3792	16.4718	1902.49	1987.19	2101.17	1882.19	2068.47	1960.47
sp|O14967|CLGN_HUMAN	CLGN	Calmegin OS=Homo sapiens OX=9606 GN=CLGN PE=1 SV=1	1722	4	C	UR	11.4381	19.1856	14.2944	23.4818	12.7645	18.8356	234.953	394.097	293.625	482.347	262.2	386.909
sp|O00299|CLIC1_HUMAN	CLIC1	Chloride intracellular channel protein 1 OS=Homo sapiens OX=9606 GN=CLIC1 PE=1 SV=4	1966	6	C	UR	13.2826	20.614	14.7333	21.841	11.8066	17.7226	353.86	549.177	392.508	581.864	314.539	472.148
sp|Q14677|EPN4_HUMAN	CLINT1	Clathrin interactor 1 OS=Homo sapiens OX=9606 GN=CLINT1 PE=1 SV=1	771	14	C	UR	11.7157	15.9204	16.3497	24.4047	14.2134	17.3961	2743.96	3728.75	3829.31	5715.88	3328.94	4074.37
sp|P30622|CLIP1_HUMAN	CLIP1	CAP-Gly domain-containing linker protein 1 OS=Homo sapiens OX=9606 GN=CLIP1 PE=1 SV=2	1905	3	C	UR	13.0162	19.9031	14.2796	22.4343	12.0009	18.3659	431.016	659.072	472.854	742.889	397.396	608.168
sp|O75503|CLN5_HUMAN	CLN5	Ceroid-lipofuscinosis neuronal protein 5 OS=Homo sapiens OX=9606 GN=CLN5 PE=1 SV=2	1972	1	C	UR	16.1365	20.6784	12.5155	20.1285	12.6596	17.8815	49.3076	63.1861	38.2431	61.5059	38.6834	54.6396
sp|P54105|ICLN_HUMAN	CLNS1A	Methylosome subunit pICln OS=Homo sapiens OX=9606 GN=CLNS1A PE=1 SV=1	1686	3	C	UR	14.0773	20.5534	14.1651	19.4832	13.0753	18.6456	491.946	718.258	495.014	680.859	456.929	651.589
sp|Q9H078|CLPB_HUMAN	CLPB	Caseinolytic peptidase B protein homolog OS=Homo sapiens OX=9606 GN=CLPB PE=1 SV=1	652	8	C	UR	13.2283	20.2365	13.6195	21.6126	12.0835	19.2196	1552.59	2375.13	1598.51	2536.65	1418.22	2255.78
sp|Q16740|CLPP_HUMAN	CLPP	ATP-dependent Clp protease proteolytic subunit, mitochondrial OS=Homo sapiens OX=9606 GN=CLPP PE=1 SV=1	1402	3	C	UR	17.8876	18.7777	19.2315	19.4151	13.1081	11.58	501.713	526.68	539.407	544.557	367.659	324.797
sp|O76031|CLPX_HUMAN	CLPX	ATP-dependent Clp protease ATP-binding subunit clpX-like, mitochondrial OS=Homo sapiens OX=9606 GN=CLPX PE=1 SV=2	698	8	C	UR	15.0975	21.7285	13.1203	20.8705	12.1762	17.0069	1188.21	1710.09	1032.6	1642.56	958.297	1338.49
sp|P09496-2|CLCA-2_HUMAN	CLTA	Isoform of P09496, Isoform Non-brain of Clathrin light chain A OS=Homo sapiens OX=9606 GN=CLTA PE=1 SV=1	29	9	C	UR	13.3239	17.5037	16.6214	24.283	12.7823	15.4857	2061.71	2708.5	2571.96	3757.5	1977.91	2396.23
sp|P09497-2|CLCB-2_HUMAN	CLTB	Isoform of P09497, Isoform Non-brain of Clathrin light chain B OS=Homo sapiens OX=9606 GN=CLTB PE=1 SV=1	719	3	C	UR	11.8238	18.3295	15.993	23.8106	13.8653	16.1777	876.544	1358.83	1185.62	1765.17	1027.89	1199.32
sp|Q00610|CLH1_HUMAN	CLTC	Clathrin heavy chain 1 OS=Homo sapiens OX=9606 GN=CLTC PE=1 SV=5	284	61	C	UR	12.3158	18.1173	14.9417	23.9989	13.3297	17.2966	9378.15	13795.8	11377.7	18274.5	10150.2	13170.9
tr|A0A494C0R8|A0A494C0R8_HUMAN	CLUH	Isoform of O75153, Clustered mitochondria protein homolog OS=Homo sapiens OX=9606 GN=CLUH PE=1 SV=1	1160	7	C	UR	13.7824	21.2347	14.379	21.9859	11.8501	16.7677	1108.31	1707.59	1156.29	1768	952.929	1348.38
sp|Q96DG6|CMBL_HUMAN	CMBL	Carboxymethylenebutenolidase homolog OS=Homo sapiens OX=9606 GN=CMBL PE=1 SV=1	1152	1	C	UR	13.0564	21.4496	13.3458	23.338	11.0755	17.7348	201.074	330.334	205.532	359.417	170.568	273.125
sp|Q7Z7K0|COXM1_HUMAN	CMC1	COX assembly mitochondrial protein homolog OS=Homo sapiens OX=9606 GN=CMC1 PE=1 SV=1	1210	1	C	UR	12.7644	21.6011	14.2909	21.6525	12.7426	16.9486	95.6356	161.843	107.073	162.229	95.4726	126.985
sp|P30085|KCY_HUMAN	CMPK1	UMP-CMP kinase OS=Homo sapiens OX=9606 GN=CMPK1 PE=1 SV=3	1541	2	C	UR	12.049	21.5599	14.7882	21.7339	11.9233	17.9456	345.817	618.786	424.432	623.78	342.209	515.053
sp|Q9BQ75|CMS1_HUMAN	CMSS1	Protein CMSS1 OS=Homo sapiens OX=9606 GN=CMSS1 PE=1 SV=2	2522	2	C	UR	16.4804	19.7169	14.0817	21.9012	10.806	17.0138	93.6749	112.071	80.0403	124.487	61.4217	96.7067
sp|Q8N1G2|CMTR1_HUMAN	CMTR1	Cap-specific mRNA (nucleoside-2'-O-)-methyltransferase 1 OS=Homo sapiens OX=9606 GN=CMTR1 PE=1 SV=1	1169	2	C	UR	12.3691	21.8301	14.3261	22.724	12.5919	16.1588	206.653	364.721	239.349	379.656	210.376	269.968
sp|Q96KP4|CNDP2_HUMAN	CNDP2	Cytosolic non-specific dipeptidase OS=Homo sapiens OX=9606 GN=CNDP2 PE=1 SV=2	1263	1	C	UR	12.5997	22.0834	12.8978	19.2662	10.8963	22.2565	24.9282	43.6915	25.518	38.1177	21.5582	44.034
sp|Q9P003|CNIH4_HUMAN	CNIH4	Protein cornichon homolog 4 OS=Homo sapiens OX=9606 GN=CNIH4 PE=1 SV=1	2549	1	C	UR	13.457	19.7028	14.0275	23.5681	12.8168	16.4279	64.3591	94.2301	67.0878	112.716	61.2974	78.5676
sp|Q15417|CNN3_HUMAN	CNN3	Calponin-3 OS=Homo sapiens OX=9606 GN=CNN3 PE=1 SV=1	358	4	C	UR	11.0773	22.1798	13.5636	21.0533	13.049	19.077	496.782	994.695	608.287	944.174	585.207	855.541
sp|A5YKK6|CNOT1_HUMAN	CNOT1	CCR4-NOT transcription complex subunit 1 OS=Homo sapiens OX=9606 GN=CNOT1 PE=1 SV=2	869	7	C	UR	15.65	21.8122	15.2032	22.4245	10.1581	14.752	1004.66	1400.24	975.976	1439.55	652.101	947.01
sp|Q9H9A5|CNO10_HUMAN	CNOT10	CCR4-NOT transcription complex subunit 10 OS=Homo sapiens OX=9606 GN=CNOT10 PE=1 SV=1	2405	1	C	UR	15.6223	20.9805	14.9121	18.8405	11.2656	18.379	155.807	209.247	148.724	187.904	112.356	183.301
sp|Q9NZN8|CNOT2_HUMAN	CNOT2	CCR4-NOT transcription complex subunit 2 OS=Homo sapiens OX=9606 GN=CNOT2 PE=1 SV=1	1675	1	C	UR	13.3257	21.3527	12.5923	21.2502	11.9168	19.5623	106.453	170.577	100.594	169.758	95.1977	156.274
sp|O75175|CNOT3_HUMAN	CNOT3	CCR4-NOT transcription complex subunit 3 OS=Homo sapiens OX=9606 GN=CNOT3 PE=1 SV=1	2227	2	C	UR	14.2947	22.1496	14.092	19.1116	11.6985	18.6536	286.977	444.67	282.907	383.679	234.856	374.484
sp|Q92600|CNOT9_HUMAN	CNOT9	CCR4-NOT transcription complex subunit 9 OS=Homo sapiens OX=9606 GN=CNOT9 PE=1 SV=1	2454	1	C	UR	13.4068	22.0697	13.0641	20.7595	12.9765	17.7234	61.7307	101.618	60.1527	95.5855	59.7491	81.6059
sp|P09543|CN37_HUMAN	CNP	2',3'-cyclic-nucleotide 3'-phosphodiesterase OS=Homo sapiens OX=9606 GN=CNP PE=1 SV=2	639	4	C	UR	13.2308	21.2096	14.3954	21.8903	11.799	17.4749	671.22	1076	730.302	1110.53	598.583	886.53
sp|Q9Y2B0|CNPY2_HUMAN	CNPY2	Protein canopy homolog 2 OS=Homo sapiens OX=9606 GN=CNPY2 PE=1 SV=1	510	3	C	UR	13.9964	20.7745	14.3286	20.2543	12.71	17.9362	461.382	684.819	472.334	667.673	418.978	591.258
sp|Q7Z7A1|CNTRL_HUMAN	CNTRL	Centriolin OS=Homo sapiens OX=9606 GN=CNTRL PE=1 SV=2	1374	7	C	UR	13.923	19.9186	15.4212	21.7703	12.2115	16.7554	797.362	1140.73	883.163	1246.77	699.345	959.573
sp|Q9Y2R0|COA3_HUMAN	COA3	Cytochrome c oxidase assembly factor 3 homolog, mitochondrial OS=Homo sapiens OX=9606 GN=COA3 PE=1 SV=1	1533	2	C	UR	12.4636	22.0465	14.0859	22.1142	11.725	17.565	287.936	509.323	325.415	510.887	270.874	405.79
sp|Q5JTJ3|COA6_HUMAN	COA6	Cytochrome c oxidase assembly factor 6 homolog OS=Homo sapiens OX=9606 GN=COA6 PE=1 SV=1	2396	1	C	UR	12.5668	24.7778	16.1423	20.4444	10.6125	15.4562	45.3375	89.3913	58.2369	73.7577	38.287	55.7617
sp|Q96BR5|COA7_HUMAN	COA7	Cytochrome c oxidase assembly factor 7 OS=Homo sapiens OX=9606 GN=COA7 PE=1 SV=2	139	10	C	UR	12.6777	20.2548	14.3831	22.4226	13.2693	16.9924	2241.3	3580.87	2542.79	3964.12	2345.89	3004.11
sp|Q8WTW3|COG1_HUMAN	COG1	Conserved oligomeric Golgi complex subunit 1 OS=Homo sapiens OX=9606 GN=COG1 PE=1 SV=1	2060	5	C	UR	14.6363	20.9388	15.5499	19.4771	13.9677	15.4302	279.497	399.85	296.943	371.938	266.729	294.658
sp|Q14746|COG2_HUMAN	COG2	Conserved oligomeric Golgi complex subunit 2 OS=Homo sapiens OX=9606 GN=COG2 PE=1 SV=1	1460	4	C	UR	15.3625	21.6758	14.0419	19.1448	14.0111	15.7639	506.862	715.16	463.29	631.651	462.273	520.106
sp|Q96JB2|COG3_HUMAN	COG3	Conserved oligomeric Golgi complex subunit 3 OS=Homo sapiens OX=9606 GN=COG3 PE=1 SV=3	2165	3	C	UR	13.85	21.6772	13.3443	21.3842	12.8107	16.9336	353.609	553.45	340.698	545.967	327.075	432.339
sp|Q9H9E3|COG4_HUMAN	COG4	Conserved oligomeric Golgi complex subunit 4 OS=Homo sapiens OX=9606 GN=COG4 PE=1 SV=3	1911	4	C	UR	14.559	19.4052	14.1317	20.016	14.0707	17.8173	318.016	423.872	308.683	437.213	307.349	389.188
sp|Q9Y2V7|COG6_HUMAN	COG6	Conserved oligomeric Golgi complex subunit 6 OS=Homo sapiens OX=9606 GN=COG6 PE=1 SV=2	1269	3	C	UR	13.803	21.6446	14.0495	20.5585	12.8243	17.1202	709.035	1111.84	721.701	1056.06	658.762	879.436
sp|P83436|COG7_HUMAN	COG7	Conserved oligomeric Golgi complex subunit 7 OS=Homo sapiens OX=9606 GN=COG7 PE=1 SV=1	2437	1	C	UR	13.9382	19.0459	14.1175	21.6597	12.9392	18.2995	36.2611	49.549	36.7277	56.3492	33.6621	47.6073
sp|Q96MW5|COG8_HUMAN	COG8	Conserved oligomeric Golgi complex subunit 8 OS=Homo sapiens OX=9606 GN=COG8 PE=1 SV=2	252	3	C	UR	13.8045	20.2988	15.4411	21.4959	12.5609	16.3988	191.859	282.118	214.604	298.755	174.574	227.915
sp|P38432|COIL_HUMAN	COIL	Coilin OS=Homo sapiens OX=9606 GN=COIL PE=1 SV=1	1240	1	C	UR	14.0629	18.8307	14.8031	20.8916	13.7824	17.6292	93.3277	124.968	98.2398	138.646	91.4661	116.995
sp|Q2UY09|COSA1_HUMAN	COL28A1	Collagen alpha-1(XXVIII) chain OS=Homo sapiens OX=9606 GN=COL28A1 PE=2 SV=2	1709	1	C	UR	14.5911	21.3173	12.9537	18.2219	13.3548	19.5612	329.935	482.029	292.91	412.034	301.98	442.318
sp|P20908|CO5A1_HUMAN	COL5A1	Collagen alpha-1(V) chain OS=Homo sapiens OX=9606 GN=COL5A1 PE=1 SV=3	2485	1	C	UR	14.4556	21.0063	14.7763	20.3397	12.7289	16.6931	166.792	242.376	170.492	234.684	146.869	192.609
sp|Q8NBJ5|GT251_HUMAN	COLGALT1	Procollagen galactosyltransferase 1 OS=Homo sapiens OX=9606 GN=COLGALT1 PE=1 SV=1	1917	6	C	UR	13.8353	21.2127	14.0853	19.7993	12.9574	18.11	1079.6	1655.28	1099.11	1544.98	1011.1	1413.17
sp|Q9Y6G5|COMDA_HUMAN	COMMD10	COMM domain-containing protein 10 OS=Homo sapiens OX=9606 GN=COMMD10 PE=1 SV=1	823	2	C	UR	14.463	21.6349	12.4959	21.7365	12.2314	17.4384	240.764	360.154	208.017	361.845	203.615	290.296
sp|Q86X83|COMD2_HUMAN	COMMD2	COMM domain-containing protein 2 OS=Homo sapiens OX=9606 GN=COMMD2 PE=1 SV=2	1278	1	C	UR	13.4896	21.477	13.5918	20.788	12.2913	18.3623	276.684	440.515	278.782	426.382	252.107	376.628
sp|Q9H0A8|COMD4_HUMAN	COMMD4	COMM domain-containing protein 4 OS=Homo sapiens OX=9606 GN=COMMD4 PE=1 SV=1	1343	1	C	UR	11.766	21.9936	13.0877	23.2614	11.8816	18.0099	59.6817	111.56	66.3858	117.991	60.2681	91.3534
sp|Q9GZQ3|COMD5_HUMAN	COMMD5	COMM domain-containing protein 5 OS=Homo sapiens OX=9606 GN=COMMD5 PE=1 SV=1	2094	2	C	UR	12.4722	22.0983	15.3816	21.4149	11.708	16.9249	200.443	355.145	247.2	344.162	188.161	272.003
sp|Q9NX08|COMD8_HUMAN	COMMD8	COMM domain-containing protein 8 OS=Homo sapiens OX=9606 GN=COMMD8 PE=1 SV=1	2132	2	C	UR	13.6159	22.6008	13.3443	20.9587	12.296	17.1844	228.066	378.563	223.517	351.058	205.959	287.839
sp|P21964|COMT_HUMAN	COMT	Catechol O-methyltransferase OS=Homo sapiens OX=9606 GN=COMT PE=1 SV=2	2075	2	C	UR	12.8022	18.0657	13.4035	25.2247	11.7304	18.7735	196.745	277.636	205.987	387.657	180.275	288.514
sp|P53621|COPA_HUMAN	COPA	Coatomer subunit alpha OS=Homo sapiens OX=9606 GN=COPA PE=1 SV=2	734	47	C	UR	12.2102	19.1603	13.3301	21.7853	14.504	19.0101	8531.89	13388.3	9314.41	15222.5	10134.7	13283.3
sp|P53618|COPB_HUMAN	COPB1	Coatomer subunit beta OS=Homo sapiens OX=9606 GN=COPB1 PE=1 SV=3	1036	27	C	UR	13.2618	19.1445	13.6477	21.3119	14.2708	18.3632	3563.21	5143.81	3666.91	5726.15	3834.33	4933.89
sp|P35606|COPB2_HUMAN	COPB2	Coatomer subunit beta' OS=Homo sapiens OX=9606 GN=COPB2 PE=1 SV=2	938	32	C	UR	12.7953	19.278	13.2469	21.6111	14.306	18.7627	5151.67	7761.73	5333.49	8701.12	5759.9	7554.29
sp|O14579|COPE_HUMAN	COPE	Coatomer subunit epsilon OS=Homo sapiens OX=9606 GN=COPE PE=1 SV=3	1099	7	C	UR	12.6238	18.9	13.4275	20.8237	14.7105	19.5145	923.607	1382.8	982.412	1523.55	1076.28	1427.76
sp|Q9Y678|COPG1_HUMAN	COPG1	Coatomer subunit gamma-1 OS=Homo sapiens OX=9606 GN=COPG1 PE=1 SV=1	317	24	C	UR	12.5684	18.8743	13.054	20.662	14.683	20.1584	3780.85	5677.8	3926.93	6215.58	4416.96	6064.1
sp|Q9UBF2|COPG2_HUMAN	COPG2	Coatomer subunit gamma-2 OS=Homo sapiens OX=9606 GN=COPG2 PE=1 SV=1	17	15	C	UR	12.5504	19.339	14.3669	22.4734	13.5795	17.6907	2505.1	3860.11	2867.67	4485.75	2710.51	3531.12
sp|P61201|CSN2_HUMAN	COPS2	COP9 signalosome complex subunit 2 OS=Homo sapiens OX=9606 GN=COPS2 PE=1 SV=1	80	12	C	UR	12.5403	21.5212	13.2638	20.8045	12.8516	19.0186	2451.79	4207.66	2593.25	4067.54	2512.66	3718.38
sp|Q9UNS2|CSN3_HUMAN	COPS3	COP9 signalosome complex subunit 3 OS=Homo sapiens OX=9606 GN=COPS3 PE=1 SV=3	591	2	C	UR	12.3415	18.9047	13.8251	21.6269	13.6364	19.6654	151.819	232.555	170.069	266.042	167.747	241.913
sp|Q9BT78|CSN4_HUMAN	COPS4	COP9 signalosome complex subunit 4 OS=Homo sapiens OX=9606 GN=COPS4 PE=1 SV=1	430	17	C	UR	12.5815	20.9975	12.9118	21.1792	12.896	19.434	3243.78	5413.6	3328.93	5460.43	3324.85	5010.5
sp|Q92905|CSN5_HUMAN	COPS5	COP9 signalosome complex subunit 5 OS=Homo sapiens OX=9606 GN=COPS5 PE=1 SV=4	1754	12	C	UR	12.6349	21.0867	13.3918	21.2908	13.0366	18.5593	1488.36	2483.95	1577.52	2508	1535.68	2186.23
sp|Q7L5N1|CSN6_HUMAN	COPS6	COP9 signalosome complex subunit 6 OS=Homo sapiens OX=9606 GN=COPS6 PE=1 SV=1	717	4	C	UR	14.1109	19.5634	12.159	26.426	11.5435	16.1973	733.346	1016.71	631.907	1373.37	599.92	841.776
sp|Q9UBW8|CSN7A_HUMAN	COPS7A	COP9 signalosome complex subunit 7a OS=Homo sapiens OX=9606 GN=COPS7A PE=1 SV=1	2025	3	C	UR	12.2288	21.4458	13.1309	20.4213	13.1301	19.6432	334.357	586.366	359.021	558.354	359	537.08
sp|Q9H9Q2|CSN7B_HUMAN	COPS7B	COP9 signalosome complex subunit 7b OS=Homo sapiens OX=9606 GN=COPS7B PE=1 SV=1	752	6	C	UR	12.621	20.2984	13.5706	20.733	13.5205	19.2565	728.259	1171.26	783.055	1196.34	780.164	1111.15
sp|Q99627|CSN8_HUMAN	COPS8	COP9 signalosome complex subunit 8 OS=Homo sapiens OX=9606 GN=COPS8 PE=1 SV=1	1667	5	C	UR	12.3511	19.9722	13.3792	21.728	12.9231	19.6465	724.057	1170.83	784.326	1273.76	757.591	1151.73
sp|P61923|COPZ1_HUMAN	COPZ1	Coatomer subunit zeta-1 OS=Homo sapiens OX=9606 GN=COPZ1 PE=1 SV=1	418	7	C	UR	12.3099	18.8992	13.927	20.7312	15.2223	18.9104	1091.73	1676.12	1235.15	1838.6	1350.03	1677.12
sp|Q8NI60|COQ8A_HUMAN	COQ8A	Atypical kinase COQ8A, mitochondrial OS=Homo sapiens OX=9606 GN=COQ8A PE=1 SV=1	1842	3	C	UR	12.1043	24.1739	13.1812	22.8879	10.5563	17.0964	276.906	553.02	301.543	523.6	241.494	391.111
sp|Q9BR76|COR1B_HUMAN	CORO1B	Coronin-1B OS=Homo sapiens OX=9606 GN=CORO1B PE=1 SV=1	406	5	C	UR	12.3746	17.8696	14.414	23.129	14.7679	17.4449	684.346	988.228	797.124	1279.09	816.7	964.741
sp|Q9ULV4|COR1C_HUMAN	CORO1C	Coronin-1C OS=Homo sapiens OX=9606 GN=CORO1C PE=1 SV=1	2024	8	C	UR	13.1777	20.4585	14.1414	19.5233	14.9348	17.7644	1719.74	2669.92	1845.51	2547.88	1949.05	2318.33
sp|Q14019|COTL1_HUMAN	COTL1	Coactosin-like protein OS=Homo sapiens OX=9606 GN=COTL1 PE=1 SV=3	1327	2	C	UR	10.6503	20.5457	16.5998	23.232	11.3038	17.6683	338.59	653.18	527.733	738.58	359.364	561.703
sp|Q49B96|COX19_HUMAN	COX19	Cytochrome c oxidase assembly protein COX19 OS=Homo sapiens OX=9606 GN=COX19 PE=1 SV=1	2048	1	C	UR	12.2779	21.194	15.4941	22.0436	12.9707	16.0197	105.606	182.297	133.27	189.605	111.565	137.791
sp|P13073|COX41_HUMAN	COX4I1	Cytochrome c oxidase subunit 4 isoform 1, mitochondrial OS=Homo sapiens OX=9606 GN=COX4I1 PE=1 SV=1	747	7	C	UR	12.0066	21.9416	13.574	20.9886	12.6417	18.8474	1429.02	2611.48	1615.57	2498.05	1504.61	2243.21
sp|P20674|COX5A_HUMAN	COX5A	Cytochrome c oxidase subunit 5A, mitochondrial OS=Homo sapiens OX=9606 GN=COX5A PE=1 SV=2	1670	2	C	UR	17.318	22.0856	13.6161	18.6933	10.7748	17.5122	211.337	269.517	166.162	228.119	131.488	213.706
sp|P12074|CX6A1_HUMAN	COX6A1	Cytochrome c oxidase subunit 6A1, mitochondrial OS=Homo sapiens OX=9606 GN=COX6A1 PE=1 SV=4	2429	2	C	UR	13.2138	21.4622	14.1931	19.1075	12.7771	19.2464	101.463	164.799	108.983	146.719	98.1098	147.785
sp|P09669|COX6C_HUMAN	COX6C	Cytochrome c oxidase subunit 6C OS=Homo sapiens OX=9606 GN=COX6C PE=1 SV=2	339	5	C	UR	12.0105	22.7864	13.8913	19.5836	12.7921	18.9361	1399.85	2655.81	1619.06	2282.51	1490.94	2207.05
sp|P14406|CX7A2_HUMAN	COX7A2	Cytochrome c oxidase subunit 7A2, mitochondrial OS=Homo sapiens OX=9606 GN=COX7A2 PE=1 SV=1	1660	1	C	UR	14.5593	26.0473	12.1274	19.348	10.772	17.1459	211.544	378.464	176.21	281.124	156.516	249.128
sp|O14548|COX7R_HUMAN	COX7A2L	Cytochrome c oxidase subunit 7A-related protein, mitochondrial OS=Homo sapiens OX=9606 GN=COX7A2L PE=1 SV=2	2176	1	C	UR	13.0987	22.4208	14.5754	20.9087	11.79	17.2063	119.994	205.391	133.521	191.539	108.005	157.622
sp|O75976|CBPD_HUMAN	CPD	Carboxypeptidase D OS=Homo sapiens OX=9606 GN=CPD PE=1 SV=2	413	2	C	UR	13.6777	19.6763	15.7874	19.0294	13.8328	17.9964	92.7131	133.375	107.014	128.99	93.765	121.987
sp|Q99829|CPNE1_HUMAN	CPNE1	Copine-1 OS=Homo sapiens OX=9606 GN=CPNE1 PE=1 SV=1	684	3	C	UR	12.084	24.2511	14.793	23.4156	10.6764	14.7798	453.544	910.208	555.22	878.849	400.714	554.725
sp|O75131|CPNE3_HUMAN	CPNE3	Copine-3 OS=Homo sapiens OX=9606 GN=CPNE3 PE=1 SV=1	1004	23	C	UR	13.6691	21.3063	12.4665	21.2943	12.509	18.7548	6494.88	10123.7	5923.44	10118	5943.66	8911.31
sp|P36551|HEM6_HUMAN	CPOX	Oxygen-dependent coproporphyrinogen-III oxidase, mitochondrial OS=Homo sapiens OX=9606 GN=CPOX PE=1 SV=3	830	2	C	UR	13.3345	20.815	14.9585	21.5214	12.8932	16.4774	234.44	365.958	262.993	378.376	226.681	289.696
sp|Q9P2I0|CPSF2_HUMAN	CPSF2	Cleavage and polyadenylation specificity factor subunit 2 OS=Homo sapiens OX=9606 GN=CPSF2 PE=1 SV=2	1542	2	C	UR	12.7482	20.1917	13.5521	23.127	12.6998	17.6812	303.396	480.544	322.528	550.403	302.243	420.798
sp|Q9UKF6|CPSF3_HUMAN	CPSF3	Cleavage and polyadenylation specificity factor subunit 3 OS=Homo sapiens OX=9606 GN=CPSF3 PE=1 SV=1	1688	3	C	UR	13.2085	19.9989	13.822	21.8563	12.9889	18.1254	516.839	782.546	540.846	855.224	508.249	709.235
sp|Q16630|CPSF6_HUMAN	CPSF6	Cleavage and polyadenylation specificity factor subunit 6 OS=Homo sapiens OX=9606 GN=CPSF6 PE=1 SV=2	2117	1	C	UR	12.7657	25.6811	13.5974	18.482	10.8976	18.5761	104.466	210.157	111.273	151.245	89.1792	152.015
sp|Q8N684|CPSF7_HUMAN	CPSF7	Cleavage and polyadenylation specificity factor subunit 7 OS=Homo sapiens OX=9606 GN=CPSF7 PE=1 SV=1	772	3	C	UR	12.7763	21.2375	12.4736	22.075	12.3556	19.082	387.846	644.701	378.658	670.125	375.075	579.267
sp|P50416|CPT1A_HUMAN	CPT1A	Carnitine O-palmitoyltransferase 1, liver isoform OS=Homo sapiens OX=9606 GN=CPT1A PE=1 SV=2	352	1	C	UR	11.5839	17.7689	15.1367	24.0927	12.14	19.2778	36.469	55.9409	47.654	75.8501	38.2199	60.6913
sp|P23786|CPT2_HUMAN	CPT2	Carnitine O-palmitoyltransferase 2, mitochondrial OS=Homo sapiens OX=9606 GN=CPT2 PE=1 SV=2	1505	2	C	UR	11.6115	18.6677	13.3798	25.2905	12.1194	18.9311	225.98	363.306	260.393	492.197	235.864	368.432
sp|Q9H3G5|CPVL_HUMAN	CPVL	Probable serine carboxypeptidase CPVL OS=Homo sapiens OX=9606 GN=CPVL PE=1 SV=2	1549	6	C	UR	12.3912	22.8179	12.3598	22.499	11.1837	18.7485	798.359	1470.15	796.335	1449.6	720.559	1207.96
sp|P43155|CACP_HUMAN	CRAT	Carnitine O-acetyltransferase OS=Homo sapiens OX=9606 GN=CRAT PE=1 SV=5	564	2	C	UR	14.7367	21.4646	13.4052	20.5274	11.9388	17.9273	260.949	380.082	237.37	363.485	211.404	317.446
sp|P46108|CRK_HUMAN	CRK	Adapter molecule crk OS=Homo sapiens OX=9606 GN=CRK PE=1 SV=2	1768	1	C	UR	11.4476	20.7523	15.1619	23.2859	11.2026	18.1497	82.8718	150.231	109.761	168.573	81.0984	131.39
sp|P46109|CRKL_HUMAN	CRKL	Crk-like protein OS=Homo sapiens OX=9606 GN=CRKL PE=1 SV=1	1684	5	C	UR	12.921	19.983	14.5225	21.921	12.6284	18.0242	448.327	693.363	503.899	760.609	438.175	625.397
sp|O75718|CRTAP_HUMAN	CRTAP	Cartilage-associated protein OS=Homo sapiens OX=9606 GN=CRTAP PE=1 SV=1	382	16	C	UR	12.2511	18.5326	12.8424	21.4184	14.8698	20.0857	3319.08	5020.89	3479.27	5802.7	4028.54	5441.64
sp|O75390|CISY_HUMAN	CS	Citrate synthase, mitochondrial OS=Homo sapiens OX=9606 GN=CS PE=1 SV=2	510	19	C	UR	10.99	23.0981	13.847	23.0388	11.2762	17.7499	3273.8	6880.68	4124.88	6863.02	3359.06	5287.51
sp|O75534|CSDE1_HUMAN	CSDE1	Cold shock domain-containing protein E1 OS=Homo sapiens OX=9606 GN=CSDE1 PE=1 SV=2	769	25	C	UR	13.248	21.2212	14.3729	21.9401	11.5735	17.6443	3879.83	6214.88	4209.27	6425.39	3389.44	5167.32
sp|P55060|XPO2_HUMAN	CSE1L	Exportin-2 OS=Homo sapiens OX=9606 GN=CSE1L PE=1 SV=3	21	13	C	UR	11.9425	21.2344	13.9533	22.3517	11.9576	18.5605	1640.93	2917.66	1917.22	3071.18	1643	2550.26
sp|P02662|CASA1_BOVIN_contaminant	CSN1S1	Alpha-S1-casein OS=Bos taurus GN=CSN1S1 PE=1 SV=2	1225	9	C	UR	50.2353	4.23929	5.30799	18.7794	17.0921	4.34595	7008.49	591.438	740.536	2619.98	2384.58	606.318
sp|P02663|CASA2_BOVIN_contaminant	CSN1S2	Alpha-S2-casein OS=Bos taurus GN=CSN1S2 PE=1 SV=2	547	9	C	UR	43.6625	8.13106	6.61213	17.4604	16.952	7.18181	6801.57	1266.62	1030.01	2719.91	2640.72	1118.75
sp|P02666|CASB_BOVIN_contaminant	CSN2	Beta-casein OS=Bos taurus GN=CSN2 PE=1 SV=2	816	7	C	UR	53.1982	3.47958	3.5918	16.1916	20.1926	3.34623	6826.8	446.526	460.928	2077.82	2591.28	429.414
sp|P48729-3|KC1A-3_HUMAN	CSNK1A1	Isoform of P48729, Isoform 3 of Casein kinase I isoform alpha OS=Homo sapiens OX=9606 GN=CSNK1A1 PE=1 SV=2	104	5	C	UR	14.3179	20.826	11.9424	22.597	10.6338	19.6829	466.723	678.87	389.29	736.6	346.632	641.61
sp|P49674|KC1E_HUMAN	CSNK1E	Casein kinase I isoform epsilon OS=Homo sapiens OX=9606 GN=CSNK1E PE=1 SV=1	1138	3	C	UR	13.6534	21.0406	12.2316	22.3995	10.4621	20.2129	396.081	610.383	354.837	649.804	303.503	586.372
sp|P68400|CSK21_HUMAN	CSNK2A1	Casein kinase II subunit alpha OS=Homo sapiens OX=9606 GN=CSNK2A1 PE=1 SV=1	2557	3	C	UR	13.1604	21.453	13.4236	22.2214	11.9442	17.7973	271.033	441.814	276.453	457.639	245.984	366.527
sp|P67870|CSK2B_HUMAN	CSNK2B	Casein kinase II subunit beta OS=Homo sapiens OX=9606 GN=CSNK2B PE=1 SV=1	1843	1	C	UR	13.5914	22.9946	14.2445	20.9321	10.3187	17.9187	67.6103	114.387	70.8594	104.127	51.3305	89.1364
sp|Q16527|CSRP2_HUMAN	CSRP2	Cysteine and glycine-rich protein 2 OS=Homo sapiens OX=9606 GN=CSRP2 PE=1 SV=3	2371	1	C	UR	14.4688	22.1918	13.9159	21.7785	11.3656	16.2795	114.539	175.677	110.163	172.406	89.9737	128.873
sp|P01040|CYTA_HUMAN_contaminant	CSTA	Cystatin-A OS=Homo sapiens GN=CSTA PE=1 SV=1	2283	8	C	UR	19.2018	15.2005	8.58499	39.3986	7.19174	10.4223	1908.88	1511.11	853.446	3916.67	714.941	1036.1
sp|P04080|CYTB_HUMAN	CSTB	Cystatin-B OS=Homo sapiens OX=9606 GN=CSTB PE=1 SV=2	456	5	C	UR	12.5657	21.0758	14.8645	22.4284	11.9008	17.1648	782.738	1312.85	925.935	1397.1	741.322	1069.22
sp|P33240|CSTF2_HUMAN	CSTF2	Cleavage stimulation factor subunit 2 OS=Homo sapiens OX=9606 GN=CSTF2 PE=1 SV=1	977	1	C	UR	12.8147	21.5621	15.4425	19.5541	12.9934	17.6332	60.8304	102.354	73.3046	92.8217	61.6789	83.7037
sp|P56545|CTBP2_HUMAN	CTBP2	C-terminal-binding protein 2 OS=Homo sapiens OX=9606 GN=CTBP2 PE=1 SV=1	2288	1	C	UR	13.1808	20.1049	13.8835	23.3855	12.3868	17.0585	75.4697	115.116	79.4934	133.9	70.924	97.6727
sp|P35221|CTNA1_HUMAN	CTNNA1	Catenin alpha-1 OS=Homo sapiens OX=9606 GN=CTNNA1 PE=1 SV=1	381	5	C	UR	13.0645	19.55	13.5438	23.2665	12.0678	18.5074	526.395	787.709	545.707	937.455	486.238	745.702
sp|P35222|CTNB1_HUMAN	CTNNB1	Catenin beta-1 OS=Homo sapiens OX=9606 GN=CTNNB1 PE=1 SV=1	85	6	C	UR	10.8058	21.0085	11.4098	25.0244	10.34	21.4114	705.926	1372.45	745.385	1634.8	675.497	1398.77
sp|O60716|CTND1_HUMAN	CTNND1	Catenin delta-1 OS=Homo sapiens OX=9606 GN=CTNND1 PE=1 SV=1	1673	4	C	UR	15.8199	18.8623	14.6319	20.2436	13.4352	17.0072	808.748	964.283	748.014	1034.9	686.836	869.449
sp|P17812|PYRG1_HUMAN	CTPS1	CTP synthase 1 OS=Homo sapiens OX=9606 GN=CTPS1 PE=1 SV=2	1665	4	C	UR	11.9191	20.7489	15.2651	21.5945	12.2447	18.2276	360.579	627.701	461.803	653.282	370.428	551.426
sp|Q9NRF8|PYRG2_HUMAN	CTPS2	CTP synthase 2 OS=Homo sapiens OX=9606 GN=CTPS2 PE=1 SV=1	1665	1	C	UR	13.4227	19.4012	13.4086	22.6946	12.6719	18.4011	18.476	26.7053	18.4566	31.2386	17.4425	25.3287
sp|P07858|CATB_HUMAN	CTSB	Cathepsin B OS=Homo sapiens OX=9606 GN=CTSB PE=1 SV=3	1711	1	C	UR	12.4553	19.0408	16.5113	22.3651	12.2283	17.3992	168.386	257.418	223.22	302.359	165.318	235.224
sp|P07339|CATD_HUMAN_contaminant	CTSD	Cathepsin D OS=Homo sapiens GN=CTSD PE=1 SV=1	1065	6	C	UR	14.728	20.1096	11.4854	24.677	11.3175	17.6826	1196.34	1633.48	932.95	2004.49	919.307	1436.34
sp|Q14247|SRC8_HUMAN	CTTN	Src substrate cortactin OS=Homo sapiens OX=9606 GN=CTTN PE=1 SV=2	617	20	C	UR	12.7814	20.5024	13.7021	21.3361	13.7093	17.9686	3397.31	5449.55	3642.03	5671.14	3643.93	4776.07
sp|Q9P2B4|CT2NL_HUMAN	CTTNBP2NL	CTTNBP2 N-terminal-like protein OS=Homo sapiens OX=9606 GN=CTTNBP2NL PE=1 SV=2	1113	2	C	UR	13.7262	17.6037	14.6926	24.0576	12.7602	17.1597	231.601	297.026	247.907	405.922	215.302	289.534
sp|Q9NWM3|CUED1_HUMAN	CUEDC1	CUE domain-containing protein 1 OS=Homo sapiens OX=9606 GN=CUEDC1 PE=1 SV=1	923	1	C	UR	16.4632	19.2675	15.1238	20.0366	12.3569	16.7521	236.5	276.785	217.26	287.834	177.511	240.651
sp|Q9H467|CUED2_HUMAN	CUEDC2	CUE domain-containing protein 2 OS=Homo sapiens OX=9606 GN=CUEDC2 PE=1 SV=1	778	27	C	UR	13.6563	25.2075	14.7804	21.6922	8.69524	15.9684	6902.63	12741.2	7470.84	10964.4	4395.05	8071.28
sp|Q13616|CUL1_HUMAN	CUL1	Cullin-1 OS=Homo sapiens OX=9606 GN=CUL1 PE=1 SV=2	1418	12	C	UR	12.1977	22.1008	12.7635	20.754	12.5571	19.6268	2087.19	3781.74	2184.01	3551.28	2148.69	3358.41
sp|Q13617|CUL2_HUMAN	CUL2	Cullin-2 OS=Homo sapiens OX=9606 GN=CUL2 PE=1 SV=2	828	8	C	UR	14.4159	22.4689	12.872	19.9631	12.3299	17.9502	1704.21	2656.21	1521.69	2359.98	1457.61	2122.03
sp|Q13618|CUL3_HUMAN	CUL3	Cullin-3 OS=Homo sapiens OX=9606 GN=CUL3 PE=1 SV=2	986	9	C	UR	13.2823	20.0879	13.8742	21.4427	13.3168	17.9962	1057.5	1599.35	1104.63	1707.21	1060.25	1432.81
sp|Q13620|CUL4B_HUMAN	CUL4B	Cullin-4B OS=Homo sapiens OX=9606 GN=CUL4B PE=1 SV=4	987	12	C	UR	13.0203	20.7541	13.338	21.8192	12.7333	18.3351	1187.73	1893.21	1216.7	1990.38	1161.55	1672.55
sp|O60888|CUTA_HUMAN	CUTA	Protein CutA OS=Homo sapiens OX=9606 GN=CUTA PE=1 SV=2	2446	1	C	UR	12.0467	21.7212	11.0085	23.4532	13.1257	18.6446	12.347	22.2626	11.2829	24.0379	13.4529	19.1094
sp|Q69YN2|C19L1_HUMAN	CWF19L1	CWF19-like protein 1 OS=Homo sapiens OX=9606 GN=CWF19L1 PE=1 SV=2	648	3	C	UR	12.5203	23.5511	13.0774	19.8019	12.4779	18.5713	363.932	684.565	380.125	575.585	362.697	539.817
sp|O43169|CYB5B_HUMAN	CYB5B	Cytochrome b5 type B OS=Homo sapiens OX=9606 GN=CYB5B PE=1 SV=3	1369	2	C	UR	12.1322	21.2276	12.6753	22.3909	12.776	18.798	233.511	408.571	243.964	430.961	245.901	361.807
sp|Q9UHQ9|NB5R1_HUMAN	CYB5R1	NADH-cytochrome b5 reductase 1 OS=Homo sapiens OX=9606 GN=CYB5R1 PE=1 SV=1	1649	5	C	UR	13.1998	21.0027	12.825	21.3511	12.9178	18.7037	851.582	1354.99	827.401	1377.46	833.387	1206.66
sp|P00387|NB5R3_HUMAN	CYB5R3	NADH-cytochrome b5 reductase 3 OS=Homo sapiens OX=9606 GN=CYB5R3 PE=1 SV=3	634	10	C	UR	11.6806	21.4334	13.8969	22.4321	12.309	18.2479	1235.95	2267.92	1470.47	2373.6	1302.45	1930.85
sp|P13498|CY24A_HUMAN	CYBA	Cytochrome b-245 light chain OS=Homo sapiens OX=9606 GN=CYBA PE=1 SV=3	2028	1	C	UR	9.77622	26.1964	9.90745	23.481	10.2938	20.3451	57.1268	153.077	57.8936	137.21	60.1515	118.885
sp|P08574|CY1_HUMAN	CYC1	Cytochrome c1, heme protein, mitochondrial OS=Homo sapiens OX=9606 GN=CYC1 PE=1 SV=3	90	6	C	UR	12.0207	21.4488	13.7274	21.0204	12.1551	19.6275	814.549	1453.42	930.201	1424.39	823.659	1330
sp|P99999|CYC_HUMAN	CYCS	Cytochrome c OS=Homo sapiens OX=9606 GN=CYCS PE=1 SV=2	163	42	C	UR	13.2	21.8202	13.7739	19.7274	13.2233	18.2552	8078.08	13353.4	8429.25	12072.6	8092.32	11171.7
sp|Q7L576|CYFP1_HUMAN	CYFIP1	Cytoplasmic FMR1-interacting protein 1 OS=Homo sapiens OX=9606 GN=CYFIP1 PE=1 SV=1	549	13	C	UR	14.2427	21.4984	13.9476	20.137	12.3376	17.8366	2066.5	3119.25	2023.69	2921.73	1790.09	2587.96
sp|Q16850|CP51A_HUMAN	CYP51A1	Lanosterol 14-alpha demethylase OS=Homo sapiens OX=9606 GN=CYP51A1 PE=1 SV=4	1487	5	C	UR	12.4667	20.3264	13.6136	21.459	12.5363	19.598	663.706	1082.15	724.766	1142.45	667.412	1043.37
sp|Q9NUQ9|CYRIB_HUMAN	CYRIB	CYFIP-related Rac1 interactor B OS=Homo sapiens OX=9606 GN=CYRIB PE=1 SV=1	1082	1	C	UR	13.9738	19.4551	13.9956	20.3721	12.2721	19.9312	68.1755	94.9176	68.2817	99.3915	59.8731	97.2403
sp|Q9NWV4|CZIB_HUMAN	CZIB	CXXC motif containing zinc binding protein OS=Homo sapiens OX=9606 GN=CZIB PE=1 SV=1	765	1	C	UR	14.4571	21.2638	13.7762	21.6562	10.0831	18.7635	131.561	193.503	125.364	197.073	91.7572	170.75
sp|P61803|DAD1_HUMAN	DAD1	Dolichyl-diphosphooligosaccharide--protein glycosyltransferase subunit DAD1 OS=Homo sapiens OX=9606 GN=DAD1 PE=1 SV=3	152	1	C	UR	9.35235	15.2985	16.3577	14.799	19.4861	24.7064	132.994	217.55	232.612	210.447	277.099	351.334
sp|P51398|RT29_HUMAN	DAP3	28S ribosomal protein S29, mitochondrial OS=Homo sapiens OX=9606 GN=DAP3 PE=1 SV=1	848	3	C	UR	12.5512	21.2112	12.837	22.5661	12.0922	18.7423	311.755	526.856	318.854	560.51	300.353	465.533
sp|P14868|SYDC_HUMAN	DARS1	Aspartate--tRNA ligase, cytoplasmic OS=Homo sapiens OX=9606 GN=DARS1 PE=1 SV=2	1184	15	C	UR	12.1329	20.1426	13.4619	22.7086	12.1266	19.4273	2464.9	4092.12	2734.9	4613.43	2463.6	3946.81
sp|Q6PI48|SYDM_HUMAN	DARS2	Aspartate--tRNA ligase, mitochondrial OS=Homo sapiens OX=9606 GN=DARS2 PE=1 SV=1	1134	16	C	UR	14.0828	20.0292	14.2542	23.2917	10.7693	17.5728	2633.26	3745.16	2665.32	4355.19	2013.69	3285.84
sp|Q96EP5|DAZP1_HUMAN	DAZAP1	DAZ-associated protein 1 OS=Homo sapiens OX=9606 GN=DAZAP1 PE=1 SV=1	2039	1	C	UR	11.7386	20.934	15.256	21.848	13.7413	16.4823	50.8128	90.6166	66.0383	94.573	59.4816	71.3465
sp|Q16643|DREB_HUMAN	DBN1	Drebrin OS=Homo sapiens OX=9606 GN=DBN1 PE=1 SV=4	2147	3	C	UR	11.8407	16.3955	17.3543	25.0545	13.4822	15.8728	344.574	477.12	505.021	729.104	392.343	461.909
sp|Q9UJU6|DBNL_HUMAN	DBNL	Drebrin-like protein OS=Homo sapiens OX=9606 GN=DBNL PE=1 SV=1	605	9	C	UR	11.0263	19.8489	13.6242	22.7933	13.4422	19.265	934.883	1682.92	1155.15	1932.57	1139.72	1633.41
sp|Q9UK59|DBR1_HUMAN	DBR1	Lariat debranching enzyme OS=Homo sapiens OX=9606 GN=DBR1 PE=1 SV=2	2313	1	C	UR	13.8404	21.2176	12.6399	21.9138	12.477	17.9113	136.493	209.247	124.654	216.113	123.048	176.641
sp|P11182|ODB2_HUMAN	DBT	Lipoamide acyltransferase component of branched-chain alpha-keto acid dehydrogenase complex, mitochondrial OS=Homo sapiens OX=9606 GN=DBT PE=1 SV=3	2152	1	C	UR	14.176	24.9044	11.6715	18.7479	10.7715	19.7287	61.6528	108.312	50.7606	81.5365	46.8463	85.8023
sp|Q8WV16|DCAF4_HUMAN	DCAF4	DDB1- and CUL4-associated factor 4 OS=Homo sapiens OX=9606 GN=DCAF4 PE=1 SV=3	2546	1	C	UR	13.3077	21.0022	14.8164	18.5476	14.5936	17.7325	21.8539	34.4897	24.3314	30.4589	23.9656	29.1203
sp|P61962|DCAF7_HUMAN	DCAF7	DDB1- and CUL4-associated factor 7 OS=Homo sapiens OX=9606 GN=DCAF7 PE=1 SV=1	1466	3	C	UR	13.0651	21.3359	14.0887	22.1665	11.852	17.4917	204.238	333.53	220.239	346.514	185.275	273.437
sp|Q8WVC6|DCAKD_HUMAN	DCAKD	Dephospho-CoA kinase domain-containing protein OS=Homo sapiens OX=9606 GN=DCAKD PE=1 SV=1	1884	3	C	UR	13.7811	20.1162	14.3165	22.9766	12.2464	16.5631	386.387	564.006	401.398	644.205	343.358	464.386
sp|Q8N8Z6|DCBD1_HUMAN	DCBLD1	Discoidin, CUB and LCCL domain-containing protein 1 OS=Homo sapiens OX=9606 GN=DCBLD1 PE=1 SV=2	1652	1	C	UR	17.3968	19.1161	12.9086	21.7126	3.78406	25.0818	1848.98	2031.7	1371.95	2307.67	402.179	2665.75
sp|P81605|DCD_HUMAN_contaminant	DCD	Dermcidin OS=Homo sapiens GN=DCD PE=1 SV=2	793	7	C	UR	17.5326	14.5495	8.50452	41.5276	7.17126	10.7146	2408.3	1998.54	1168.19	5704.29	985.055	1471.77
sp|Q9NPI6|DCP1A_HUMAN	DCP1A	mRNA-decapping enzyme 1A OS=Homo sapiens OX=9606 GN=DCP1A PE=1 SV=3	2173	1	C	UR	11.3984	20.8191	12.9064	23.4053	12.3024	19.1684	120.44	219.983	136.374	247.31	129.992	202.541
sp|Q96C86|DCPS_HUMAN	DCPS	m7GpppX diphosphatase OS=Homo sapiens OX=9606 GN=DCPS PE=1 SV=2	1430	1	C	UR	17.1193	20.4613	12.2059	16.1547	13.7926	20.2663	245.863	293.861	175.298	232.009	198.085	291.06
sp|Q14203|DCTN1_HUMAN	DCTN1	Dynactin subunit 1 OS=Homo sapiens OX=9606 GN=DCTN1 PE=1 SV=3	223	71	C	UR	12.2261	20.5388	12.5411	22.0017	12.9888	19.7036	13195.3	22167.1	13535.3	23746	14018.5	21265.6
sp|Q13561|DCTN2_HUMAN	DCTN2	Dynactin subunit 2 OS=Homo sapiens OX=9606 GN=DCTN2 PE=1 SV=4	742	40	C	UR	12.9748	20.0755	12.451	21.6294	13.7961	19.0732	7765.03	12014.6	7451.52	12944.5	8256.52	11414.7
sp|O75935|DCTN3_HUMAN	DCTN3	Dynactin subunit 3 OS=Homo sapiens OX=9606 GN=DCTN3 PE=1 SV=1	530	13	C	UR	12.7945	21.0087	12.36	20.6949	13.8044	19.3375	3263.07	5357.99	3152.25	5277.97	3520.64	4931.78
sp|Q9UJW0|DCTN4_HUMAN	DCTN4	Dynactin subunit 4 OS=Homo sapiens OX=9606 GN=DCTN4 PE=1 SV=1	316	23	C	UR	13.0534	20.3589	12.5143	21.0855	13.9286	19.0593	3092.89	4823.89	2965.18	4996.06	3300.28	4515.95
sp|Q9BTE1|DCTN5_HUMAN	DCTN5	Dynactin subunit 5 OS=Homo sapiens OX=9606 GN=DCTN5 PE=1 SV=1	1545	2	C	UR	13.3759	21.3198	12.0568	20.5422	13.7879	18.9172	480.982	766.636	433.549	738.674	495.798	680.241
sp|O00399|DCTN6_HUMAN	DCTN6	Dynactin subunit 6 OS=Homo sapiens OX=9606 GN=DCTN6 PE=1 SV=1	1875	5	C	UR	13.5681	19.8167	11.9391	21.7444	13.7425	19.1892	1269.46	1854.08	1117.04	2034.44	1285.77	1795.37
sp|O94760|DDAH1_HUMAN	DDAH1	N(G),N(G)-dimethylarginine dimethylaminohydrolase 1 OS=Homo sapiens OX=9606 GN=DDAH1 PE=1 SV=3	905	1	C	UR	14.3661	20.9272	15.1956	21.2079	10.7768	17.5265	39.5141	57.5605	41.7958	58.3325	29.6418	48.2069
sp|Q16531|DDB1_HUMAN	DDB1	DNA damage-binding protein 1 OS=Homo sapiens OX=9606 GN=DDB1 PE=1 SV=1	1070	18	C	UR	12.7719	20.8918	13.333	21.3923	12.4708	19.1403	3269.75	5348.56	3413.42	5476.71	3192.67	4900.15
sp|Q5TDH0|DDI2_HUMAN	DDI2	Protein DDI1 homolog 2 OS=Homo sapiens OX=9606 GN=DDI2 PE=1 SV=1	1050	8	C	UR	12.2192	20.775	13.0832	24.5278	12.2905	17.1042	804.68	1368.11	861.579	1615.25	809.373	1126.38
sp|P39656|OST48_HUMAN	DDOST	Dolichyl-diphosphooligosaccharide--protein glycosyltransferase 48 kDa subunit OS=Homo sapiens OX=9606 GN=DDOST PE=1 SV=4	95	14	C	UR	12.7779	23.4407	13.0112	20.7839	11.9814	18.0047	2297.3	4214.33	2339.25	3736.68	2154.1	3237.02
sp|Q96HY6|DDRGK_HUMAN	DDRGK1	DDRGK domain-containing protein 1 OS=Homo sapiens OX=9606 GN=DDRGK1 PE=1 SV=2	1179	5	C	UR	14.3778	24.6662	11.3422	19.6261	11.4351	18.5528	1479.24	2537.75	1166.93	2019.2	1176.48	1908.78
sp|P30046|DOPD_HUMAN	DDT	D-dopachrome decarboxylase OS=Homo sapiens OX=9606 GN=DDT PE=1 SV=3	1839	2	C	UR	12.7531	22.0326	14.1853	20.8584	13.0714	17.0993	81.6663	141.089	90.8373	133.57	83.7043	109.498
sp|Q92499|DDX1_HUMAN	DDX1	ATP-dependent RNA helicase DDX1 OS=Homo sapiens OX=9606 GN=DDX1 PE=1 SV=2	56	37	C	UR	12.7972	23.9982	11.827	20.0596	11.4578	19.8603	7663.69	14371.5	7082.69	12012.8	6861.6	11893.5
sp|A8MPP1|D11L8_HUMAN	DDX11L8	Putative ATP-dependent RNA helicase DDX11-like protein 8 OS=Homo sapiens OX=9606 GN=DDX11L8 PE=1 SV=1	1044	2	C	UR	14.3686	20.3853	12.8717	21.0628	12.232	19.0796	218.098	309.424	195.376	319.707	185.667	289.605
sp|Q92841|DDX17_HUMAN	DDX17	Probable ATP-dependent RNA helicase DDX17 OS=Homo sapiens OX=9606 GN=DDX17 PE=1 SV=2	647	15	C	UR	13.6005	21.9384	12.1344	21.5696	12.0838	18.6734	2352.35	3794.48	2098.77	3730.69	2090.02	3229.76
sp|Q9UMR2|DD19B_HUMAN	DDX19B	ATP-dependent RNA helicase DDX19B OS=Homo sapiens OX=9606 GN=DDX19B PE=1 SV=1	2010	3	C	UR	11.8218	19.0058	15.4507	22.8983	11.7096	19.1139	249.412	400.979	325.973	483.101	247.046	403.258
sp|Q9UHI6|DDX20_HUMAN	DDX20	Probable ATP-dependent RNA helicase DDX20 OS=Homo sapiens OX=9606 GN=DDX20 PE=1 SV=2	2306	1	C	UR	13.4296	23.6885	12.2438	20.4725	12.8838	17.2819	16.6835	29.4281	15.2104	25.433	16.0055	21.4692
sp|Q13838|DX39B_HUMAN	DDX39B	Spliceosome RNA helicase DDX39B OS=Homo sapiens OX=9606 GN=DDX39B PE=1 SV=1	924	15	C	UR	11.6494	21.6468	14.1069	22.0664	13.0567	17.4738	2269.88	4217.86	2748.71	4299.61	2544.09	3404.75
sp|O00571|DDX3X_HUMAN	DDX3X	ATP-dependent RNA helicase DDX3X OS=Homo sapiens OX=9606 GN=DDX3X PE=1 SV=3	647	20	C	UR	15.056	21.1831	12.8893	20.9511	11.4461	18.4742	3039.99	4277.13	2602.51	4230.28	2311.11	3730.16
sp|Q7L014|DDX46_HUMAN	DDX46	Probable ATP-dependent RNA helicase DDX46 OS=Homo sapiens OX=9606 GN=DDX46 PE=1 SV=2	2113	1	C	UR	12.4458	23.6546	10.971	22.1944	12.8246	17.9096	59.2986	112.703	52.2717	105.746	61.1034	85.3311
sp|P17844|DDX5_HUMAN	DDX5	Probable ATP-dependent RNA helicase DDX5 OS=Homo sapiens OX=9606 GN=DDX5 PE=1 SV=1	647	8	C	UR	13.0483	21.5367	12.7804	21.7153	12.3416	18.5777	1079.65	1782.01	1057.49	1796.79	1021.18	1537.17
sp|Q9NY93|DDX56_HUMAN	DDX56	Probable ATP-dependent RNA helicase DDX56 OS=Homo sapiens OX=9606 GN=DDX56 PE=1 SV=1	424	1	C	UR	12.2849	25.7977	14.972	20.3958	8.46424	18.0854	15.9559	33.5066	19.446	26.4906	10.9936	23.4897
sp|Q5T1V6|DDX59_HUMAN	DDX59	Probable ATP-dependent RNA helicase DDX59 OS=Homo sapiens OX=9606 GN=DDX59 PE=1 SV=1	1280	2	C	UR	12.6181	22.1405	15.1308	20.4153	12.4757	17.2196	126.6	222.139	151.81	204.829	125.17	172.766
sp|P26196|DDX6_HUMAN	DDX6	Probable ATP-dependent RNA helicase DDX6 OS=Homo sapiens OX=9606 GN=DDX6 PE=1 SV=2	1559	14	C	UR	11.9905	23.367	12.3281	22.5663	10.5089	19.2393	2021.77	3940	2078.7	3804.99	1771.95	3244.02
sp|Q16698|DECR_HUMAN	DECR1	2,4-dienoyl-CoA reductase [(3E)-enoyl-CoA-producing], mitochondrial OS=Homo sapiens OX=9606 GN=DECR1 PE=1 SV=1	362	10	C	UR	13.9805	22.8788	11.5479	18.4812	12.1226	20.989	2562.08	4192.8	2116.28	3386.9	2221.6	3846.47
sp|Q6NSW5|DE10B_HUMAN	DENND10P1	Putative DENN domain-containing protein 10 B OS=Homo sapiens OX=9606 GN=DENND10P1 PE=5 SV=1	2098	1	C	UR	13.6359	24.0982	12.7784	20.6704	12.1944	16.6227	94.6033	167.189	88.6539	143.407	84.6021	115.325
sp|Q8IWF6|DEN6A_HUMAN	DENND6A	Protein DENND6A OS=Homo sapiens OX=9606 GN=DENND6A PE=1 SV=1	2294	3	C	UR	14.5644	21.2592	13.5021	21.7652	11.9168	16.9923	243.558	355.513	225.794	363.975	199.282	284.158
sp|O43583|DENR_HUMAN	DENR	Density-regulated protein OS=Homo sapiens OX=9606 GN=DENR PE=1 SV=2	1998	6	C	UR	14.2452	21.6814	12.7089	19.5601	12.2567	19.5478	1363.48	2075.23	1216.43	1872.19	1173.14	1871.01
sp|Q9Y315|DEOC_HUMAN	DERA	Deoxyribose-phosphate aldolase OS=Homo sapiens OX=9606 GN=DERA PE=1 SV=2	2426	1	C	UR	12.5844	24.4882	14.7893	20.3849	9.25093	18.5023	21.241	41.3331	24.9625	34.4072	15.6145	31.2296
sp|Q6ICB0|DESI1_HUMAN	DESI1	Desumoylating isopeptidase 1 OS=Homo sapiens OX=9606 GN=DESI1 PE=1 SV=1	2160	2	C	UR	11.5611	20.5534	12.9133	21.4316	13.5706	19.9699	501.806	892.111	560.496	930.229	589.027	866.783
sp|O00273|DFFA_HUMAN	DFFA	DNA fragmentation factor subunit alpha OS=Homo sapiens OX=9606 GN=DFFA PE=1 SV=1	44	6	C	UR	12.4009	20.473	15.1567	22.5814	11.7834	17.6046	605.017	998.842	739.468	1101.7	574.892	858.898
sp|O00273-2|DFFA-2_HUMAN	DFFA	Isoform of O00273, Isoform DFF35 of DNA fragmentation factor subunit alpha OS=Homo sapiens OX=9606 GN=DFFA PE=1 SV=1	44	1	C	UR	12.677	18.0411	14.61	23.2825	13.812	17.5774	19.8405	28.2359	22.8659	36.4391	21.6169	27.5101
sp|Q15392|DHC24_HUMAN	DHCR24	Delta(24)-sterol reductase OS=Homo sapiens OX=9606 GN=DHCR24 PE=1 SV=2	2129	1	C	UR	12.3076	21.1539	12.0452	20.4515	14.1577	19.884	174.425	299.797	170.707	289.843	200.646	281.8
sp|Q9UBM7|DHCR7_HUMAN	DHCR7	7-dehydrocholesterol reductase OS=Homo sapiens OX=9606 GN=DHCR7 PE=1 SV=1	1751	2	C	UR	12.1709	20.4915	12.0229	25.7059	11.4999	18.1089	399.304	672.29	394.449	843.365	377.291	594.119
sp|Q02127|PYRD_HUMAN	DHODH	Dihydroorotate dehydrogenase (quinone), mitochondrial OS=Homo sapiens OX=9606 GN=DHODH PE=1 SV=3	2168	2	C	UR	13.4706	19.1248	14.3013	24.2241	12.5062	16.3729	121.813	172.944	129.325	219.056	113.092	148.058
sp|P49366|DHYS_HUMAN	DHPS	Deoxyhypusine synthase OS=Homo sapiens OX=9606 GN=DHPS PE=1 SV=1	2209	1	C	UR	12.8351	25.8225	13.3546	23.2539	8.80992	15.9239	394.715	794.117	410.694	715.126	270.93	489.707
sp|Q9BTZ2|DHRS4_HUMAN	DHRS4	Dehydrogenase/reductase SDR family member 4 OS=Homo sapiens OX=9606 GN=DHRS4 PE=1 SV=3	2463	1	C	UR	10.0007	22.5979	14.7239	24.5041	7.49851	20.6749	14.336	32.3942	21.1068	35.1267	10.7492	29.6376
sp|Q6IAN0|DRS7B_HUMAN	DHRS7B	Dehydrogenase/reductase SDR family member 7B OS=Homo sapiens OX=9606 GN=DHRS7B PE=1 SV=2	537	1	C	UR	10.5886	25.596	11.6954	24.5237	8.58725	19.0091	25.1849	60.8797	27.8172	58.3291	20.4246	45.2127
sp|O43143|DHX15_HUMAN	DHX15	Pre-mRNA-splicing factor ATP-dependent RNA helicase DHX15 OS=Homo sapiens OX=9606 GN=DHX15 PE=1 SV=2	583	1	C	UR	10.5755	23.7982	13.9912	21.458	11.6054	18.5718	14.58	32.8097	19.2891	29.5835	15.9999	25.6043
sp|O60231|DHX16_HUMAN	DHX16	Pre-mRNA-splicing factor ATP-dependent RNA helicase DHX16 OS=Homo sapiens OX=9606 GN=DHX16 PE=1 SV=2	2325	2	C	UR	13.6451	21.4557	12.1106	19.8638	13.2518	19.673	141.754	222.896	125.813	206.358	137.668	204.376
sp|Q9H2U1|DHX36_HUMAN	DHX36	ATP-dependent DNA/RNA helicase DHX36 OS=Homo sapiens OX=9606 GN=DHX36 PE=1 SV=2	1320	17	C	UR	14.3548	21.3965	12.484	19.8932	12.5937	19.2778	1839.96	2742.54	1600.16	2549.85	1614.22	2470.98
sp|Q92620|PRP16_HUMAN	DHX38	Pre-mRNA-splicing factor ATP-dependent RNA helicase PRP16 OS=Homo sapiens OX=9606 GN=DHX38 PE=1 SV=2	1834	1	C	UR	14.3199	18.3159	14.5198	22.012	13.0788	17.7537	128.206	163.983	129.996	197.074	117.095	158.949
sp|Q6P158|DHX57_HUMAN	DHX57	Putative ATP-dependent RNA helicase DHX57 OS=Homo sapiens OX=9606 GN=DHX57 PE=1 SV=2	1320	4	C	UR	14.676	22.3368	11.1183	19.9288	11.5784	20.3617	1030.03	1567.7	780.336	1398.7	812.625	1429.08
sp|Q14562|DHX8_HUMAN	DHX8	ATP-dependent RNA helicase DHX8 OS=Homo sapiens OX=9606 GN=DHX8 PE=1 SV=1	2466	1	C	UR	12.7095	21.7655	13.1065	22.738	12.075	17.6055	244.798	419.224	252.443	437.955	232.576	339.099
sp|Q08211|DHX9_HUMAN	DHX9	ATP-dependent RNA helicase A OS=Homo sapiens OX=9606 GN=DHX9 PE=1 SV=4	400	9	C	UR	12.9888	23.2217	12.0569	21.9936	11.6412	18.0977	912.076	1630.63	846.64	1544.39	817.448	1270.82
sp|O60610|DIAP1_HUMAN	DIAPH1	Protein diaphanous homolog 1 OS=Homo sapiens OX=9606 GN=DIAPH1 PE=1 SV=2	590	5	C	UR	11.8647	20.3814	15.0928	22.2306	12.0488	18.3816	665.018	1142.38	845.955	1246.02	675.336	1030.29
sp|O60879|DIAP2_HUMAN	DIAPH2	Protein diaphanous homolog 2 OS=Homo sapiens OX=9606 GN=DIAPH2 PE=1 SV=1	1985	1	C	UR	13.4991	20.6578	15.3749	20.1678	12.7965	17.5039	68.1255	104.253	77.5919	101.78	64.5794	88.3359
sp|Q9NSV4|DIAP3_HUMAN	DIAPH3	Protein diaphanous homolog 3 OS=Homo sapiens OX=9606 GN=DIAPH3 PE=1 SV=4	1427	3	C	UR	14.2156	22.2875	11.2922	20.6459	11.8991	19.6596	451.717	708.209	358.823	656.046	378.106	624.706
sp|Q9BTC0|DIDO1_HUMAN	DIDO1	Death-inducer obliterator 1 OS=Homo sapiens OX=9606 GN=DIDO1 PE=1 SV=5	1793	1	C	UR	14.4829	26.8139	10.4516	17.2806	11.5583	19.4127	222.412	411.779	160.505	265.377	177.5	298.12
sp|Q9P265|DIP2B_HUMAN	DIP2B	Disco-interacting protein 2 homolog B OS=Homo sapiens OX=9606 GN=DIP2B PE=1 SV=3	1616	1	C	UR	13.3001	21.1477	14.1319	20.3038	11.5544	19.5621	49.0021	77.9153	52.0666	74.8061	42.5704	72.0733
sp|Q9Y2L1|RRP44_HUMAN	DIS3	Exosome complex exonuclease RRP44 OS=Homo sapiens OX=9606 GN=DIS3 PE=1 SV=2	394	25	C	UR	14.5457	21.6231	12.7404	18.7674	12.9114	19.412	4383.46	6516.32	3839.44	5655.71	3890.97	5849.97
sp|Q8TF46|DI3L1_HUMAN	DIS3L	DIS3-like exonuclease 1 OS=Homo sapiens OX=9606 GN=DIS3L PE=1 SV=2	1473	1	C	UR	13.1636	20.0055	13.5946	22.1687	12.168	18.8996	140.204	213.075	144.794	236.115	129.599	201.296
sp|P10515|ODP2_HUMAN	DLAT	Dihydrolipoyllysine-residue acetyltransferase component of pyruvate dehydrogenase complex, mitochondrial OS=Homo sapiens OX=9606 GN=DLAT PE=1 SV=3	1664	7	C	UR	12.676	23.0261	13.1049	19.872	12.2122	19.1088	1007.71	1830.52	1041.81	1579.78	970.836	1519.1
sp|P09622|DLDH_HUMAN	DLD	Dihydrolipoyl dehydrogenase, mitochondrial OS=Homo sapiens OX=9606 GN=DLD PE=1 SV=2	102	16	C	UR	13.3778	22.7854	14.3008	20.9511	11.1121	17.4728	3963.35	6750.45	4236.8	6207.03	3292.09	5176.55
sp|Q12959|DLG1_HUMAN	DLG1	Disks large homolog 1 OS=Homo sapiens OX=9606 GN=DLG1 PE=1 SV=2	2292	1	C	UR	14.6822	23.075	15.1732	18.9701	13.6147	14.4848	18.7838	29.5211	19.4119	24.2696	17.4181	18.5312
sp|P36957|ODO2_HUMAN	DLST	Dihydrolipoyllysine-residue succinyltransferase component of 2-oxoglutarate dehydrogenase complex, mitochondrial OS=Homo sapiens OX=9606 GN=DLST PE=1 SV=4	246	15	C	UR	14.8316	24.5762	14.4859	19.509	10.6725	15.9249	3383.33	5606.24	3304.46	4450.32	2434.58	3632.73
sp|P51530|DNA2_HUMAN	DNA2	DNA replication ATP-dependent helicase/nuclease DNA2 OS=Homo sapiens OX=9606 GN=DNA2 PE=1 SV=3	514	2	C	UR	15.7265	18.818	12.96	21.7845	12.3008	18.4102	294.532	352.432	242.72	407.99	230.375	344.795
sp|Q86Y56|DAAF5_HUMAN	DNAAF5	Dynein axonemal assembly factor 5 OS=Homo sapiens OX=9606 GN=DNAAF5 PE=1 SV=4	472	4	C	UR	13.3975	21.5029	14.7429	21.56	12.1133	16.6835	206.108	330.801	226.805	331.68	186.352	256.659
sp|P31689|DNJA1_HUMAN	DNAJA1	DnaJ homolog subfamily A member 1 OS=Homo sapiens OX=9606 GN=DNAJA1 PE=1 SV=2	1438	9	C	UR	12.8215	20.2391	12.6049	20.6359	12.287	21.4117	1543.93	2437.13	1517.84	2484.91	1479.56	2578.33
sp|O60884|DNJA2_HUMAN	DNAJA2	DnaJ homolog subfamily A member 2 OS=Homo sapiens OX=9606 GN=DNAJA2 PE=1 SV=1	1308	3	C	UR	13.2008	21.571	12.508	20.4872	11.4284	20.8045	665.033	1086.71	630.128	1032.11	575.742	1048.09
sp|Q96EY1|DNJA3_HUMAN	DNAJA3	DnaJ homolog subfamily A member 3, mitochondrial OS=Homo sapiens OX=9606 GN=DNAJA3 PE=1 SV=2	853	3	C	UR	13.2167	22.2721	11.9341	20.2085	11.3115	21.0571	971.147	1636.53	876.908	1484.9	831.159	1547.26
sp|P25685|DNJB1_HUMAN	DNAJB1	DnaJ homolog subfamily B member 1 OS=Homo sapiens OX=9606 GN=DNAJB1 PE=1 SV=4	1285	8	C	UR	13.3957	23.8848	12.1289	19.11	12.7328	18.7479	1187.21	2116.82	1074.94	1693.64	1128.46	1661.56
sp|Q9UBS4|DJB11_HUMAN	DNAJB11	DnaJ homolog subfamily B member 11 OS=Homo sapiens OX=9606 GN=DNAJB11 PE=1 SV=1	1934	2	C	UR	13.2602	21.8705	12.938	21.0046	12.8397	18.0869	458.246	755.801	447.11	725.878	443.715	625.046
sp|P25686|DNJB2_HUMAN	DNAJB2	DnaJ homolog subfamily B member 2 OS=Homo sapiens OX=9606 GN=DNAJB2 PE=1 SV=3	191	5	C	UR	19.0051	17.554	15.4107	16.1248	16.5817	15.3237	855.466	790.149	693.671	725.818	746.382	689.756
sp|O75190|DNJB6_HUMAN	DNAJB6	DnaJ homolog subfamily B member 6 OS=Homo sapiens OX=9606 GN=DNAJB6 PE=1 SV=2	191	2	C	UR	14.8748	19.9612	14.8997	18.8088	13.751	17.7046	227.755	305.634	228.136	287.99	210.548	271.084
sp|Q8IXB1|DJC10_HUMAN	DNAJC10	DnaJ homolog subfamily C member 10 OS=Homo sapiens OX=9606 GN=DNAJC10 PE=1 SV=2	383	11	C	UR	14.1433	19.2841	14.1185	20.7279	13.1958	18.5304	1171.69	1597.58	1169.64	1717.19	1093.2	1535.14
sp|Q96DA6|TIM14_HUMAN	DNAJC19	Mitochondrial import inner membrane translocase subunit TIM14 OS=Homo sapiens OX=9606 GN=DNAJC19 PE=1 SV=3	1027	2	C	UR	12.1187	21.0117	14.1732	21.9334	12.1476	18.6153	552.207	957.426	645.82	999.426	553.524	848.232
sp|Q99543|DNJC2_HUMAN	DNAJC2	DnaJ homolog subfamily C member 2 OS=Homo sapiens OX=9606 GN=DNAJC2 PE=1 SV=4	845	5	C	UR	14.3593	19.6845	14.2123	20.4287	11.2617	20.0535	767.034	1051.49	759.185	1091.25	601.57	1071.2
sp|Q13217|DNJC3_HUMAN	DNAJC3	DnaJ homolog subfamily C member 3 OS=Homo sapiens OX=9606 GN=DNAJC3 PE=1 SV=1	75	7	C	UR	15.2567	21.7688	10.5615	18.4766	13.4029	20.5335	1674.38	2389.08	1159.1	2027.77	1470.94	2253.5
sp|Q99615|DNJC7_HUMAN	DNAJC7	DnaJ homolog subfamily C member 7 OS=Homo sapiens OX=9606 GN=DNAJC7 PE=1 SV=2	818	7	C	UR	12.6455	20.6603	15.5705	22.6568	11.3996	17.0672	1286.88	2102.52	1584.55	2305.69	1160.09	1736.86
sp|O75937|DNJC8_HUMAN	DNAJC8	DnaJ homolog subfamily C member 8 OS=Homo sapiens OX=9606 GN=DNAJC8 PE=1 SV=2	266	10	C	UR	11.0254	23.9716	13.5881	20.6542	12.633	18.1277	2076.09	4513.84	2558.64	3889.19	2378.79	3413.45
sp|Q8WXX5|DNJC9_HUMAN	DNAJC9	DnaJ homolog subfamily C member 9 OS=Homo sapiens OX=9606 GN=DNAJC9 PE=1 SV=1	834	4	C	UR	12.4125	20.4912	14.0861	22.3368	12.5178	18.1556	362.291	598.09	411.139	651.957	365.363	529.919
sp|O00429|DNM1L_HUMAN	DNM1L	Dynamin-1-like protein OS=Homo sapiens OX=9606 GN=DNM1L PE=1 SV=2	812	4	C	UR	12.5408	21.2602	15.2707	20.6703	13.4431	16.815	322.399	546.558	392.578	531.392	345.594	432.279
sp|P50570|DYN2_HUMAN	DNM2	Dynamin-2 OS=Homo sapiens OX=9606 GN=DNM2 PE=1 SV=2	1049	17	C	UR	12.7199	21.4648	14.3056	22.4897	11.1548	17.8651	2840.5	4793.33	3194.6	5022.2	2491	3989.47
sp|Q6XZF7|DNMBP_HUMAN	DNMBP	Dynamin-binding protein OS=Homo sapiens OX=9606 GN=DNMBP PE=1 SV=1	2551	1	C	UR	14.082	23.4161	12.0447	22.5641	10.5125	17.3805	102.614	170.63	87.7682	164.422	76.6032	126.65
sp|P26358|DNMT1_HUMAN	DNMT1	DNA (cytosine-5)-methyltransferase 1 OS=Homo sapiens OX=9606 GN=DNMT1 PE=1 SV=2	666	30	C	UR	13.2214	21.4292	12.3189	22.0238	11.762	19.2447	4781.54	7749.93	4455.16	7964.95	4253.75	6959.9
sp|O43598|DNPH1_HUMAN	DNPH1	2'-deoxynucleoside 5'-phosphate N-hydrolase 1 OS=Homo sapiens OX=9606 GN=DNPH1 PE=1 SV=1	1520	2	C	UR	14.281	21.7483	13.7587	18.5666	12.8219	18.8235	162.613	247.64	156.665	211.411	145.998	214.336
sp|Q14185|DOCK1_HUMAN	DOCK1	Dedicator of cytokinesis protein 1 OS=Homo sapiens OX=9606 GN=DOCK1 PE=1 SV=2	2249	1	C	UR	14.2172	25.2856	12.1387	17.5055	13.0435	17.8095	54.8431	97.5397	46.8252	67.5279	50.3156	68.7007
sp|Q96N67|DOCK7_HUMAN	DOCK7	Dedicator of cytokinesis protein 7 OS=Homo sapiens OX=9606 GN=DOCK7 PE=1 SV=4	1158	13	C	UR	13.5905	21.4813	12.5162	21.3521	12.0524	19.0074	1456.29	2301.83	1341.17	2287.99	1291.47	2036.74
sp|Q9BVM2|DPCD_HUMAN	DPCD	Protein DPCD OS=Homo sapiens OX=9606 GN=DPCD PE=1 SV=2	2414	1	C	UR	13.7977	20.9027	12.9452	22.3397	10.7351	19.2797	336.485	509.754	315.695	544.8	261.797	470.174
sp|O60762|DPM1_HUMAN	DPM1	Dolichol-phosphate mannosyltransferase subunit 1 OS=Homo sapiens OX=9606 GN=DPM1 PE=1 SV=1	1267	5	C	UR	13.9652	20.8173	12.357	20.661	12.5805	19.619	839.666	1251.65	742.974	1242.25	756.413	1179.61
sp|Q9BPU6|DPYL5_HUMAN	DPYSL5	Dihydropyrimidinase-related protein 5 OS=Homo sapiens OX=9606 GN=DPYSL5 PE=1 SV=1	978	3	C	UR	10.5453	22.1994	13.6051	25.1661	11.2099	17.2742	205.104	431.778	264.619	489.478	218.032	335.983
sp|Q9Y295|DRG1_HUMAN	DRG1	Developmentally-regulated GTP-binding protein 1 OS=Homo sapiens OX=9606 GN=DRG1 PE=1 SV=1	689	14	C	UR	13.4104	22.3328	11.306	20.9808	10.8385	21.1316	2436.55	4057.65	2054.19	3812.01	1969.25	3839.41
sp|P55039|DRG2_HUMAN	DRG2	Developmentally-regulated GTP-binding protein 2 OS=Homo sapiens OX=9606 GN=DRG2 PE=1 SV=1	689	19	C	UR	13.4273	22.7366	11.6941	19.7935	12.8565	19.4919	4596.49	7783.31	4003.19	6775.8	4401.11	6672.58
sp|Q08554|DSC1_HUMAN_contaminant	DSC1	Desmocollin-1 OS=Homo sapiens GN=DSC1 PE=1 SV=2	1801	7	C	UR	17.3887	18.1321	11.4061	28.9087	9.82362	14.3407	1166.54	1216.42	765.191	1939.37	659.029	962.064
sp|Q14574|DSC3_HUMAN_contaminant	DSC3	Desmocollin-3 OS=Homo sapiens GN=DSC3 PE=1 SV=3	1024	3	C	UR	17.4282	17.4279	10.7798	33.4202	9.20108	11.7429	463.589	463.58	286.741	888.975	244.748	312.36
sp|Q9BVC3|DCC1_HUMAN	DSCC1	Sister chromatid cohesion protein DCC1 OS=Homo sapiens OX=9606 GN=DSCC1 PE=1 SV=2	2230	3	C	UR	14.8329	21.5984	11.9098	21.9866	11.5342	18.1381	361.996	527.106	290.658	536.581	281.49	442.659
sp|Q02413|DSG1_HUMAN_contaminant	DSG1	Desmoglein-1 OS=Homo sapiens GN=DSG1 PE=1 SV=2	552	15	C	UR	18.9161	16.7136	9.80267	33.9921	8.46968	12.1059	3434.93	3034.98	1780.05	6172.57	1537.99	2198.29
sp|Q14126|DSG2_HUMAN	DSG2	Desmoglein-2 OS=Homo sapiens OX=9606 GN=DSG2 PE=1 SV=2	839	1	C	UR	13.3901	21.3016	15.1516	20.7607	12.4581	16.938	73.1077	116.303	82.725	113.35	68.0191	92.4784
sp|P15924|DESP_HUMAN_contaminant	DSP	Desmoplakin OS=Homo sapiens GN=DSP PE=1 SV=3	230	29	C	UR	17.6849	16.7068	10.7001	32.7281	9.31542	12.8647	6858.03	6478.72	4149.4	12691.6	3612.43	4988.81
sp|Q03001|DYST_HUMAN	DST	Dystonin OS=Homo sapiens OX=9606 GN=DST PE=1 SV=4	2363	1	C	UR	12.4866	21.6744	13.8135	19.7264	13.5272	18.772	33.8613	58.777	37.4596	53.4945	36.6832	50.9062
sp|Q9Y4J8|DTNA_HUMAN	DTNA	Dystrobrevin alpha OS=Homo sapiens OX=9606 GN=DTNA PE=1 SV=2	1350	1	C	UR	13.7045	21.2447	13.3966	19.691	14.0755	17.8876	53.7328	83.2966	52.5257	77.2048	55.1874	70.134
sp|Q96EV8|DTBP1_HUMAN	DTNBP1	Dysbindin OS=Homo sapiens OX=9606 GN=DTNBP1 PE=1 SV=1	2111	6	C	UR	13.1771	19.552	13.7576	22.4428	12.7441	18.3265	1005.05	1491.27	1049.32	1711.76	972.017	1397.8
sp|P23919|KTHY_HUMAN	DTYMK	Thymidylate kinase OS=Homo sapiens OX=9606 GN=DTYMK PE=1 SV=4	855	4	C	UR	14.1112	20.4505	14.5093	20.959	11.915	18.055	923.727	1338.7	949.791	1372	779.967	1181.89
sp|P51452|DUS3_HUMAN	DUSP3	Dual specificity protein phosphatase 3 OS=Homo sapiens OX=9606 GN=DUSP3 PE=1 SV=1	1931	1	C	UR	13.0089	18.1925	14.9664	25.1609	10.3628	18.3085	77.6597	108.605	89.3453	150.204	61.8631	109.297
sp|P33316|DUT_HUMAN	DUT	Deoxyuridine 5'-triphosphate nucleotidohydrolase, mitochondrial OS=Homo sapiens OX=9606 GN=DUT PE=1 SV=4	1764	2	C	UR	13.0801	20.8118	14.4239	22.2926	11.315	18.0766	245.286	390.273	270.484	418.043	212.186	338.981
sp|Q14204|DYHC1_HUMAN	DYNC1H1	Cytoplasmic dynein 1 heavy chain 1 OS=Homo sapiens OX=9606 GN=DYNC1H1 PE=1 SV=5	116	191	C	UR	12.6074	22.7943	13.0323	21.6868	11.4939	18.3853	33449.8	60477.4	34577.1	57539.2	30495.4	48779.6
sp|Q13409|DC1I2_HUMAN	DYNC1I2	Cytoplasmic dynein 1 intermediate chain 2 OS=Homo sapiens OX=9606 GN=DYNC1I2 PE=1 SV=3	143	18	C	UR	12.3398	22.4309	13.4834	21.428	11.4482	18.8698	3266.02	5936.88	3568.71	5671.45	3030.04	4994.37
sp|Q9Y6G9|DC1L1_HUMAN	DYNC1LI1	Cytoplasmic dynein 1 light intermediate chain 1 OS=Homo sapiens OX=9606 GN=DYNC1LI1 PE=1 SV=3	198	35	C	UR	13.0102	22.2851	13.6443	22.2216	11.5755	17.2634	6139	10515.5	6438.24	10485.5	5462.03	8145.92
sp|O43237|DC1L2_HUMAN	DYNC1LI2	Cytoplasmic dynein 1 light intermediate chain 2 OS=Homo sapiens OX=9606 GN=DYNC1LI2 PE=1 SV=1	1950	2	C	UR	13.0818	23.8972	13.256	19.8192	12.2396	17.7061	311.258	568.589	315.401	471.561	291.218	421.284
sp|Q8NCM8|DYHC2_HUMAN	DYNC2H1	Cytoplasmic dynein 2 heavy chain 1 OS=Homo sapiens OX=9606 GN=DYNC2H1 PE=1 SV=4	513	12	C	UR	13.9267	24.0391	12.103	19.2155	11.5622	19.1535	1292.41	2230.85	1123.17	1783.21	1072.98	1777.46
sp|Q8WVS4|DC2I1_HUMAN	DYNC2I1	Cytoplasmic dynein 2 intermediate chain 1 OS=Homo sapiens OX=9606 GN=DYNC2I1 PE=1 SV=3	1121	2	C	UR	14.2325	21.9065	16.236	16.4629	15.8592	15.3029	366.43	564.002	418.012	423.852	408.31	393.989
sp|P63167|DYL1_HUMAN	DYNLL1	Dynein light chain 1, cytoplasmic OS=Homo sapiens OX=9606 GN=DYNLL1 PE=1 SV=1	970	8	C	UR	14.4271	21.9918	13.7674	19.9501	12.6596	17.204	1892.08	2884.17	1805.55	2616.4	1660.27	2256.26
sp|Q96FJ2|DYL2_HUMAN	DYNLL2	Dynein light chain 2, cytoplasmic OS=Homo sapiens OX=9606 GN=DYNLL2 PE=1 SV=1	970	2	C	UR	12.7794	21.7013	14.3562	23.8447	10.9497	16.3687	507.214	861.322	569.797	946.395	434.594	649.671
sp|Q9NP97|DLRB1_HUMAN	DYNLRB1	Dynein light chain roadblock-type 1 OS=Homo sapiens OX=9606 GN=DYNLRB1 PE=1 SV=3	1746	1	C	UR	15.5039	22.2678	13.7184	20.7318	12.3178	15.4602	131.429	188.767	116.293	175.746	104.42	131.058
sp|P63172|DYLT1_HUMAN	DYNLT1	Dynein light chain Tctex-type 1 OS=Homo sapiens OX=9606 GN=DYNLT1 PE=1 SV=1	1188	1	C	UR	11.3398	24.5656	12.5878	19.836	11.4571	20.2137	220.553	477.791	244.828	385.801	222.836	393.149
sp|Q16254|E2F4_HUMAN	E2F4	Transcription factor E2F4 OS=Homo sapiens OX=9606 GN=E2F4 PE=1 SV=2	1363	4	C	UR	12.8981	20.426	13.3745	22.4957	12.0861	18.7196	587.145	929.825	608.83	1024.04	550.178	852.15
sp|Q15125|EBP_HUMAN	EBP	3-beta-hydroxysteroid-Delta(8),Delta(7)-isomerase OS=Homo sapiens OX=9606 GN=EBP PE=1 SV=3	132	1	C	UR	12.5425	24.2872	12.7477	21.9141	12.3543	16.1541	53.067	102.758	53.9351	92.7177	52.2707	68.3475
sp|Q13011|ECH1_HUMAN	ECH1	Delta(3,5)-Delta(2,4)-dienoyl-CoA isomerase, mitochondrial OS=Homo sapiens OX=9606 GN=ECH1 PE=1 SV=2	437	11	C	UR	12.8711	22.0648	12.6124	21.1461	11.2632	20.0425	2168.5	3717.43	2124.91	3562.65	1897.59	3376.71
sp|P30084|ECHM_HUMAN	ECHS1	Enoyl-CoA hydratase, mitochondrial OS=Homo sapiens OX=9606 GN=ECHS1 PE=1 SV=4	680	10	C	UR	12.5965	21.4461	14.147	22.036	11.704	18.0704	1258.89	2143.32	1413.85	2202.28	1169.7	1805.95
sp|O75521|ECI2_HUMAN	ECI2	Enoyl-CoA delta isomerase 2 OS=Homo sapiens OX=9606 GN=ECI2 PE=1 SV=4	756	10	C	UR	12.4424	21.6565	13.1242	20.9076	11.8388	20.0305	1604.27	2792.29	1692.18	2695.74	1526.44	2582.65
sp|Q5VYK3|ECM29_HUMAN	ECPAS	Proteasome adapter and scaffold protein ECM29 OS=Homo sapiens OX=9606 GN=ECPAS PE=1 SV=2	33	92	C	UR	7.45616	25.6099	8.25871	26.1949	7.69677	24.7835	10941.3	37580.3	12118.9	38438.8	11294.3	36367.6
sp|Q96F86|EDC3_HUMAN	EDC3	Enhancer of mRNA-decapping protein 3 OS=Homo sapiens OX=9606 GN=EDC3 PE=1 SV=1	320	3	C	UR	13.3596	21.6614	13.1879	21.0304	11.6521	19.1086	392.516	636.431	387.472	617.891	342.35	561.428
sp|Q6P2E9|EDC4_HUMAN	EDC4	Enhancer of mRNA-decapping protein 4 OS=Homo sapiens OX=9606 GN=EDC4 PE=1 SV=1	2	4	C	UR	11.9392	22.6201	12.9345	23.4963	10.7886	18.2213	297.202	563.081	321.978	584.891	268.56	453.581
sp|Q9BZQ6|EDEM3_HUMAN	EDEM3	ER degradation-enhancing alpha-mannosidase-like protein 3 OS=Homo sapiens OX=9606 GN=EDEM3 PE=1 SV=2	927	5	C	UR	13.1708	18.1912	13.4793	22.1167	13.6507	19.3913	604.112	834.388	618.263	1014.44	626.127	889.433
sp|O60869|EDF1_HUMAN	EDF1	Endothelial differentiation-related factor 1 OS=Homo sapiens OX=9606 GN=EDF1 PE=1 SV=1	425	3	C	UR	12.4273	24.2842	12.7212	22.1345	10.4445	17.9883	842.433	1646.19	862.356	1500.47	708.018	1219.4
sp|Q15075|EEA1_HUMAN	EEA1	Early endosome antigen 1 OS=Homo sapiens OX=9606 GN=EEA1 PE=1 SV=2	1403	4	C	UR	13.2342	19.399	15.5342	21.8373	14.0865	15.9088	290.059	425.174	340.469	478.616	308.738	348.679
sp|P68104|EF1A1_HUMAN	EEF1A1	Elongation factor 1-alpha 1 OS=Homo sapiens OX=9606 GN=EEF1A1 PE=1 SV=1	1172	39	C	UR	15.1384	22.4202	12.7713	19.9407	9.90448	19.8248	10135.3	15010.5	8550.5	13350.4	6631.12	13272.9
sp|Q05639|EF1A2_HUMAN	EEF1A2	Elongation factor 1-alpha 2 OS=Homo sapiens OX=9606 GN=EEF1A2 PE=1 SV=1	1172	23	C	UR	14.3091	21.7447	13.0797	20.3328	10.8072	19.7264	6687.78	10163	6113.14	9503.11	5051.06	9219.7
sp|P24534|EF1B_HUMAN	EEF1B2	Elongation factor 1-beta OS=Homo sapiens OX=9606 GN=EEF1B2 PE=1 SV=3	729	18	C	UR	13.9278	21.7373	14.6055	20.3278	11.2292	18.1724	3766.2	5877.95	3949.45	5496.8	3036.48	4913.98
sp|P29692|EF1D_HUMAN	EEF1D	Elongation factor 1-delta OS=Homo sapiens OX=9606 GN=EEF1D PE=1 SV=5	729	18	C	UR	13.8915	22.4438	14.5844	20.8773	10.9247	17.2782	3742.71	6046.9	3929.4	5624.85	2943.38	4655.16
sp|O43324|MCA3_HUMAN	EEF1E1	Eukaryotic translation elongation factor 1 epsilon-1 OS=Homo sapiens OX=9606 GN=EEF1E1 PE=1 SV=1	2248	1	C	UR	12.2398	21.2918	13.3647	20.9364	12.104	20.0632	184.969	321.764	201.969	316.394	182.916	303.197
sp|P26641|EF1G_HUMAN	EEF1G	Elongation factor 1-gamma OS=Homo sapiens OX=9606 GN=EEF1G PE=1 SV=3	454	30	C	UR	13.5822	22.5654	14.1313	20.8189	11.202	17.7001	8844.32	14693.9	9201.88	13556.6	7294.36	11525.7
sp|P13639|EF2_HUMAN	EEF2	Elongation factor 2 OS=Homo sapiens OX=9606 GN=EEF2 PE=1 SV=4	340	82	C	UR	13.0103	23.4575	13.7564	20.2554	11.2032	18.3172	19853.7	35796	20992.2	30909.6	17096	27951.9
sp|P57772|SELB_HUMAN	EEFSEC	Selenocysteine-specific elongation factor OS=Homo sapiens OX=9606 GN=EEFSEC PE=1 SV=4	709	3	C	UR	14.9447	19.1426	14.6763	20.4796	11.7003	19.0565	1257.47	1610.69	1234.88	1723.18	984.478	1603.44
sp|Q96C19|EFHD2_HUMAN	EFHD2	EF-hand domain-containing protein D2 OS=Homo sapiens OX=9606 GN=EFHD2 PE=1 SV=1	2043	1	C	UR	12.0624	21.6054	14.8206	21.4761	11.5935	18.442	202.606	362.894	248.933	360.723	194.73	309.76
sp|Q7Z2Z2|EFL1_HUMAN	EFL1	Elongation factor-like GTPase 1 OS=Homo sapiens OX=9606 GN=EFL1 PE=1 SV=2	808	3	C	UR	12.802	24.4435	12.5711	17.4683	13.5137	19.2014	630.655	1204.14	619.278	860.524	665.712	945.901
sp|Q15029|U5S1_HUMAN	EFTUD2	116 kDa U5 small nuclear ribonucleoprotein component OS=Homo sapiens OX=9606 GN=EFTUD2 PE=1 SV=1	340	4	C	UR	12.3824	23.3259	14.0872	20.9921	11.2073	18.005	1042.59	1964.01	1186.13	1767.51	943.642	1516
sp|Q9GZT9|EGLN1_HUMAN	EGLN1	Egl nine homolog 1 OS=Homo sapiens OX=9606 GN=EGLN1 PE=1 SV=1	7	1	C	UR	13.1869	20.9791	13.6011	19.1048	12.5119	20.6161	79.1659	125.946	81.6527	114.694	75.1139	123.766
sp|Q8NDI1-2|EHBP1-2_HUMAN	EHBP1	Isoform of Q8NDI1, Isoform 2 of EH domain-binding protein 1 OS=Homo sapiens OX=9606 GN=EHBP1 PE=1 SV=3	470	6	C	UR	12.6902	19.6241	13.1247	21.8769	13.203	19.4811	934.943	1445.8	966.952	1611.77	972.724	1435.26
sp|Q9H4M9|EHD1_HUMAN	EHD1	EH domain-containing protein 1 OS=Homo sapiens OX=9606 GN=EHD1 PE=1 SV=2	330	3	C	UR	13.1452	22.4722	15.6178	21.0714	11.9852	15.7082	330.608	565.188	392.795	529.956	301.434	395.07
sp|Q9NZN4|EHD2_HUMAN	EHD2	EH domain-containing protein 2 OS=Homo sapiens OX=9606 GN=EHD2 PE=1 SV=2	330	4	C	UR	12.8877	23.279	13.3524	21.2017	12.1599	17.1193	568.301	1026.52	588.794	934.918	536.208	754.901
sp|Q9H223|EHD4_HUMAN	EHD4	EH domain-containing protein 4 OS=Homo sapiens OX=9606 GN=EHD4 PE=1 SV=1	330	5	C	UR	13.5009	22.4021	12.5103	21.6239	11.4258	18.5371	712.081	1181.56	659.833	1140.52	602.634	977.709
sp|Q08426|ECHP_HUMAN	EHHADH	Peroxisomal bifunctional enzyme OS=Homo sapiens OX=9606 GN=EHHADH PE=1 SV=3	817	1	C	UR	12.4141	24.1869	11.9511	20.2766	11.396	19.7753	34.8661	67.9308	33.5655	56.9485	32.0065	55.5404
sp|P47813|IF1AX_HUMAN	EIF1AX	Eukaryotic translation initiation factor 1A, X-chromosomal OS=Homo sapiens OX=9606 GN=EIF1AX PE=1 SV=2	846	8	C	UR	15.0041	21.2776	12.616	18.63	11.9991	20.4733	2624.73	3722.18	2206.97	3259.02	2099.05	3581.49
sp|O60739|EIF1B_HUMAN	EIF1B	Eukaryotic translation initiation factor 1b OS=Homo sapiens OX=9606 GN=EIF1B PE=1 SV=2	1477	5	C	UR	16.2471	23.2562	14.3195	18.9588	10.6674	16.5511	518.793	742.606	457.243	605.382	340.626	528.501
sp|Q9BY44|EIF2A_HUMAN	EIF2A	Eukaryotic translation initiation factor 2A OS=Homo sapiens OX=9606 GN=EIF2A PE=1 SV=3	753	7	C	UR	15.4501	21.9767	11.8913	19.1569	11.1687	20.3563	688.348	979.124	529.793	853.492	497.597	906.931
sp|P19525|E2AK2_HUMAN	EIF2AK2	Interferon-induced, double-stranded RNA-activated protein kinase OS=Homo sapiens OX=9606 GN=EIF2AK2 PE=1 SV=2	1489	4	C	UR	13.9471	21.9611	12.9921	19.8412	12.5836	18.675	917.177	1444.19	854.378	1304.79	827.513	1228.09
sp|Q14232|EI2BA_HUMAN	EIF2B1	Translation initiation factor eIF-2B subunit alpha OS=Homo sapiens OX=9606 GN=EIF2B1 PE=1 SV=1	1222	4	C	UR	12.1367	21.5062	14.1229	20.5867	12.414	19.2334	487.489	863.826	567.265	826.893	498.626	772.534
sp|P49770|EI2BB_HUMAN	EIF2B2	Translation initiation factor eIF-2B subunit beta OS=Homo sapiens OX=9606 GN=EIF2B2 PE=1 SV=3	1812	2	C	UR	13.0269	22.3228	13.8084	22.3473	10.6181	17.8765	117.565	201.459	124.619	201.68	95.8265	161.332
sp|Q9UI10|EI2BD_HUMAN	EIF2B4	Translation initiation factor eIF-2B subunit delta OS=Homo sapiens OX=9606 GN=EIF2B4 PE=1 SV=2	1919	1	C	UR	11.6363	25.398	12.0573	22.04	10.9526	17.9158	38.823	84.737	40.2276	73.5336	36.5418	59.7738
sp|P41214|EIF2D_HUMAN	EIF2D	Eukaryotic translation initiation factor 2D OS=Homo sapiens OX=9606 GN=EIF2D PE=1 SV=3	1547	5	C	UR	14.7809	19.1008	14.0474	20.7034	12.222	19.1454	953.08	1231.63	905.782	1334.96	788.08	1234.51
sp|P05198|IF2A_HUMAN	EIF2S1	Eukaryotic translation initiation factor 2 subunit 1 OS=Homo sapiens OX=9606 GN=EIF2S1 PE=1 SV=3	908	17	C	UR	14.2116	22.178	12.7491	20.6542	11.1488	19.0582	3744.5	5843.48	3359.15	5441.98	2937.5	5021.48
sp|P20042|IF2B_HUMAN	EIF2S2	Eukaryotic translation initiation factor 2 subunit 2 OS=Homo sapiens OX=9606 GN=EIF2S2 PE=1 SV=2	878	22	C	UR	14.1285	21.4917	12.8975	20.6353	11.2407	19.6064	5033.85	7657.28	4595.27	7352.15	4004.95	6985.57
sp|P41091|IF2G_HUMAN	EIF2S3	Eukaryotic translation initiation factor 2 subunit 3 OS=Homo sapiens OX=9606 GN=EIF2S3 PE=1 SV=3	1661	12	C	UR	13.7015	22.0039	12.2308	20.9796	11.2407	19.8436	2920.98	4690.93	2607.44	4472.57	2396.36	4230.4
sp|Q14152|EIF3A_HUMAN	EIF3A	Eukaryotic translation initiation factor 3 subunit A OS=Homo sapiens OX=9606 GN=EIF3A PE=1 SV=1	615	16	C	UR	13.6886	22.864	12.4831	21.9912	10.6263	18.3468	2427.97	4055.43	2214.15	3900.61	1884.79	3254.19
sp|P55884|EIF3B_HUMAN	EIF3B	Eukaryotic translation initiation factor 3 subunit B OS=Homo sapiens OX=9606 GN=EIF3B PE=1 SV=3	675	16	C	UR	13.0183	23.05	12.7996	20.8479	11.11	19.1742	2197.91	3891.57	2160.99	3519.79	1875.72	3237.22
sp|B5ME19|EIFCL_HUMAN	EIF3CL	Eukaryotic translation initiation factor 3 subunit C-like protein OS=Homo sapiens OX=9606 GN=EIF3CL PE=1 SV=1	867	13	C	UR	13.4572	22.6654	12.4279	22.0679	10.8841	18.4976	1492.07	2513.02	1377.94	2446.77	1206.78	2050.91
sp|O15371|EIF3D_HUMAN	EIF3D	Eukaryotic translation initiation factor 3 subunit D OS=Homo sapiens OX=9606 GN=EIF3D PE=1 SV=1	1052	13	C	UR	13.2768	23.3748	12.3944	20.9478	10.4687	19.5374	2299.33	4048.13	2146.51	3627.81	1813.01	3383.55
sp|P60228|EIF3E_HUMAN	EIF3E	Eukaryotic translation initiation factor 3 subunit E OS=Homo sapiens OX=9606 GN=EIF3E PE=1 SV=1	1431	14	C	UR	12.9884	23.7025	11.8785	22.2718	10.5919	18.5669	1825.53	3331.4	1669.53	3130.32	1488.7	2609.59
sp|O00303|EIF3F_HUMAN	EIF3F	Eukaryotic translation initiation factor 3 subunit F OS=Homo sapiens OX=9606 GN=EIF3F PE=1 SV=1	1199	6	C	UR	13.6412	22.5185	13.0152	21.0076	11.7337	18.0838	693.711	1145.16	661.88	1068.33	596.709	919.64
sp|O75821|EIF3G_HUMAN	EIF3G	Eukaryotic translation initiation factor 3 subunit G OS=Homo sapiens OX=9606 GN=EIF3G PE=1 SV=2	146	10	C	UR	13.3869	22.7702	13.5783	19.8595	11.817	18.5881	1548.14	2633.28	1570.27	2296.66	1366.58	2149.64
sp|O15372|EIF3H_HUMAN	EIF3H	Eukaryotic translation initiation factor 3 subunit H OS=Homo sapiens OX=9606 GN=EIF3H PE=1 SV=1	939	7	C	UR	13.4352	23.1951	12.8218	20.6934	10.9454	18.909	1502.7	2594.32	1434.09	2314.51	1224.21	2114.93
sp|Q13347|EIF3I_HUMAN	EIF3I	Eukaryotic translation initiation factor 3 subunit I OS=Homo sapiens OX=9606 GN=EIF3I PE=1 SV=1	1053	13	C	UR	13.3719	22.3126	13.2616	20.721	11.9141	18.4189	1987.51	3316.41	1971.13	3079.84	1770.84	2737.68
sp|O75822|EIF3J_HUMAN	EIF3J	Eukaryotic translation initiation factor 3 subunit J OS=Homo sapiens OX=9606 GN=EIF3J PE=1 SV=2	1428	6	C	UR	12.3172	20.5178	12.4232	25.9555	10.6875	18.0988	1117.87	1862.14	1127.5	2355.64	969.964	1642.59
sp|Q9UBQ5|EIF3K_HUMAN	EIF3K	Eukaryotic translation initiation factor 3 subunit K OS=Homo sapiens OX=9606 GN=EIF3K PE=1 SV=1	1798	2	C	UR	13.5545	23.5684	12.7439	20.472	10.5999	19.0612	334.559	581.725	314.551	505.298	261.632	470.477
sp|Q9Y262|EIF3L_HUMAN	EIF3L	Eukaryotic translation initiation factor 3 subunit L OS=Homo sapiens OX=9606 GN=EIF3L PE=1 SV=1	1395	10	C	UR	13.1342	22.6306	12.5178	20.8086	11.4413	19.4675	1849.57	3186.84	1762.76	2930.27	1611.17	2741.41
sp|Q7L2H7|EIF3M_HUMAN	EIF3M	Eukaryotic translation initiation factor 3 subunit M OS=Homo sapiens OX=9606 GN=EIF3M PE=1 SV=1	2276	4	C	UR	13.1334	22.2549	13.0763	21.061	12.3175	18.1568	528.373	895.343	526.077	847.308	495.549	730.472
sp|P60842|IF4A1_HUMAN	EIF4A1	Eukaryotic initiation factor 4A-I OS=Homo sapiens OX=9606 GN=EIF4A1 PE=1 SV=1	415	16	C	UR	13.2755	22.6054	14.4807	21.8113	10.8566	16.9704	3378.02	5752.06	3684.68	5550	2762.52	4318.21
sp|Q14240|IF4A2_HUMAN	EIF4A2	Eukaryotic initiation factor 4A-II OS=Homo sapiens OX=9606 GN=EIF4A2 PE=1 SV=2	415	25	C	UR	14.2428	22.7092	13.81	21.3591	11.155	16.7239	5634.76	8984.26	5463.55	8450.14	4413.16	6616.36
sp|P38919|IF4A3_HUMAN	EIF4A3	Eukaryotic initiation factor 4A-III OS=Homo sapiens OX=9606 GN=EIF4A3 PE=1 SV=4	415	21	C	UR	14.1182	22.7149	15.0171	22.3819	10.6768	15.0911	5417.72	8716.64	5762.66	8588.82	4097.12	5791.06
sp|P23588|IF4B_HUMAN	EIF4B	Eukaryotic translation initiation factor 4B OS=Homo sapiens OX=9606 GN=EIF4B PE=1 SV=2	110	9	C	UR	15.0258	22.9012	12.6229	20.9622	10.1662	18.3216	2118.69	3229.15	1779.88	2955.74	1433.47	2583.41
sp|P06730|IF4E_HUMAN	EIF4E	Eukaryotic translation initiation factor 4E OS=Homo sapiens OX=9606 GN=EIF4E PE=1 SV=2	951	7	C	UR	12.9975	20.807	13.5332	20.2718	12.1838	20.2067	1447.32	2316.93	1506.97	2257.34	1356.71	2250.09
sp|O60573|IF4E2_HUMAN	EIF4E2	Eukaryotic translation initiation factor 4E type 2 OS=Homo sapiens OX=9606 GN=EIF4E2 PE=1 SV=1	2490	1	C	UR	15.6293	20.2215	12.2411	21.4957	11.4069	19.0055	122.145	158.034	95.6654	167.991	89.1462	148.53
sp|Q04637|IF4G1_HUMAN	EIF4G1	Eukaryotic translation initiation factor 4 gamma 1 OS=Homo sapiens OX=9606 GN=EIF4G1 PE=1 SV=4	79	36	C	UR	14.1594	22.0604	13.7197	20.511	11.1756	18.3738	8567.32	13348	8301.32	12410.5	6761.95	11117.3
sp|P78344|IF4G2_HUMAN	EIF4G2	Eukaryotic translation initiation factor 4 gamma 2 OS=Homo sapiens OX=9606 GN=EIF4G2 PE=1 SV=1	281	35	C	UR	14.7113	20.9048	12.7697	20.5726	11.7529	19.2888	6442.56	9154.88	5592.25	9009.42	5146.96	8447.2
sp|O43432|IF4G3_HUMAN	EIF4G3	Eukaryotic translation initiation factor 4 gamma 3 OS=Homo sapiens OX=9606 GN=EIF4G3 PE=1 SV=2	79	5	C	UR	12.9975	20.9316	13.8302	21.4347	12.0645	18.7414	582.642	938.306	619.967	960.858	540.817	840.123
sp|Q15056-2|IF4H-2_HUMAN	EIF4H	Isoform of Q15056, Isoform Short of Eukaryotic translation initiation factor 4H OS=Homo sapiens OX=9606 GN=EIF4H PE=1 SV=5	1195	8	C	UR	14.1508	21.4312	15.5542	21.1369	11.8693	15.8575	1651.85	2501.7	1815.66	2467.34	1385.52	1851.07
sp|P55010|IF5_HUMAN	EIF5	Eukaryotic translation initiation factor 5 OS=Homo sapiens OX=9606 GN=EIF5 PE=1 SV=2	2142	5	C	UR	14.3612	23.1399	12.4446	20.2669	11.6329	18.1545	815.024	1313.24	706.256	1150.19	660.19	1030.3
sp|P63241|IF5A1_HUMAN	EIF5A	Eukaryotic translation initiation factor 5A-1 OS=Homo sapiens OX=9606 GN=EIF5A PE=1 SV=2	1220	30	C	UR	12.8758	21.3915	14.0765	22.3502	11.609	17.697	6486.48	10776.5	7091.39	11259.4	5848.3	8915.26
sp|Q9GZV4|IF5A2_HUMAN	EIF5A2	Eukaryotic translation initiation factor 5A-2 OS=Homo sapiens OX=9606 GN=EIF5A2 PE=1 SV=3	1220	2	C	UR	16.2292	22.7204	12.3994	17.7649	12.691	18.1951	776.289	1086.78	593.096	849.744	607.045	870.322
sp|O60841|IF2P_HUMAN	EIF5B	Eukaryotic translation initiation factor 5B OS=Homo sapiens OX=9606 GN=EIF5B PE=1 SV=4	1329	2	C	UR	17.8662	21.2646	13.0377	20.7702	11.2473	15.8141	281.559	335.116	205.464	327.323	177.249	249.218
sp|P56537|IF6_HUMAN	EIF6	Eukaryotic translation initiation factor 6 OS=Homo sapiens OX=9606 GN=EIF6 PE=1 SV=1	1767	2	C	UR	13.4787	19.8125	13.9742	21.9076	11.9792	18.8478	197.298	290.011	204.551	320.679	175.349	275.89
sp|Q53HC9|EIPR1_HUMAN	EIPR1	EARP and GARP complex-interacting protein 1 OS=Homo sapiens OX=9606 GN=EIPR1 PE=1 SV=2	576	2	C	UR	13.9092	20.871	12.7584	21.4292	11.2977	19.7345	105.783	158.728	97.0304	162.974	85.9216	150.085
sp|Q9BQ52|RNZ2_HUMAN	ELAC2	Zinc phosphodiesterase ELAC protein 2 OS=Homo sapiens OX=9606 GN=ELAC2 PE=1 SV=2	2006	3	C	UR	15.3227	20.2979	13.4623	21.9657	10.4993	18.4521	783.779	1038.26	688.616	1123.58	537.051	943.847
sp|Q15717|ELAV1_HUMAN	ELAVL1	ELAV-like protein 1 OS=Homo sapiens OX=9606 GN=ELAVL1 PE=1 SV=2	423	10	C	UR	13.0891	21.4892	12.3335	21.7851	12.2185	19.0847	1540.16	2528.57	1451.24	2563.39	1437.72	2245.64
sp|Q15370|ELOB_HUMAN	ELOB	Elongin-B OS=Homo sapiens OX=9606 GN=ELOB PE=1 SV=1	900	2	C	UR	14.8619	21.8894	13.3156	20.66	11.1442	18.1289	733.567	1080.44	657.242	1019.76	550.066	894.821
sp|Q15369|ELOC_HUMAN	ELOC	Elongin-C OS=Homo sapiens OX=9606 GN=ELOC PE=1 SV=1	601	1	C	UR	14.8072	22.1172	13.3055	20.3133	13.3297	16.1272	60.3159	90.0927	54.1988	82.7446	54.2976	65.6929
sp|O95163|ELP1_HUMAN	ELP1	Elongator complex protein 1 OS=Homo sapiens OX=9606 GN=ELP1 PE=1 SV=3	267	40	C	UR	13.2072	18.6159	12.9172	22.46	13.5989	19.2008	5480.12	7724.39	5359.81	9319.43	5642.64	7967.08
sp|Q6IA86|ELP2_HUMAN	ELP2	Elongator complex protein 2 OS=Homo sapiens OX=9606 GN=ELP2 PE=1 SV=2	1390	5	C	UR	12.8653	18.956	12.9651	23.8014	13.3574	18.0548	934.045	1376.24	941.292	1728.03	969.772	1310.81
sp|Q9H9T3|ELP3_HUMAN	ELP3	Elongator complex protein 3 OS=Homo sapiens OX=9606 GN=ELP3 PE=1 SV=2	1731	14	C	UR	13.0644	17.3841	12.9477	24.8233	13.1461	18.6344	2430.51	3234.15	2408.8	4618.14	2445.72	3466.75
sp|Q8TE02|ELP5_HUMAN	ELP5	Elongator complex protein 5 OS=Homo sapiens OX=9606 GN=ELP5 PE=1 SV=2	2192	1	C	UR	13.5855	20.7894	13.6388	22.0795	12.0177	17.889	70.8973	108.491	71.1753	115.224	62.7154	93.3554
sp|Q8N766|EMC1_HUMAN	EMC1	ER membrane protein complex subunit 1 OS=Homo sapiens OX=9606 GN=EMC1 PE=1 SV=1	2086	5	C	UR	12.5389	22.3924	12.4507	21.4284	11.6336	19.5559	528.136	943.166	524.423	902.563	490.005	823.693
sp|Q15006|EMC2_HUMAN	EMC2	ER membrane protein complex subunit 2 OS=Homo sapiens OX=9606 GN=EMC2 PE=1 SV=1	1876	1	C	UR	14.5318	22.117	13.49	21.2008	10.6295	18.0309	208.594	317.475	193.64	304.323	152.58	258.821
sp|Q9P0I2|EMC3_HUMAN	EMC3	ER membrane protein complex subunit 3 OS=Homo sapiens OX=9606 GN=EMC3 PE=1 SV=3	2175	2	C	UR	13.2155	19.7691	12.7173	22.3229	14.5364	17.4389	225.405	337.183	216.907	380.741	247.934	297.441
sp|Q5J8M3|EMC4_HUMAN	EMC4	ER membrane protein complex subunit 4 OS=Homo sapiens OX=9606 GN=EMC4 PE=1 SV=2	861	3	C	UR	14.6738	19.9718	13.6886	22.0656	12.0892	17.5111	292.77	398.474	273.113	440.249	241.202	349.379
sp|Q9NPA0|EMC7_HUMAN	EMC7	ER membrane protein complex subunit 7 OS=Homo sapiens OX=9606 GN=EMC7 PE=1 SV=1	829	2	C	UR	11.0859	24.6202	11.1221	22.8989	10.9391	19.3338	214.424	476.207	215.125	442.914	211.586	373.958
sp|P50402|EMD_HUMAN	EMD	Emerin OS=Homo sapiens OX=9606 GN=EMD PE=1 SV=1	1820	2	C	UR	12.7425	22.0213	12.9192	19.4338	13.1684	19.7147	471.618	815.042	478.16	719.276	487.384	729.67
sp|Q9HC35|EMAL4_HUMAN	EML4	Echinoderm microtubule-associated protein-like 4 OS=Homo sapiens OX=9606 GN=EML4 PE=1 SV=3	174	22	C	UR	13.2593	18.9265	14.1588	21.1882	13.5264	18.9408	3931.78	5612.26	4198.5	6282.92	4010.96	5616.5
sp|Q05BV3|EMAL5_HUMAN	EML5	Echinoderm microtubule-associated protein-like 5 OS=Homo sapiens OX=9606 GN=EML5 PE=2 SV=3	960	1	C	UR	17.065	18.8777	11.8413	20.0139	11.3909	20.8112	499.515	552.575	346.609	585.832	333.428	609.169
sp|Q8N8S7|ENAH_HUMAN	ENAH	Protein enabled homolog OS=Homo sapiens OX=9606 GN=ENAH PE=1 SV=2	2212	6	C	UR	12.3887	20.8075	13.7636	22.2195	12.409	18.4118	635.515	1067.38	706.047	1139.82	636.557	944.49
sp|Q14249|NUCG_HUMAN	ENDOG	Endonuclease G, mitochondrial OS=Homo sapiens OX=9606 GN=ENDOG PE=1 SV=4	1556	1	C	UR	11.0712	24.6679	10.8591	22.3385	11.0301	20.0332	30.6141	68.2116	30.0277	61.7703	30.5005	55.3959
sp|P06733|ENOA_HUMAN	ENO1	Alpha-enolase OS=Homo sapiens OX=9606 GN=ENO1 PE=1 SV=2	127	38	C	UR	11.3371	21.9205	15.2494	21.7078	12.0084	17.7767	5596.72	10821.4	7528.12	10716.4	5928.13	8775.76
sp|P22413|ENPP1_HUMAN	ENPP1	Ectonucleotide pyrophosphatase/phosphodiesterase family member 1 OS=Homo sapiens OX=9606 GN=ENPP1 PE=1 SV=2	2148	2	C	UR	14.5638	21.6399	12.9723	18.7291	13.6166	18.4782	298.018	442.815	265.451	383.252	278.634	378.116
sp|O43768|ENSA_HUMAN	ENSA	Alpha-endosulfine OS=Homo sapiens OX=9606 GN=ENSA PE=1 SV=1	2268	6	C	UR	12.9551	25.3777	13.5444	18.9709	12.9691	16.1828	1854.96	3633.67	1939.34	2716.33	1856.96	2317.12
sp|Q96L91|EP400_HUMAN	EP400	E1A-binding protein p400 OS=Homo sapiens OX=9606 GN=EP400 PE=1 SV=4	1913	4	C	UR	13.5009	21.0868	13.4155	20.5492	11.9547	19.493	424.35	662.782	421.665	645.884	375.749	612.687
sp|O43491|E41L2_HUMAN	EPB41L2	Band 4.1-like protein 2 OS=Homo sapiens OX=9606 GN=EPB41L2 PE=1 SV=1	646	2	C	UR	12.9105	20.6764	14.8174	20.8477	12.7814	17.9665	560.766	898.077	643.593	905.516	555.157	780.374
sp|Q9Y2J2-4|E41L3-4_HUMAN	EPB41L3	Isoform of Q9Y2J2, Isoform 4 of Band 4.1-like protein 3 OS=Homo sapiens OX=9606 GN=EPB41L3 PE=1 SV=2	646	2	C	UR	12.6846	21.2001	13.9007	20.9883	12.749	18.4774	125.616	209.944	137.658	207.847	126.254	182.981
sp|P07099|HYEP_HUMAN	EPHX1	Epoxide hydrolase 1 OS=Homo sapiens OX=9606 GN=EPHX1 PE=1 SV=1	1584	3	C	UR	12.6061	20.5964	13.3647	21.5432	12.4141	19.4754	390.297	637.685	413.784	666.998	384.354	602.977
sp|Q9Y6I3|EPN1_HUMAN	EPN1	Epsin-1 OS=Homo sapiens OX=9606 GN=EPN1 PE=1 SV=2	606	26	C	UR	14.3671	19.1048	15.7515	19.6629	14.1732	16.9406	4418.39	5875.41	4844.17	6047.05	4358.76	5209.84
sp|Q9Y6I3-3|EPN1-3_HUMAN	EPN1	Isoform of Q9Y6I3, Isoform 3 of Epsin-1 OS=Homo sapiens OX=9606 GN=EPN1 PE=1 SV=2	606	5	C	UR	14.0008	19.3341	14.9283	21.5873	13.5903	16.5592	283.782	391.884	302.584	437.555	275.463	335.638
sp|P58107|EPIPL_HUMAN	EPPK1	Epiplakin OS=Homo sapiens OX=9606 GN=EPPK1 PE=1 SV=3	1640	1	C	UR	12.6425	16.6177	16.2533	22.4464	15.9596	16.0804	90.1275	118.466	115.868	160.018	113.775	114.636
sp|P07814|SYEP_HUMAN	EPRS1	Bifunctional glutamate/proline--tRNA ligase OS=Homo sapiens OX=9606 GN=EPRS1 PE=1 SV=5	73	23	C	UR	12.4363	20.3413	13.8418	20.6817	12.1178	20.5811	3415.25	5586.12	3801.23	5679.59	3327.78	5651.97
sp|P42566|EPS15_HUMAN	EPS15	Epidermal growth factor receptor substrate 15 OS=Homo sapiens OX=9606 GN=EPS15 PE=1 SV=2	236	81	C	UR	16.5729	20.5661	15.5836	16.5711	14.5546	16.1516	18320.7	22735	17227.1	18318.7	16089.6	17855
sp|Q9UBC2-2|EP15R-2_HUMAN	EPS15L1	Isoform of Q9UBC2, Isoform 2 of Epidermal growth factor receptor substrate 15-like 1 OS=Homo sapiens OX=9606 GN=EPS15L1 PE=1 SV=1	714	64	C	UR	16.4271	20.7681	14.8166	16.9774	14.6635	16.3474	13800.5	17447.4	12447.5	14262.8	12318.8	13733.5
tr|M0QY01|M0QY01_HUMAN	EPS15L1	Isoform of Q9UBC2, Epidermal growth factor receptor substrate 15-like 1 (Fragment) OS=Homo sapiens OX=9606 GN=EPS15L1 PE=1 SV=1	714	2	C	UR	17.0628	18.9237	16.3951	19.0103	13.1828	15.4255	243.001	269.503	233.492	270.736	187.744	219.683
sp|O75616|ERAL1_HUMAN	ERAL1	GTPase Era, mitochondrial OS=Homo sapiens OX=9606 GN=ERAL1 PE=1 SV=2	2088	3	C	UR	13.5804	20.7416	14.4757	23.0152	10.1112	18.0758	94.4879	144.313	100.717	160.132	70.3502	125.765
sp|Q8IUD2|RB6I2_HUMAN	ERC1	ELKS/Rab6-interacting/CAST family member 1 OS=Homo sapiens OX=9606 GN=ERC1 PE=1 SV=1	58	54	C	UR	14.1856	22.5421	13.3324	19.0673	11.9612	18.9113	9505.99	15105.8	8934.22	12777.2	8015.39	12672.7
sp|Q92889|XPF_HUMAN	ERCC4	DNA repair endonuclease XPF OS=Homo sapiens OX=9606 GN=ERCC4 PE=1 SV=3	1786	2	C	UR	15.2524	20.6095	13.5949	19.8508	12.6563	18.0361	401.967	543.151	358.286	523.157	333.55	475.33
sp|O75477|ERLN1_HUMAN	ERLIN1	Erlin-1 OS=Homo sapiens OX=9606 GN=ERLIN1 PE=1 SV=2	1032	8	C	UR	12.9958	21.9019	14.4666	21.1139	12.3424	17.1794	1246.01	2099.92	1387.03	2024.37	1183.37	1647.14
sp|O94905|ERLN2_HUMAN	ERLIN2	Erlin-2 OS=Homo sapiens OX=9606 GN=ERLIN2 PE=1 SV=1	1032	5	C	UR	14.1987	21.3699	14.0182	21.2985	12.3983	16.7164	961.745	1447.49	949.522	1442.65	839.8	1132.28
sp|Q7Z2K6|ERMP1_HUMAN	ERMP1	Endoplasmic reticulum metallopeptidase 1 OS=Homo sapiens OX=9606 GN=ERMP1 PE=1 SV=2	324	1	C	UR	14.4003	20.4506	12.9771	23.8056	12.4052	15.9612	46.3121	65.77	41.7351	76.5599	39.8957	51.332
sp|Q96HE7|ERO1A_HUMAN	ERO1A	ERO1-like protein alpha OS=Homo sapiens OX=9606 GN=ERO1A PE=1 SV=2	2044	4	C	UR	13.769	19.9642	14.5284	20.9315	13.5535	17.2534	392.973	569.785	414.645	597.394	386.823	492.418
sp|P30040|ERP29_HUMAN	ERP29	Endoplasmic reticulum resident protein 29 OS=Homo sapiens OX=9606 GN=ERP29 PE=1 SV=4	726	10	C	UR	11.9202	20.3268	15.0872	21.623	12.8484	18.1943	1688.92	2880.01	2137.63	3063.66	1820.43	2577.86
sp|Q9BS26|ERP44_HUMAN	ERP44	Endoplasmic reticulum resident protein 44 OS=Homo sapiens OX=9606 GN=ERP44 PE=1 SV=1	385	7	C	UR	13.1526	20.3554	13.4341	21.7145	12.0799	19.2635	872.25	1349.93	890.922	1440.05	801.111	1277.51
sp|P10768|ESTD_HUMAN	ESD	S-formylglutathione hydrolase OS=Homo sapiens OX=9606 GN=ESD PE=1 SV=2	295	4	C	UR	13.1841	22.6464	12.8893	21.1227	11.8397	18.3178	881.22	1513.67	861.514	1411.83	791.355	1224.35
sp|Q9BSJ8|ESYT1_HUMAN	ESYT1	Extended synaptotagmin-1 OS=Homo sapiens OX=9606 GN=ESYT1 PE=1 SV=1	1013	15	C	UR	14.0505	21.2236	12.4127	20.7258	12.3229	19.2645	2457.48	3712.1	2171.03	3625.03	2155.31	3369.43
sp|A0FGR8|ESYT2_HUMAN	ESYT2	Extended synaptotagmin-2 OS=Homo sapiens OX=9606 GN=ESYT2 PE=1 SV=1	2501	1	C	UR	13.8735	20.2945	12.6229	22.1017	11.184	19.9233	34.6619	50.7042	31.5374	55.2193	27.9423	49.7769
sp|P62495|ERF1_HUMAN	ETF1	Eukaryotic peptide chain release factor subunit 1 OS=Homo sapiens OX=9606 GN=ETF1 PE=1 SV=3	1510	20	C	UR	14.9564	21.6481	11.2088	19.7951	10.7629	21.6287	4768.63	6902.17	3573.76	6311.39	3431.61	6895.98
sp|P13804|ETFA_HUMAN	ETFA	Electron transfer flavoprotein subunit alpha, mitochondrial OS=Homo sapiens OX=9606 GN=ETFA PE=1 SV=1	738	5	C	UR	12.1389	21.2113	15.1964	22.3551	11.7665	17.3319	666.64	1164.88	834.551	1227.69	646.189	951.827
sp|P38117|ETFB_HUMAN	ETFB	Electron transfer flavoprotein subunit beta OS=Homo sapiens OX=9606 GN=ETFB PE=1 SV=3	1289	13	C	UR	11.3861	20.9117	15.8766	22.5731	11.829	17.4235	1983.27	3642.48	2765.44	3931.86	2060.42	3034.88
sp|Q86UK5|LBN_HUMAN	EVC2	Limbin OS=Homo sapiens OX=9606 GN=EVC2 PE=1 SV=1	1072	1	C	UR	15.226	20.4104	13.9725	21.198	11.4073	17.7858	705.464	945.668	647.382	982.161	528.533	824.067
sp|Q01844|EWS_HUMAN	EWSR1	RNA-binding protein EWS OS=Homo sapiens OX=9606 GN=EWSR1 PE=1 SV=1	1623	3	C	UR	14.1791	21.4825	13.8768	20.1243	13.0709	17.2664	680.661	1031.26	666.147	966.056	627.46	828.863
sp|Q9NV70|EXOC1_HUMAN	EXOC1	Exocyst complex component 1 OS=Homo sapiens OX=9606 GN=EXOC1 PE=1 SV=4	1387	1	C	UR	13.8021	23.526	11.7903	20.9932	10.4454	19.443	124.24	211.771	106.13	188.971	94.0249	175.017
sp|Q96A65|EXOC4_HUMAN	EXOC4	Exocyst complex component 4 OS=Homo sapiens OX=9606 GN=EXOC4 PE=1 SV=1	2198	2	C	UR	14.5789	20.8664	13.2228	20.8229	12.2773	18.2317	139.791	200.079	126.787	199.662	117.722	174.816
sp|Q9UPT5|EXOC7_HUMAN	EXOC7	Exocyst complex component 7 OS=Homo sapiens OX=9606 GN=EXOC7 PE=1 SV=3	489	1	C	UR	12.8623	22.6583	13.1058	21.1102	10.8615	19.4018	70.8368	124.786	72.1776	116.26	59.8177	106.852
sp|Q01780|EXOSX_HUMAN	EXOSC10	Exosome component 10 OS=Homo sapiens OX=9606 GN=EXOSC10 PE=1 SV=2	1254	2	C	UR	14.4212	20.2666	13.1179	20.533	12.1218	19.5394	180.388	253.505	164.086	256.838	151.625	244.409
sp|Q9NQT5|EXOS3_HUMAN	EXOSC3	Exosome complex component RRP40 OS=Homo sapiens OX=9606 GN=EXOSC3 PE=1 SV=3	1396	1	C	UR	14.2773	22.164	11.6649	23.6414	12.6392	15.6133	55.8392	86.6845	45.622	92.4629	49.4326	61.0646
sp|Q9NPD3|EXOS4_HUMAN	EXOSC4	Exosome complex component RRP41 OS=Homo sapiens OX=9606 GN=EXOSC4 PE=1 SV=3	2319	1	C	UR	17.0333	21.2434	12.7212	23.4774	10.0284	15.4963	22.2893	27.7984	16.6466	30.7218	13.1228	20.2779
sp|Q15024|EXOS7_HUMAN	EXOSC7	Exosome complex component RRP42 OS=Homo sapiens OX=9606 GN=EXOSC7 PE=1 SV=3	2527	1	C	UR	14.7468	19.9753	13.3472	21.4227	12.392	18.116	178.229	241.421	161.315	258.915	149.77	218.949
sp|Q96B26|EXOS8_HUMAN	EXOSC8	Exosome complex component RRP43 OS=Homo sapiens OX=9606 GN=EXOSC8 PE=1 SV=1	2455	1	C	UR	13.9349	20.739	13.5683	20.8441	11.8657	19.048	237.675	353.728	231.423	355.52	202.384	324.885
sp|P15311|EZRI_HUMAN	EZR	Ezrin OS=Homo sapiens OX=9606 GN=EZR PE=1 SV=4	257	25	C	UR	12.6696	24.6257	12.1432	18.9968	12.0724	19.4924	4822.4	9373.23	4622.04	7230.71	4595.11	7419.37
sp|Q0VG06|FP100_HUMAN	FAAP100	Fanconi anemia core complex-associated protein 100 OS=Homo sapiens OX=9606 GN=FAAP100 PE=1 SV=3	256	6	C	UR	14.5145	22.4497	13.9374	20.3013	12.3551	16.442	1421.41	2198.5	1364.89	1988.11	1209.94	1610.17
sp|Q01469|FABP5_HUMAN	FABP5	Fatty acid-binding protein 5 OS=Homo sapiens OX=9606 GN=FABP5 PE=1 SV=3	1336	2	C	UR	13.9593	20.6247	15.8501	25.6896	10.5339	13.3424	534.207	789.283	606.566	983.11	403.119	510.596
sp|Q9UNN5|FAF1_HUMAN	FAF1	FAS-associated factor 1 OS=Homo sapiens OX=9606 GN=FAF1 PE=1 SV=2	1154	68	C	UR	13.9997	20.7121	15.179	18.1619	13.357	18.5903	14461.7	21395.6	15679.9	18761.3	13797.8	19203.8
tr|B3KT28|B3KT28_HUMAN	FAF1	Isoform of Q9UNN5, FAS-associated factor 1 OS=Homo sapiens OX=9606 GN=FAF1 PE=1 SV=1	1154	1	C	UR	13.7944	20.7606	13.3504	21.1069	13.4148	17.5728	173.905	261.726	168.308	266.093	169.119	221.539
sp|Q96CS3|FAF2_HUMAN	FAF2	FAS-associated factor 2 OS=Homo sapiens OX=9606 GN=FAF2 PE=1 SV=2	375	22	C	UR	14.4622	19.3746	14.7435	21.8405	13.4308	16.1484	3679.2	4928.93	3750.75	5556.26	3416.81	4108.17
sp|Q6P2I3|FAH2B_HUMAN	FAHD2B	Fumarylacetoacetate hydrolase domain-containing protein 2B OS=Homo sapiens OX=9606 GN=FAHD2B PE=1 SV=1	2439	1	C	UR	13.5382	22.2303	15.4006	20.1665	9.56039	19.104	14.8336	24.3572	16.8742	22.096	10.4751	20.9319
sp|Q6P1L5|F117B_HUMAN	FAM117B	Protein FAM117B OS=Homo sapiens OX=9606 GN=FAM117B PE=1 SV=2	777	1	C	UR	12.3863	23.2051	12.6108	19.0941	11.5384	21.1653	24.0815	45.1155	24.518	37.123	22.4332	41.1498
sp|Q9BPY3|F118B_HUMAN	FAM118B	Protein FAM118B OS=Homo sapiens OX=9606 GN=FAM118B PE=1 SV=1	2267	2	C	UR	11.5658	21.0149	14.5322	24.1408	11.3922	17.3541	126.799	230.392	159.32	264.663	124.896	190.258
sp|Q9NZB2|F120A_HUMAN	FAM120A	Constitutive coactivator of PPAR-gamma-like protein 1 OS=Homo sapiens OX=9606 GN=FAM120A PE=1 SV=2	2391	1	C	UR	11.0714	27.2797	11.8397	19.5291	8.29371	21.9864	16.7658	41.3105	17.9291	29.5735	12.5594	33.2946
sp|Q96EK7|F120B_HUMAN	FAM120B	Constitutive coactivator of peroxisome proliferator-activated receptor gamma OS=Homo sapiens OX=9606 GN=FAM120B PE=1 SV=1	1939	2	C	UR	12.7275	22.4286	12.5656	20.5563	12.6567	19.0653	186.748	329.092	184.373	301.62	185.71	279.743
sp|Q96C01|F136A_HUMAN	FAM136A	Protein FAM136A OS=Homo sapiens OX=9606 GN=FAM136A PE=1 SV=1	857	5	C	UR	11.2938	21.1292	15.1296	21.5918	13.2155	17.6401	727.771	1361.56	974.948	1391.37	851.605	1136.72
sp|Q96A26|F162A_HUMAN	FAM162A	Protein FAM162A OS=Homo sapiens OX=9606 GN=FAM162A PE=1 SV=2	1212	4	C	UR	12.897	20.2276	14.5455	23.0927	12.2911	16.946	394.782	619.176	445.243	706.878	376.237	518.724
sp|Q92520|FAM3C_HUMAN	FAM3C	Protein FAM3C OS=Homo sapiens OX=9606 GN=FAM3C PE=1 SV=1	427	2	C	UR	12.9194	21.1863	14.7204	22.5098	11.3681	17.296	163.016	267.326	185.74	284.027	143.441	218.239
sp|Q14320|FA50A_HUMAN	FAM50A	Protein FAM50A OS=Homo sapiens OX=9606 GN=FAM50A PE=1 SV=2	910	8	C	UR	12.6234	22.8732	13.2004	22.5306	10.9389	17.8334	1238.7	2244.47	1295.32	2210.85	1073.4	1749.93
sp|Q658Y4|F91A1_HUMAN	FAM91A1	Protein FAM91A1 OS=Homo sapiens OX=9606 GN=FAM91A1 PE=1 SV=3	1847	6	C	UR	14.3828	18.7669	15.1178	19.6377	14.2258	17.8691	1448.45	1889.96	1522.47	1977.66	1432.64	1799.54
sp|Q8NCA5|FA98A_HUMAN	FAM98A	Protein FAM98A OS=Homo sapiens OX=9606 GN=FAM98A PE=1 SV=2	1658	2	C	UR	11.4441	21.6867	14.5402	20.1095	12.7986	19.4209	64.2532	121.761	81.6367	112.906	71.8585	109.04
sp|Q52LJ0|FA98B_HUMAN	FAM98B	Protein FAM98B OS=Homo sapiens OX=9606 GN=FAM98B PE=1 SV=2	1658	7	C	UR	13.5581	19.6011	13.986	19.3003	13.1514	20.403	1101.45	1592.37	1136.21	1567.93	1068.4	1657.52
sp|Q8NB91|FANCB_HUMAN	FANCB	Fanconi anemia group B protein OS=Homo sapiens OX=9606 GN=FANCB PE=1 SV=1	524	11	C	UR	14.9617	23.2244	13.5879	19.9757	11.902	16.3483	1517.17	2355.04	1377.86	2025.61	1206.91	1657.78
sp|Q9BXW9|FACD2_HUMAN	FANCD2	Fanconi anemia group D2 protein OS=Homo sapiens OX=9606 GN=FANCD2 PE=1 SV=2	2133	1	C	UR	12.4618	22.657	13.8221	21.3286	12.1963	17.5342	124.501	226.358	138.092	213.088	121.85	175.178
sp|Q9NW38|FANCL_HUMAN	FANCL	E3 ubiquitin-protein ligase FANCL OS=Homo sapiens OX=9606 GN=FANCL PE=1 SV=2	1140	9	C	UR	14.3051	22.4636	14.3842	20.4939	12.1918	16.1615	1064.22	1671.18	1070.11	1524.64	907.007	1202.33
sp|Q8WVX9|FACR1_HUMAN	FAR1	Fatty acyl-CoA reductase 1 OS=Homo sapiens OX=9606 GN=FAR1 PE=1 SV=1	1845	3	C	UR	13.13	19.4411	14.7616	21.7788	13.0272	17.8613	349.235	517.099	392.634	579.278	346.5	475.078
sp|Q9Y285|SYFA_HUMAN	FARSA	Phenylalanine--tRNA ligase alpha subunit OS=Homo sapiens OX=9606 GN=FARSA PE=1 SV=3	1064	10	C	UR	13.6028	21.3192	12.1229	21.1564	11.6589	20.1398	955.691	1497.82	851.717	1486.38	819.12	1414.96
sp|Q9NSD9|SYFB_HUMAN	FARSB	Phenylalanine--tRNA ligase beta subunit OS=Homo sapiens OX=9606 GN=FARSB PE=1 SV=3	52	20	C	UR	13.7673	21.4101	12.3746	20.0574	12.1733	20.2173	3638.59	5658.56	3270.52	5301.04	3217.32	5343.31
sp|P49327|FAS_HUMAN	FASN	Fatty acid synthase OS=Homo sapiens OX=9606 GN=FASN PE=1 SV=3	272	37	C	UR	12.5407	21.0074	14.2121	22.0651	12.0398	18.1349	4906	8218.21	5559.84	8631.99	4710.05	7094.47
sp|P62861|RS30_HUMAN	FAU	Isoform of P35544, 40S ribosomal protein S30 OS=Homo sapiens OX=9606 GN=FAU PE=1 SV=1	1594	3	C	UR	12.0101	25.0444	12.3142	20.2207	10.5091	19.9015	464.43	968.465	476.189	781.931	406.384	769.591
sp|P35556|FBN2_HUMAN	FBN2	Fibrillin-2 OS=Homo sapiens OX=9606 GN=FBN2 PE=1 SV=3	1631	2	C	UR	16.3951	22.1643	12.4693	19.5949	12.0009	17.3755	389.877	527.069	296.521	465.967	285.382	413.19
sp|Q9Y3I1|FBX7_HUMAN	FBXO7	F-box only protein 7 OS=Homo sapiens OX=9606 GN=FBXO7 PE=1 SV=1	2047	2	C	UR	8.015	23.7489	11.7649	22.9457	14.7539	18.7716	30.3765	90.0074	44.5884	86.963	55.9167	71.1437
sp|Q0JRZ9|FCHO2_HUMAN	FCHO2	F-BAR domain only protein 2 OS=Homo sapiens OX=9606 GN=FCHO2 PE=1 SV=2	1299	1	C	UR	15.5405	24.9333	14.175	18.4575	12.0572	14.8366	106.555	170.958	97.1923	126.556	82.6714	101.729
sp|P37268|FDFT_HUMAN	FDFT1	Squalene synthase OS=Homo sapiens OX=9606 GN=FDFT1 PE=1 SV=1	2211	1	C	UR	13.539	21.0485	13.6227	20.0718	12.9053	18.8128	201.367	313.057	202.612	298.531	191.942	279.806
sp|P14324|FPPS_HUMAN	FDPS	Farnesyl pyrophosphate synthase OS=Homo sapiens OX=9606 GN=FDPS PE=1 SV=4	2492	1	C	UR	13.34	20.0568	13.7972	20.4978	13.3448	18.9634	117.637	176.867	121.669	180.756	117.679	167.226
sp|P10109|ADX_HUMAN	FDX1	Adrenodoxin, mitochondrial OS=Homo sapiens OX=9606 GN=FDX1 PE=1 SV=1	2316	2	C	UR	13.3997	20.4778	13.579	24.0842	11.6776	16.7818	555.247	848.546	562.677	997.983	483.887	695.392
sp|P22570|ADRO_HUMAN	FDXR	NADPH:adrenodoxin oxidoreductase, mitochondrial OS=Homo sapiens OX=9606 GN=FDXR PE=1 SV=3	347	3	C	UR	13.0674	23.569	14.7292	23.4637	9.89865	15.272	228.358	411.877	257.398	410.037	172.983	266.884
sp|P22830|HEMH_HUMAN	FECH	Ferrochelatase, mitochondrial OS=Homo sapiens OX=9606 GN=FECH PE=1 SV=2	387	2	C	UR	12.907	22.7831	13.1594	19.9393	11.8971	19.3141	333.172	588.11	339.689	514.701	307.106	498.562
sp|P39748|FEN1_HUMAN	FEN1	Flap endonuclease 1 OS=Homo sapiens OX=9606 GN=FEN1 PE=1 SV=1	1185	13	C	UR	13.9719	22.0733	13.1542	21.2581	11.0283	18.5142	2299.19	3632.35	2164.63	3498.2	1814.81	3046.68
sp|P09038|FGF2_HUMAN	FGF2	Fibroblast growth factor 2 OS=Homo sapiens OX=9606 GN=FGF2 PE=1 SV=3	417	1	C	UR	13.3947	22.0285	11.2415	25.4627	11.7441	16.1286	37.1017	61.0162	31.1375	70.5285	32.5296	44.6741
sp|Q9NVK5-2|FGOP2-2_HUMAN	FGFR1OP2	Isoform of Q9NVK5, Isoform 2 of FGFR1 oncogene partner 2 OS=Homo sapiens OX=9606 GN=FGFR1OP2 PE=1 SV=1	1354	1	C	UR	14.2768	19.3527	13.646	22.6697	12.274	17.7808	98.0902	132.964	93.756	155.755	84.3296	122.164
sp|P07954|FUMH_HUMAN	FH	Fumarate hydratase, mitochondrial OS=Homo sapiens OX=9606 GN=FH PE=1 SV=3	5	7	C	UR	13.5827	19.9574	14.2708	22.104	11.933	18.152	1342.39	1972.41	1410.4	2184.56	1179.35	1793.98
sp|Q13642-4|FHL1-4_HUMAN	FHL1	Isoform of Q13642, Isoform 4 of Four and a half LIM domains protein 1 OS=Homo sapiens OX=9606 GN=FHL1 PE=1 SV=4	440	9	C	UR	13.8384	21.3254	14.738	18.9503	13.2553	17.8926	1542.65	2377.28	1642.95	2112.52	1477.66	1994.61
sp|Q13643|FHL3_HUMAN	FHL3	Four and a half LIM domains protein 3 OS=Homo sapiens OX=9606 GN=FHL3 PE=1 SV=4	2332	2	C	UR	12.2825	18.9739	13.9389	22.9486	13.5775	18.2786	561.847	867.939	637.618	1049.76	621.084	836.132
sp|Q96AY3|FKB10_HUMAN	FKBP10	Peptidyl-prolyl cis-trans isomerase FKBP10 OS=Homo sapiens OX=9606 GN=FKBP10 PE=1 SV=1	707	1	C	UR	14.6394	20.6473	13.0243	22.5997	11.1273	17.9619	182.781	257.793	162.616	282.169	138.931	224.265
sp|P62942|FKB1A_HUMAN	FKBP1A	Peptidyl-prolyl cis-trans isomerase FKBP1A OS=Homo sapiens OX=9606 GN=FKBP1A PE=1 SV=2	1747	2	C	UR	12.8769	19.1769	15.718	20.4076	13.6772	18.1435	108.323	161.32	132.223	171.673	115.055	152.626
sp|P26885|FKBP2_HUMAN	FKBP2	Peptidyl-prolyl cis-trans isomerase FKBP2 OS=Homo sapiens OX=9606 GN=FKBP2 PE=1 SV=2	2181	2	C	UR	12.9508	21.9373	13.9051	19.9259	13.0679	18.2131	216.408	366.572	232.354	332.961	218.364	304.34
sp|Q00688|FKBP3_HUMAN	FKBP3	Peptidyl-prolyl cis-trans isomerase FKBP3 OS=Homo sapiens OX=9606 GN=FKBP3 PE=1 SV=1	841	15	C	UR	14.3394	19.9842	13.3832	18.9116	12.497	20.8847	3780.69	5268.99	3528.58	4986.2	3294.95	5506.43
sp|Q02790|FKBP4_HUMAN	FKBP4	Peptidyl-prolyl cis-trans isomerase FKBP4 OS=Homo sapiens OX=9606 GN=FKBP4 PE=1 SV=3	499	26	C	UR	11.8811	21.7583	15.3418	23.2023	10.9023	16.9141	4388.27	8036.42	5666.49	8569.76	4026.76	6247.21
sp|Q13451|FKBP5_HUMAN	FKBP5	Peptidyl-prolyl cis-trans isomerase FKBP5 OS=Homo sapiens OX=9606 GN=FKBP5 PE=1 SV=2	837	4	C	UR	13.2328	20.4042	14.3856	21.1788	12.8299	17.9687	462.97	713.873	503.303	740.975	448.876	628.663
sp|Q14318|FKBP8_HUMAN	FKBP8	Peptidyl-prolyl cis-trans isomerase FKBP8 OS=Homo sapiens OX=9606 GN=FKBP8 PE=1 SV=2	2416	2	C	UR	11.8601	20.4796	13.9586	20.6551	12.5028	20.5437	120.737	208.485	142.101	210.272	127.28	209.138
sp|P20930|FILA_HUMAN_contaminant	FLG	Filaggrin OS=Homo sapiens GN=FLG PE=1 SV=3	1762	2	C	UR	19.6894	15.0313	8.78448	35.787	8.24897	12.4588	454.139	346.698	202.615	825.43	190.263	287.363
sp|Q5D862|FILA2_HUMAN_contaminant	FLG2	Filaggrin-2 OS=Homo sapiens GN=FLG2 PE=1 SV=1	1337	5	C	UR	18.4222	17.2688	8.3432	37.3437	7.53324	11.0889	1438.1	1348.06	651.301	2915.19	588.073	865.643
sp|Q13045|FLII_HUMAN	FLII	Protein flightless-1 homolog OS=Homo sapiens OX=9606 GN=FLII PE=1 SV=2	42	17	C	UR	12.9158	18.8684	12.6823	23.0208	13.1002	19.4125	2401.84	3508.79	2358.42	4280.98	2436.14	3609.97
sp|P21333|FLNA_HUMAN	FLNA	Filamin-A OS=Homo sapiens OX=9606 GN=FLNA PE=1 SV=4	222	10	C	UR	11.4838	23.1442	12.1277	18.7458	13.8148	20.6837	1053.81	2123.83	1112.9	1720.2	1267.72	1898.03
sp|O75369|FLNB_HUMAN	FLNB	Filamin-B OS=Homo sapiens OX=9606 GN=FLNB PE=1 SV=2	222	7	C	UR	11.729	21.1911	14.1426	22.395	12.2204	18.322	513.856	928.398	619.597	981.145	535.385	802.7
sp|O75955|FLOT1_HUMAN	FLOT1	Flotillin-1 OS=Homo sapiens OX=9606 GN=FLOT1 PE=1 SV=3	2140	1	C	UR	14.3151	21.5607	14.3654	19.6359	13.3628	16.7601	42.109	63.4228	42.2572	57.7608	39.3078	49.3015
sp|Q06787|FMR1_HUMAN	FMR1	Synaptic functional regulator FMR1 OS=Homo sapiens OX=9606 GN=FMR1 PE=1 SV=1	989	2	C	UR	13.1998	22.7847	14.7618	21.2553	11.325	16.6734	141.923	244.977	158.717	228.534	121.764	179.27
sp|Q9HA64|KT3K_HUMAN	FN3KRP	Ketosamine-3-kinase OS=Homo sapiens OX=9606 GN=FN3KRP PE=1 SV=2	2484	1	C	UR	11.8404	21.0491	15.4024	20.4672	12.0611	19.1797	35.1888	62.5568	45.7752	60.8273	35.8449	57.001
sp|Q96RU3|FNBP1_HUMAN	FNBP1	Formin-binding protein 1 OS=Homo sapiens OX=9606 GN=FNBP1 PE=1 SV=2	186	3	C	UR	14.7254	20.1945	13.0583	21.3068	11.931	18.7841	202.05	277.092	179.175	292.354	163.707	257.74
sp|Q5T0N5|FBP1L_HUMAN	FNBP1L	Formin-binding protein 1-like OS=Homo sapiens OX=9606 GN=FNBP1L PE=1 SV=3	1780	3	C	UR	14.9831	21.5065	14.2064	21.32	11.3387	16.6452	287.568	412.77	272.66	409.191	217.621	319.468
sp|Q8N3X1|FNBP4_HUMAN	FNBP4	Formin-binding protein 4 OS=Homo sapiens OX=9606 GN=FNBP4 PE=1 SV=3	1118	5	C	UR	13.5252	19.8371	13.1091	22.6564	13.0892	17.783	608.74	892.826	590.014	1019.72	589.117	800.374
sp|Q9Y2H6|FND3A_HUMAN	FNDC3A	Fibronectin type-III domain-containing protein 3A OS=Homo sapiens OX=9606 GN=FNDC3A PE=1 SV=4	1716	6	C	UR	13.4446	22.8977	12.7054	19.3101	13.1853	18.4568	774.59	1319.22	732.001	1112.52	759.652	1063.36
sp|O43524|FOXO3_HUMAN	FOXO3	Forkhead box protein O3 OS=Homo sapiens OX=9606 GN=FOXO3 PE=1 SV=1	1720	2	C	UR	11.9633	21.5013	14.037	22.1419	12.4854	17.8712	72.8427	130.918	85.469	134.819	76.0216	108.815
sp|Q5SZK8|FREM2_HUMAN	FREM2	FRAS1-related extracellular matrix protein 2 OS=Homo sapiens OX=9606 GN=FREM2 PE=1 SV=2	337	4	C	UR	12.3187	17.6584	14.0934	21.2189	15.1668	19.5438	229.314	328.712	262.35	394.991	282.33	363.809
sp|Q16658|FSCN1_HUMAN	FSCN1	Fascin OS=Homo sapiens OX=9606 GN=FSCN1 PE=1 SV=3	713	4	C	UR	12.2556	21.5105	14.8672	25.4911	10.0641	15.8115	563.187	988.484	683.201	1171.41	462.482	726.593
sp|Q9BTV5|FSD1_HUMAN	FSD1	Fibronectin type III and SPRY domain-containing protein 1 OS=Homo sapiens OX=9606 GN=FSD1 PE=1 SV=1	964	6	C	UR	13.3742	22.9989	12.6929	20.923	10.9385	19.0726	1058.19	1819.72	1004.29	1655.47	865.476	1509.06
sp|Q9UET6|TRM7_HUMAN	FTSJ1	Putative tRNA (cytidine(32)/guanosine(34)-2'-O)-methyltransferase OS=Homo sapiens OX=9606 GN=FTSJ1 PE=1 SV=2	785	2	C	UR	12.9089	21.8427	14.6494	19.9895	12.6656	17.9439	210.775	356.643	239.193	326.386	206.802	292.986
sp|Q96AE4|FUBP1_HUMAN	FUBP1	Far upstream element-binding protein 1 OS=Homo sapiens OX=9606 GN=FUBP1 PE=1 SV=3	350	11	C	UR	11.791	20.6616	14.813	21.8854	12.6694	18.1796	2627.53	4604.3	3300.98	4877	2823.28	4051.18
sp|Q96I24|FUBP3_HUMAN	FUBP3	Far upstream element-binding protein 3 OS=Homo sapiens OX=9606 GN=FUBP3 PE=1 SV=2	350	2	C	UR	12.8253	22.1914	14.3711	21.856	12.3	16.4563	787.375	1362.38	882.28	1341.79	755.126	1010.29
sp|P35637|FUS_HUMAN	FUS	RNA-binding protein FUS OS=Homo sapiens OX=9606 GN=FUS PE=1 SV=1	64	5	C	UR	13.6673	23.3901	11.916	22.0317	11.4564	17.5384	1766.25	3022.74	1539.93	2847.2	1480.54	2266.52
sp|P51114|FXR1_HUMAN	FXR1	Fragile X mental retardation syndrome-related protein 1 OS=Homo sapiens OX=9606 GN=FXR1 PE=1 SV=3	989	1	C	UR	12.2047	21.1272	11.4257	21.5859	11.9929	21.6636	200.292	346.72	187.508	354.248	196.817	355.524
sp|P51116|FXR2_HUMAN	FXR2	Fragile X mental retardation syndrome-related protein 2 OS=Homo sapiens OX=9606 GN=FXR2 PE=1 SV=2	989	4	C	UR	12.9893	22.5794	12.9036	20.6099	11.6444	19.2734	382.073	664.162	379.554	606.23	342.514	566.916
sp|Q9BQS8|FYCO1_HUMAN	FYCO1	FYVE and coiled-coil domain-containing protein 1 OS=Homo sapiens OX=9606 GN=FYCO1 PE=1 SV=3	8	83	C	UR	13.2435	19.3704	16.7349	22.3285	12.8017	15.5208	16908.8	24731.3	21366.4	28508.1	16344.7	19816.3
sp|Q13283|G3BP1_HUMAN	G3BP1	Ras GTPase-activating protein-binding protein 1 OS=Homo sapiens OX=9606 GN=G3BP1 PE=1 SV=1	915	15	C	UR	13.3079	24.2776	11.7027	20.3261	10.7344	19.6512	2143.92	3911.14	1885.32	3274.56	1729.32	3165.82
sp|Q9UN86|G3BP2_HUMAN	G3BP2	Ras GTPase-activating protein-binding protein 2 OS=Homo sapiens OX=9606 GN=G3BP2 PE=1 SV=2	1560	8	C	UR	13.1502	24.0206	12.613	20.8997	10.036	19.2806	1395.31	2548.73	1338.32	2217.58	1064.87	2045.78
sp|P11413|G6PD_HUMAN	G6PD	Glucose-6-phosphate 1-dehydrogenase OS=Homo sapiens OX=9606 GN=G6PD PE=1 SV=4	1755	3	C	UR	12.8689	18.4805	14.5374	20.6516	12.4796	20.9819	470.479	675.637	531.478	755.012	456.247	767.087
sp|P60520|GBRL2_HUMAN	GABARAPL2	Gamma-aminobutyric acid receptor-associated protein-like 2 OS=Homo sapiens OX=9606 GN=GABARAPL2 PE=1 SV=1	1216	2	C	UR	11.9555	22.3244	13.5273	21.0683	12.7401	18.3844	110.393	206.137	124.907	194.538	117.639	169.756
sp|O14976|GAK_HUMAN	GAK	Cyclin-G-associated kinase OS=Homo sapiens OX=9606 GN=GAK PE=1 SV=2	579	6	C	UR	13.1598	18.9348	14.1986	23.6368	12.4001	17.6699	725.506	1043.88	782.776	1303.1	683.624	974.146
sp|Q10471|GALT2_HUMAN	GALNT2	Polypeptide N-acetylgalactosaminyltransferase 2 OS=Homo sapiens OX=9606 GN=GALNT2 PE=1 SV=1	1300	8	C	UR	13.4703	21.0804	13.8777	21.2655	13.0038	17.3023	1311.01	2051.67	1350.66	2069.69	1265.62	1683.97
sp|Q14697|GANAB_HUMAN	GANAB	Neutral alpha-glucosidase AB OS=Homo sapiens OX=9606 GN=GANAB PE=1 SV=3	225	25	C	UR	12.6363	22.9472	12.1948	19.0546	13.3689	19.7982	4781.41	8682.91	4614.35	7209.98	5058.59	7491.38
sp|P04406|G3P_HUMAN	GAPDH	Glyceraldehyde-3-phosphate dehydrogenase OS=Homo sapiens OX=9606 GN=GAPDH PE=1 SV=3	314	50	C	UR	11.4518	21.2946	14.689	22.4549	12.1227	17.987	8433.21	15681.5	10817.1	16536	8927.29	13245.7
sp|Q14C86|GAPD1_HUMAN	GAPVD1	GTPase-activating protein and VPS9 domain-containing protein 1 OS=Homo sapiens OX=9606 GN=GAPVD1 PE=1 SV=2	563	2	C	UR	12.6402	20.9143	14.0367	21.6374	12.9004	17.871	151.622	250.872	168.373	259.546	154.743	214.368
sp|P41250|GARS_HUMAN	GARS1	Glycine--tRNA ligase OS=Homo sapiens OX=9606 GN=GARS1 PE=1 SV=3	663	8	C	UR	11.1309	21.3396	14.6855	22.2255	11.6618	18.9568	1534.31	2941.48	2024.27	3063.6	1607.47	2613.03
sp|P22102|PUR2_HUMAN	GART	Trifunctional purine biosynthetic protein adenosine-3 OS=Homo sapiens OX=9606 GN=GART PE=1 SV=1	386	15	C	UR	11.8901	21.8022	14.162	21.5814	12.1607	18.4036	1908.8	3500.06	2273.53	3464.62	1952.25	2954.46
sp|A0A0B4J2D5|GAL3B_HUMAN	GATD3B	Putative glutamine amidotransferase-like class 1 domain-containing protein 3B, mitochondrial OS=Homo sapiens OX=9606 GN=GATD3B PE=5 SV=1	1462	5	C	UR	11.9689	21.2476	15.1238	20.9655	12.2889	18.4053	657.062	1166.44	830.256	1150.95	674.632	1010.4
sp|Q04446|GLGB_HUMAN	GBE1	1,4-alpha-glucan-branching enzyme OS=Homo sapiens OX=9606 GN=GBE1 PE=1 SV=3	2089	1	C	UR	10.8868	23.0785	13.2788	19.4195	12.2799	21.0564	35.0841	74.3735	42.7926	62.5818	39.5737	67.8568
sp|O75600|KBL_HUMAN	GCAT	2-amino-3-ketobutyrate coenzyme A ligase, mitochondrial OS=Homo sapiens OX=9606 GN=GCAT PE=1 SV=1	511	1	C	UR	11.1971	22.2202	12.9264	20.5387	11.4003	21.7174	20.7272	41.1324	23.9283	38.0196	21.1033	40.2015
sp|Q8IWJ2|GCC2_HUMAN	GCC2	GRIP and coiled-coil domain-containing protein 2 OS=Homo sapiens OX=9606 GN=GCC2 PE=1 SV=4	1944	160	C	UR	13.7455	21.1251	15.6845	20.8386	12.6067	15.9996	33216.3	51049.3	37901.9	50356.9	30464.4	38663.5
sp|P48507|GSH0_HUMAN	GCLM	Glutamate--cysteine ligase regulatory subunit OS=Homo sapiens OX=9606 GN=GCLM PE=1 SV=1	2431	1	C	UR	12.7096	19.3986	13.6671	22.9743	11.6523	19.5982	103.668	158.227	111.477	187.393	95.0439	159.856
sp|Q92616|GCN1_HUMAN	GCN1	eIF-2-alpha kinase activator GCN1 OS=Homo sapiens OX=9606 GN=GCN1 PE=1 SV=6	556	10	C	UR	14.0616	22.4144	13.5587	20.5804	11.6727	17.7122	1283.5	2045.92	1237.6	1878.52	1065.45	1616.72
sp|P23434|GCSH_HUMAN	GCSH	Glycine cleavage system H protein, mitochondrial OS=Homo sapiens OX=9606 GN=GCSH PE=1 SV=2	2243	3	C	UR	11.665	19.8694	14.9793	23.339	13.2304	16.9169	224.099	381.718	287.772	448.374	254.173	324.996
sp|P31150|GDIA_HUMAN	GDI1	Rab GDP dissociation inhibitor alpha OS=Homo sapiens OX=9606 GN=GDI1 PE=1 SV=2	1022	5	C	UR	11.2525	23.7359	14.0103	22.5651	10.8905	17.5457	798.905	1685.2	994.702	1602.08	773.2	1245.71
sp|P50395|GDIB_HUMAN	GDI2	Rab GDP dissociation inhibitor beta OS=Homo sapiens OX=9606 GN=GDI2 PE=1 SV=2	1022	13	C	UR	11.7699	22.8652	14.3828	22.5969	11.456	16.9292	1977.47	3841.58	2416.47	3796.51	1924.73	2844.27
sp|Q8TEQ6|GEMI5_HUMAN	GEMIN5	Gem-associated protein 5 OS=Homo sapiens OX=9606 GN=GEMIN5 PE=1 SV=3	1186	5	C	UR	12.3323	23.0343	12.3236	21.5963	11.7096	19.0039	422.003	788.215	421.704	739.009	400.693	650.298
sp|O43681|GET3_HUMAN	GET3	ATPase GET3 OS=Homo sapiens OX=9606 GN=GET3 PE=1 SV=2	2108	2	C	UR	12.5934	21.3172	13.2354	22.6975	12.0659	18.0907	411.18	696.018	432.144	741.085	393.957	590.671
sp|Q96RP9|EFGM_HUMAN	GFM1	Elongation factor G, mitochondrial OS=Homo sapiens OX=9606 GN=GFM1 PE=1 SV=2	1678	6	C	UR	12.1373	21.0076	14.7852	22.7781	11.69	17.6017	1189.57	2058.94	1449.09	2232.47	1145.73	1725.13
sp|O75223|GGCT_HUMAN	GGCT	Gamma-glutamylcyclotransferase OS=Homo sapiens OX=9606 GN=GGCT PE=1 SV=1	2387	2	C	UR	14.6539	18.6937	11.903	32.2023	9.01777	13.5294	347.249	442.979	282.061	763.087	213.691	320.601
sp|Q92820|GGH_HUMAN	GGH	Gamma-glutamyl hydrolase OS=Homo sapiens OX=9606 GN=GGH PE=1 SV=2	1165	9	C	UR	13.4512	21.7195	12.6128	23.173	11.3497	17.6938	1223.92	1976.25	1147.63	2108.51	1032.7	1609.95
sp|Q6Y7W6|GGYF2_HUMAN	GIGYF2	GRB10-interacting GYF protein 2 OS=Homo sapiens OX=9606 GN=GIGYF2 PE=1 SV=1	569	5	C	UR	14.3089	21.1601	11.9516	21.7358	11.8237	19.0199	553.764	818.91	462.535	841.187	457.583	736.081
sp|Q9BRX5|PSF3_HUMAN	GINS3	DNA replication complex GINS protein PSF3 OS=Homo sapiens OX=9606 GN=GINS3 PE=1 SV=1	2042	1	C	UR	13.1966	20.3477	13.6961	21.9723	11.5291	19.2582	121.256	186.964	125.846	201.892	105.934	176.953
sp|O14908|GIPC1_HUMAN	GIPC1	PDZ domain-containing protein GIPC1 OS=Homo sapiens OX=9606 GN=GIPC1 PE=1 SV=2	1112	1	C	UR	16.1417	20.4446	12.85	20.0978	12.8604	17.6056	34.3048	43.4495	27.3093	42.7126	27.3313	37.4159
sp|P32189|GLPK_HUMAN	GK	Glycerol kinase OS=Homo sapiens OX=9606 GN=GK PE=1 SV=3	2055	1	C	UR	12.4324	19.5116	15.6919	21.4076	12.8885	18.068	109.72	172.197	138.486	188.93	113.745	159.457
sp|P06280|AGAL_HUMAN	GLA	Alpha-galactosidase A OS=Homo sapiens OX=9606 GN=GLA PE=1 SV=1	1135	5	C	UR	13.3024	20.1087	13.2549	19.1027	13.8243	20.4071	677.79	1024.59	675.371	973.329	704.381	1039.8
sp|P16278|BGAL_HUMAN	GLB1	Beta-galactosidase OS=Homo sapiens OX=9606 GN=GLB1 PE=1 SV=2	852	2	C	UR	13.1869	21.165	13.6064	20.6768	12.9937	18.3713	165.448	265.544	170.71	259.418	163.024	230.493
sp|P23378|GCSP_HUMAN	GLDC	Glycine dehydrogenase (decarboxylating), mitochondrial OS=Homo sapiens OX=9606 GN=GLDC PE=1 SV=2	2263	2	C	UR	12.4571	20.1905	12.8868	23.8365	11.9149	18.7143	216.396	350.736	223.86	414.073	206.978	325.094
sp|Q9HC38|GLOD4_HUMAN	GLOD4	Glyoxalase domain-containing protein 4 OS=Homo sapiens OX=9606 GN=GLOD4 PE=1 SV=1	1352	7	C	UR	12.4221	19.87	14.8481	25.3679	10.9602	16.5318	1132.47	1811.46	1353.64	2312.69	999.193	1507.13
sp|P35754|GLRX1_HUMAN	GLRX	Glutaredoxin-1 OS=Homo sapiens OX=9606 GN=GLRX PE=1 SV=2	679	2	C	UR	14.0029	21.6722	14.347	21.5327	12.5679	15.8773	277.981	430.23	284.812	427.461	249.493	315.191
sp|Q9NS18|GLRX2_HUMAN	GLRX2	Glutaredoxin-2, mitochondrial OS=Homo sapiens OX=9606 GN=GLRX2 PE=1 SV=1	1826	2	C	UR	10.7861	21.2599	14.066	22.3221	11.6162	19.9497	50.0367	98.6244	65.2518	103.552	53.8874	92.5466
sp|O76003|GLRX3_HUMAN	GLRX3	Glutaredoxin-3 OS=Homo sapiens OX=9606 GN=GLRX3 PE=1 SV=2	745	28	C	UR	15.8951	20.8216	13.6032	18.8526	13.2289	17.5985	5885.08	7709.09	5036.53	6980.07	4897.93	6515.76
sp|Q86SX6|GLRX5_HUMAN	GLRX5	Glutaredoxin-related protein 5, mitochondrial OS=Homo sapiens OX=9606 GN=GLRX5 PE=1 SV=2	2051	2	C	UR	13.3444	23.7983	12.279	22.8125	10.9551	16.8107	362.765	646.949	333.802	620.153	297.81	456.994
sp|O94925-3|GLSK-3_HUMAN	GLS	Isoform of O94925, Isoform 3 of Glutaminase kidney isoform, mitochondrial OS=Homo sapiens OX=9606 GN=GLS PE=1 SV=1	957	5	C	UR	12.0711	21.3786	14.9239	22.6106	11.7222	17.2936	155.07	274.637	191.717	290.464	150.587	222.16
sp|P00367|DHE3_HUMAN	GLUD1	Glutamate dehydrogenase 1, mitochondrial OS=Homo sapiens OX=9606 GN=GLUD1 PE=1 SV=2	469	12	C	UR	13.0855	21.2424	13.6161	21.3364	11.934	18.7856	1867.32	3031.3	1943.03	3044.73	1702.99	2680.72
sp|P17900|SAP3_HUMAN	GM2A	Ganglioside GM2 activator OS=Homo sapiens OX=9606 GN=GM2A PE=1 SV=4	1814	1	C	UR	21.1861	17.4375	10.9022	23.7554	13.1401	13.5787	172.48	141.961	88.7563	193.396	106.975	110.547
sp|O60547|GMDS_HUMAN	GMDS	GDP-mannose 4,6 dehydratase OS=Homo sapiens OX=9606 GN=GMDS PE=1 SV=1	1852	2	C	UR	10.6606	20.6363	15.2464	23.5489	12.0315	17.8761	295.079	571.2	422.011	651.82	333.025	494.8
sp|O75496|GEMI_HUMAN	GMNN	Geminin OS=Homo sapiens OX=9606 GN=GMNN PE=1 SV=1	586	5	C	UR	15.6933	24.215	10.9909	19.8398	8.59008	20.6709	1610.76	2485.42	1128.1	2036.36	881.683	2121.65
sp|Q9P2T1|GMPR2_HUMAN	GMPR2	GMP reductase 2 OS=Homo sapiens OX=9606 GN=GMPR2 PE=1 SV=1	985	1	C	UR	14.1045	20.9186	13.1788	21.2532	12.0004	18.5445	681.266	1010.39	636.553	1026.55	579.631	895.72
sp|P49915|GUAA_HUMAN	GMPS	GMP synthase [glutamine-hydrolyzing] OS=Homo sapiens OX=9606 GN=GMPS PE=1 SV=1	932	10	C	UR	12.4988	20.6403	14.3496	22.773	12.309	17.4294	2033.43	3357.98	2334.53	3704.93	2002.54	2835.58
sp|Q5JWF2|GNAS1_HUMAN	GNAS	Guanine nucleotide-binding protein G(s) subunit alpha isoforms XLas OS=Homo sapiens OX=9606 GN=GNAS PE=1 SV=2	2105	5	C	UR	11.942	22.6045	12.4614	24.8487	10.2136	17.9298	548.25	1037.76	572.096	1140.79	468.901	823.147
sp|P62879|GBB2_HUMAN	GNB2	Guanine nucleotide-binding protein G(I)/G(S)/G(T) subunit beta-2 OS=Homo sapiens OX=9606 GN=GNB2 PE=1 SV=3	364	3	C	UR	12.7833	21.3358	14.0195	22.4787	11.6003	17.7824	436.117	727.892	478.291	766.885	395.758	606.665
sp|P36915|GNL1_HUMAN	GNL1	Guanine nucleotide-binding protein-like 1 OS=Homo sapiens OX=9606 GN=GNL1 PE=1 SV=2	1743	3	C	UR	13.9502	21.9288	12.5218	17.2027	12.4071	21.9894	115.296	181.237	103.49	142.177	102.542	181.739
sp|O15228|GNPAT_HUMAN	GNPAT	Dihydroxyacetone phosphate acyltransferase OS=Homo sapiens OX=9606 GN=GNPAT PE=1 SV=1	1961	1	C	UR	14.4254	19.9864	12.1058	19.3612	13.1392	20.982	148.216	205.354	124.383	198.93	135.001	215.583
sp|Q96EK6|GNA1_HUMAN	GNPNAT1	Glucosamine 6-phosphate N-acetyltransferase OS=Homo sapiens OX=9606 GN=GNPNAT1 PE=1 SV=1	2226	2	C	UR	11.3526	21.8961	15.2493	22.8141	11.8205	16.8674	244.29	471.17	328.141	490.924	254.358	362.959
sp|Q08379|GOGA2_HUMAN	GOLGA2	Golgin subfamily A member 2 OS=Homo sapiens OX=9606 GN=GOLGA2 PE=1 SV=3	35	73	C	UR	13.478	21.1717	12.9355	20.6701	12.8754	18.8693	11454.6	17993.3	10993.6	17566.9	10942.4	16036.5
tr|B7ZC06|B7ZC06_HUMAN	GOLGA2	Isoform of Q08379, Golgin subfamily A member 2 (Fragment) OS=Homo sapiens OX=9606 GN=GOLGA2 PE=1 SV=2	35	2	C	UR	12.3981	21.0509	13.1471	22.3089	12.0558	19.0393	357.317	606.691	378.903	642.947	347.451	548.717
sp|Q08378|GOGA3_HUMAN	GOLGA3	Golgin subfamily A member 3 OS=Homo sapiens OX=9606 GN=GOLGA3 PE=1 SV=2	235	33	C	UR	14.0703	17.7012	15.2292	22.0912	14.0847	16.8234	4983.23	6269.15	5393.67	7823.94	4988.31	5958.29
sp|Q13439|GOGA4_HUMAN	GOLGA4	Golgin subfamily A member 4 OS=Homo sapiens OX=9606 GN=GOLGA4 PE=1 SV=1	1880	1	C	UR	13.9849	19.2736	13.5706	25.3911	12.4641	15.3157	145.995	201.208	141.671	265.07	130.119	159.889
sp|Q8TBA6|GOGA5_HUMAN	GOLGA5	Golgin subfamily A member 5 OS=Homo sapiens OX=9606 GN=GOLGA5 PE=1 SV=3	704	3	C	UR	11.9491	20.5197	12.9491	20.8302	13.5502	20.2016	382.319	656.542	414.314	666.476	433.548	646.363
sp|Q14789|GOGB1_HUMAN	GOLGB1	Golgin subfamily B member 1 OS=Homo sapiens OX=9606 GN=GOLGB1 PE=1 SV=2	290	134	C	UR	12.5372	22.2118	14.4003	22.1271	12.2418	16.4818	21516.3	38120.1	24713.9	37974.6	21009.5	28286.2
sp|Q9H4A6|GOLP3_HUMAN	GOLPH3	Golgi phosphoprotein 3 OS=Homo sapiens OX=9606 GN=GOLPH3 PE=1 SV=1	2346	1	C	UR	12.7471	22.4104	12.9166	22.2597	13.9338	15.7325	32.1623	56.5441	32.5901	56.1639	35.1566	39.6949
sp|Q9H4A5|GLP3L_HUMAN	GOLPH3L	Golgi phosphoprotein 3-like OS=Homo sapiens OX=9606 GN=GOLPH3L PE=1 SV=1	2347	1	C	UR	13.6501	19.3224	15.9603	20.8351	11.3637	18.8684	48.5633	68.7439	56.7823	74.1255	40.4291	67.1284
sp|Q9HD26|GOPC_HUMAN	GOPC	Golgi-associated PDZ and coiled-coil motif-containing protein OS=Homo sapiens OX=9606 GN=GOPC PE=1 SV=1	2014	1	C	UR	12.7186	22.3618	12.2896	19.6886	13.4414	19.4999	25.3214	44.5199	24.4674	39.1979	26.7605	38.8223
sp|Q9BQQ3|GORS1_HUMAN	GORASP1	Golgi reassembly-stacking protein 1 OS=Homo sapiens OX=9606 GN=GORASP1 PE=1 SV=3	1447	4	C	UR	13.2067	20.8306	13.3147	20.1534	12.8287	19.6658	740.396	1167.81	746.45	1129.84	719.199	1102.5
sp|Q9H8Y8|GORS2_HUMAN	GORASP2	Golgi reassembly-stacking protein 2 OS=Homo sapiens OX=9606 GN=GORASP2 PE=1 SV=3	1908	1	C	UR	14.1136	19.0873	17.1925	19.7769	12.509	17.3207	183.556	248.241	223.599	257.211	162.687	225.266
sp|P17174|AATC_HUMAN	GOT1	Aspartate aminotransferase, cytoplasmic OS=Homo sapiens OX=9606 GN=GOT1 PE=1 SV=3	1827	3	C	UR	12.9655	20.8405	13.294	23.48	11.6439	17.7761	650.561	1045.7	667.043	1178.14	584.246	891.935
sp|P00505|AATM_HUMAN	GOT2	Aspartate aminotransferase, mitochondrial OS=Homo sapiens OX=9606 GN=GOT2 PE=1 SV=3	192	27	C	UR	10.7782	22.0474	14.1918	22.8253	12.5132	17.6441	5361.53	10967.3	7059.59	11354.3	6224.58	8776.9
sp|O43292|GPAA1_HUMAN	GPAA1	Glycosylphosphatidylinositol anchor attachment 1 protein OS=Homo sapiens OX=9606 GN=GPAA1 PE=1 SV=3	1654	1	C	UR	11.9349	21.5703	12.2728	18.7699	13.4942	21.9579	69.2286	125.118	71.1886	108.875	78.2729	127.366
sp|P43304|GPDM_HUMAN	GPD2	Glycerol-3-phosphate dehydrogenase, mitochondrial OS=Homo sapiens OX=9606 GN=GPD2 PE=1 SV=3	496	3	C	UR	13.4187	20.4526	14.3524	19.3531	13.3295	19.0937	273.84	417.382	292.892	394.943	272.018	389.65
sp|Q9NQX3|GEPH_HUMAN	GPHN	Gephyrin OS=Homo sapiens OX=9606 GN=GPHN PE=1 SV=1	1349	2	C	UR	12.1461	21.9802	13.4878	21.8665	12.2189	18.3005	166.671	301.618	185.084	300.058	167.671	251.124
sp|P06744|G6PI_HUMAN	GPI	Glucose-6-phosphate isomerase OS=Homo sapiens OX=9606 GN=GPI PE=1 SV=4	806	23	C	UR	10.8177	22.2875	14.1825	22.8141	11.7727	18.1256	4194.3	8641.42	5498.9	8845.59	4564.55	7027.74
sp|Q92917|GPKOW_HUMAN	GPKOW	G-patch domain and KOW motifs-containing protein OS=Homo sapiens OX=9606 GN=GPKOW PE=1 SV=2	1362	1	C	UR	13.5103	20.1588	12.1674	20.6775	13.4287	20.0573	274.887	410.16	247.564	420.714	273.225	408.095
sp|Q13098|CSN1_HUMAN	GPS1	COP9 signalosome complex subunit 1 OS=Homo sapiens OX=9606 GN=GPS1 PE=1 SV=4	1357	8	C	UR	12.7685	21.1855	13.2568	22.9881	12.1431	17.6579	736.891	1222.65	765.07	1326.68	700.799	1019.07
sp|P07203|GPX1_HUMAN	GPX1	Glutathione peroxidase 1 OS=Homo sapiens OX=9606 GN=GPX1 PE=1 SV=4	1194	3	C	UR	12.5098	18.6145	15.2599	24.5759	10.9665	18.0733	178.381	265.431	217.597	350.438	156.376	257.715
sp|Q8TED1|GPX8_HUMAN	GPX8	Probable glutathione peroxidase 8 OS=Homo sapiens OX=9606 GN=GPX8 PE=1 SV=2	1552	2	C	UR	12.8617	21.4912	13.3731	22.4901	11.798	17.9859	363.733	607.774	378.195	636.023	333.649	508.644
sp|P62993|GRB2_HUMAN	GRB2	Growth factor receptor-bound protein 2 OS=Homo sapiens OX=9606 GN=GRB2 PE=1 SV=1	750	3	C	UR	12.786	20.2713	15.8226	22.5213	11.5784	17.0204	397.87	630.793	492.36	700.81	360.291	529.635
sp|Q9UBQ7|GRHPR_HUMAN	GRHPR	Glyoxylate reductase/hydroxypyruvate reductase OS=Homo sapiens OX=9606 GN=GRHPR PE=1 SV=1	1426	3	C	UR	11.5806	21.7653	13.9157	22.3622	11.2564	19.1198	353.833	665.017	425.178	683.254	343.928	584.184
sp|Q4V328|GRAP1_HUMAN	GRIPAP1	GRIP1-associated protein 1 OS=Homo sapiens OX=9606 GN=GRIPAP1 PE=1 SV=2	559	91	C	UR	13.1089	19.0398	14.3227	21.7148	13.5877	18.2261	17206.6	24991.5	18799.9	28502.6	17835	23923.3
sp|Q4V328-2|GRAP1-2_HUMAN	GRIPAP1	Isoform of Q4V328, Isoform 2 of GRIP1-associated protein 1 OS=Homo sapiens OX=9606 GN=GRIPAP1 PE=1 SV=2	559	2	C	UR	9.96276	15.4287	12.9166	20.3029	18.108	23.2812	303.49	469.995	393.47	618.475	551.613	709.201
sp|P25098|ARBK1_HUMAN	GRK2	Beta-adrenergic receptor kinase 1 OS=Homo sapiens OX=9606 GN=GRK2 PE=1 SV=2	2375	4	C	UR	14.2002	23.3888	13.4555	23.1039	10.0875	15.7641	412.106	678.771	390.496	670.503	292.751	457.495
sp|Q9HAV7|GRPE1_HUMAN	GRPEL1	GrpE protein homolog 1, mitochondrial OS=Homo sapiens OX=9606 GN=GRPEL1 PE=1 SV=2	465	3	C	UR	12.9972	21.2082	14.4896	21.2881	12.1024	17.9144	366.014	597.242	408.041	599.492	340.815	504.487
sp|Q12849|GRSF1_HUMAN	GRSF1	G-rich sequence factor 1 OS=Homo sapiens OX=9606 GN=GRSF1 PE=1 SV=3	2326	2	C	UR	12.8031	21.5609	16.8467	22.1422	10.4939	16.1532	197.697	332.931	260.136	341.908	162.041	249.428
sp|Q9BQ67|GRWD1_HUMAN	GRWD1	Glutamate-rich WD repeat-containing protein 1 OS=Homo sapiens OX=9606 GN=GRWD1 PE=1 SV=1	1260	2	C	UR	13.608	21.3441	13.5001	20.7745	11.2422	19.5311	354.671	556.3	351.858	541.454	293.01	509.047
sp|Q96QA5|GSDMA_HUMAN_contaminant	GSDMA	Gasdermin-A OS=Homo sapiens GN=GSDMA PE=2 SV=4	1729	2	C	UR	15.8175	19.3443	10.5052	31.7033	9.02121	13.6086	427.954	523.373	284.226	857.755	244.076	368.19
sp|P49841|GSK3B_HUMAN	GSK3B	Glycogen synthase kinase-3 beta OS=Homo sapiens OX=9606 GN=GSK3B PE=1 SV=2	1890	2	C	UR	12.452	20.5014	13.5629	21.2698	12.5073	19.7066	160.842	264.815	175.191	274.74	161.556	254.548
sp|P06396|GELS_HUMAN	GSN	Gelsolin OS=Homo sapiens OX=9606 GN=GSN PE=1 SV=1	315	20	C	UR	12.1666	20.9571	12.6737	20.8218	13.9054	19.4754	3877.47	6678.98	4039.07	6635.87	4431.63	6206.75
sp|P15170-3|ERF3A-3_HUMAN	GSPT1	Isoform of P15170, Isoform 3 of Eukaryotic peptide chain release factor GTP-binding subunit ERF3A OS=Homo sapiens OX=9606 GN=GSPT1 PE=1 SV=1	1048	5	C	UR	13.0598	22.1073	13.3695	19.6633	12.5694	19.2307	929.443	1573.34	951.49	1399.41	894.545	1368.62
sp|P00390|GSHR_HUMAN	GSR	Glutathione reductase, mitochondrial OS=Homo sapiens OX=9606 GN=GSR PE=1 SV=2	543	3	C	UR	11.1777	20.8959	14.5619	22.9108	12.6594	17.7943	103.861	194.16	135.306	212.882	117.629	165.341
sp|P48637|GSHB_HUMAN	GSS	Glutathione synthetase OS=Homo sapiens OX=9606 GN=GSS PE=1 SV=1	399	4	C	UR	12.4835	21.0083	13.7249	21.929	11.4442	19.4101	889.176	1496.39	977.601	1561.96	815.15	1382.55
sp|Q9Y2Q3|GSTK1_HUMAN	GSTK1	Glutathione S-transferase kappa 1 OS=Homo sapiens OX=9606 GN=GSTK1 PE=1 SV=3	1550	6	C	UR	12.3387	23.6266	13.7291	22.0224	12.522	15.7612	774.896	1483.79	862.214	1383.05	786.405	989.831
sp|P78417|GSTO1_HUMAN	GSTO1	Glutathione S-transferase omega-1 OS=Homo sapiens OX=9606 GN=GSTO1 PE=1 SV=2	1223	5	C	UR	13.0307	22.0132	14.478	21.0128	12.2785	17.1867	603.436	1019.41	670.46	973.078	568.605	795.895
sp|P09211|GSTP1_HUMAN	GSTP1	Glutathione S-transferase P OS=Homo sapiens OX=9606 GN=GSTP1 PE=1 SV=2	280	6	C	UR	13.2127	20.3808	13.7442	21.1844	12.8352	18.6427	610.544	941.777	635.107	978.909	593.104	861.462
sp|Q00403|TF2B_HUMAN	GTF2B	Transcription initiation factor IIB OS=Homo sapiens OX=9606 GN=GTF2B PE=1 SV=1	1310	3	C	UR	12.7121	21.633	12.8758	21.501	12.2489	19.0292	545.672	928.609	552.701	922.942	525.789	816.84
sp|P29083|T2EA_HUMAN	GTF2E1	General transcription factor IIE subunit 1 OS=Homo sapiens OX=9606 GN=GTF2E1 PE=1 SV=2	534	1	C	UR	13.8338	22.7721	11.0161	19.7512	10.3721	22.2548	79.5184	130.897	63.322	113.532	59.6201	127.924
sp|P29084|T2EB_HUMAN	GTF2E2	Transcription initiation factor IIE subunit beta OS=Homo sapiens OX=9606 GN=GTF2E2 PE=1 SV=1	572	2	C	UR	14.1638	22.8207	11.8425	21.401	10.9589	18.8131	334.29	538.608	279.504	505.1	258.65	444.023
sp|P78347|GTF2I_HUMAN	GTF2I	General transcription factor II-I OS=Homo sapiens OX=9606 GN=GTF2I PE=1 SV=2	343	40	C	UR	13.3111	21.1003	12.1964	20.4717	12.3471	20.5734	6575.3	10422.9	6024.66	10112.4	6099.11	10162.6
sp|O00178|GTPB1_HUMAN	GTPBP1	GTP-binding protein 1 OS=Homo sapiens OX=9606 GN=GTPBP1 PE=1 SV=3	797	31	C	UR	15.3867	21.8452	10.5877	18.5535	11.3938	22.2332	7140.52	10137.7	4913.45	8610.16	5287.55	10317.8
sp|A4D1E9|GTPBA_HUMAN	GTPBP10	GTP-binding protein 10 OS=Homo sapiens OX=9606 GN=GTPBP10 PE=1 SV=1	922	1	C	UR	14.8281	17.4923	14.1359	22.2892	12.1092	19.1453	115.67	136.452	110.27	173.871	94.4603	149.347
sp|O43824|GTPB6_HUMAN	GTPBP6	Putative GTP-binding protein 6 OS=Homo sapiens OX=9606 GN=GTPBP6 PE=1 SV=4	227	5	C	UR	15.6216	21.2217	12.0611	18.8058	12.0802	20.2095	809.358	1099.5	624.888	974.33	625.878	1047.06
sp|Q9NYZ3|GTSE1_HUMAN	GTSE1	G2 and S phase-expressed protein 1 OS=Homo sapiens OX=9606 GN=GTSE1 PE=1 SV=3	2222	2	C	UR	14.0211	21.111	13.4189	22.8664	10.1133	18.4692	119.563	180.02	114.428	194.99	86.2394	157.493
sp|P46976|GLYG_HUMAN	GYG1	Glycogenin-1 OS=Homo sapiens OX=9606 GN=GYG1 PE=1 SV=4	1612	1	C	UR	13.7201	21.6297	12.1641	22.4969	11.6681	18.3211	71.5765	112.84	63.4593	117.365	60.8713	95.5795
sp|P13807|GYS1_HUMAN	GYS1	Glycogen [starch] synthase, muscle OS=Homo sapiens OX=9606 GN=GYS1 PE=1 SV=2	1606	1	C	UR	10.3063	19.8867	15.4621	19.8158	13.5101	21.019	15.0031	28.9495	22.5086	28.8464	19.6669	30.5979
sp|P10412|H14_HUMAN	H1-4	Histone H1.4 OS=Homo sapiens OX=9606 GN=H1-4 PE=1 SV=2	460	8	C	UR	10.7716	20.8869	13.5526	25.054	12.1735	17.5614	1783.51	3458.35	2243.98	4148.31	2015.63	2907.73
sp|P0C0S5|H2AZ_HUMAN	H2AZ1	Histone H2A.Z OS=Homo sapiens OX=9606 GN=H2AZ1 PE=1 SV=2	348	5	C	UR	9.89455	21.985	12.9411	23.9022	11.8776	19.3997	796.37	1769.48	1041.57	1923.78	955.973	1561.4
sp|Q99877|H2B1N_HUMAN	H2BC15	Histone H2B type 1-N OS=Homo sapiens OX=9606 GN=H2BC15 PE=1 SV=3	1425	4	C	UR	10.9226	22.206	14.0287	23.7576	12.3964	16.6885	667.945	1357.95	857.89	1452.83	758.071	1020.54
sp|Q6DN03|H2B2C_HUMAN	H2BC20P	Putative histone H2B type 2-C OS=Homo sapiens OX=9606 GN=H2BC20P PE=5 SV=3	1425	2	C	UR	9.06138	22.5698	12.092	26.6347	12.0369	17.6052	455.393	1134.28	607.701	1338.57	604.934	884.774
sp|Q16695|H31T_HUMAN	H3-4	Histone H3.1t OS=Homo sapiens OX=9606 GN=H3-4 PE=1 SV=3	1287	4	C	UR	10.7305	22.532	12.5385	24.7094	11.5099	17.9797	1074.61	2256.49	1255.69	2474.55	1152.68	1800.6
sp|P62805|H4_HUMAN	H4-16	Histone H4 OS=Homo sapiens OX=9606 GN=H4-16 PE=1 SV=2	882	9	C	UR	11.4391	22.1711	12.488	24.398	11.7386	17.7652	1904.71	3691.68	2079.35	4062.46	1954.57	2958.06
sp|Q9P035|HACD3_HUMAN	HACD3	Very-long-chain (3R)-3-hydroxyacyl-CoA dehydratase 3 OS=Homo sapiens OX=9606 GN=HACD3 PE=1 SV=2	2333	2	C	UR	11.4449	25.4252	11.669	20.2679	10.7085	20.4846	287.295	638.235	292.92	508.775	268.809	514.213
sp|Q9UJ83|HACL1_HUMAN	HACL1	2-hydroxyacyl-CoA lyase 1 OS=Homo sapiens OX=9606 GN=HACL1 PE=1 SV=2	676	7	C	UR	12.5721	23.3711	11.4872	18.5876	13.5956	20.3865	1589.58	2954.98	1452.41	2350.17	1718.99	2577.62
sp|Q16836|HCDH_HUMAN	HADH	Hydroxyacyl-coenzyme A dehydrogenase, mitochondrial OS=Homo sapiens OX=9606 GN=HADH PE=1 SV=3	319	11	C	UR	10.8626	22.6692	14.3601	21.9662	12.6693	17.4727	2331.05	4864.7	3081.59	4713.83	2718.77	3749.55
sp|P40939|ECHA_HUMAN	HADHA	Trifunctional enzyme subunit alpha, mitochondrial OS=Homo sapiens OX=9606 GN=HADHA PE=1 SV=2	1120	4	C	UR	12.6967	21.1531	13.8431	20.4331	11.7394	20.1346	530.883	884.464	578.818	854.359	490.857	841.878
sp|P55084|ECHB_HUMAN	HADHB	Trifunctional enzyme subunit beta, mitochondrial OS=Homo sapiens OX=9606 GN=HADHB PE=1 SV=3	81	13	C	UR	12.4276	21.217	13.5614	20.3604	12.2461	20.1875	2073.99	3540.81	2263.21	3397.85	2043.69	3368.99
sp|Q16775|GLO2_HUMAN	HAGH	Hydroxyacylglutathione hydrolase, mitochondrial OS=Homo sapiens OX=9606 GN=HAGH PE=1 SV=2	532	5	C	UR	13.3948	20.9817	15.1946	22.5754	11.6082	16.2453	1083.32	1696.91	1228.87	1825.8	938.821	1313.85
sp|P42357|HUTH_HUMAN	HAL	Histidine ammonia-lyase OS=Homo sapiens OX=9606 GN=HAL PE=1 SV=1	2174	3	C	UR	16.1955	18.1451	10.9305	28.1391	10.6722	15.9176	997.767	1117.88	673.401	1733.59	657.488	980.646
sp|P12081|HARS1_HUMAN	HARS1	Histidine--tRNA ligase, cytoplasmic OS=Homo sapiens OX=9606 GN=HARS1 PE=1 SV=2	688	8	C	UR	13.1944	19.6453	13.6661	23.7768	12.1069	17.6105	1392.74	2073.66	1442.53	2509.76	1277.94	1858.88
sp|O14929|HAT1_HUMAN	HAT1	Histone acetyltransferase type B catalytic subunit OS=Homo sapiens OX=9606 GN=HAT1 PE=1 SV=1	2114	3	C	UR	13.1489	20.6051	13.6016	21.1886	12.0322	19.4236	215.491	337.689	222.911	347.25	197.191	318.324
sp|Q96CS2|HAUS1_HUMAN	HAUS1	HAUS augmin-like complex subunit 1 OS=Homo sapiens OX=9606 GN=HAUS1 PE=1 SV=1	1437	1	C	UR	12.5825	20.0627	12.8685	24.4136	11.2413	18.8315	116.555	185.846	119.204	226.149	104.131	174.441
sp|Q68CZ6|HAUS3_HUMAN	HAUS3	HAUS augmin-like complex subunit 3 OS=Homo sapiens OX=9606 GN=HAUS3 PE=1 SV=1	1325	7	C	UR	14.2857	20.2671	13.5041	21.5646	12.523	17.8555	855.299	1213.41	808.507	1291.1	749.768	1069.03
sp|Q9H6D7|HAUS4_HUMAN	HAUS4	HAUS augmin-like complex subunit 4 OS=Homo sapiens OX=9606 GN=HAUS4 PE=1 SV=1	1219	9	C	UR	13.304	20.5838	13.8248	23.3752	11.3563	17.5559	1254.23	1940.52	1303.32	2203.67	1070.61	1655.07
sp|O94927|HAUS5_HUMAN	HAUS5	HAUS augmin-like complex subunit 5 OS=Homo sapiens OX=9606 GN=HAUS5 PE=1 SV=2	2389	2	C	UR	13.7507	21.6923	13.243	20.6451	11.5619	19.107	314.937	496.828	303.31	472.844	264.806	437.616
sp|Q7Z4H7|HAUS6_HUMAN	HAUS6	HAUS augmin-like complex subunit 6 OS=Homo sapiens OX=9606 GN=HAUS6 PE=1 SV=2	1546	2	C	UR	13.8784	20.2628	14.4208	24.8969	10.4909	16.0501	69.1825	101.008	71.8864	124.109	52.2958	80.0083
sp|Q9BT25|HAUS8_HUMAN	HAUS8	HAUS augmin-like complex subunit 8 OS=Homo sapiens OX=9606 GN=HAUS8 PE=1 SV=3	1176	1	C	UR	14.8284	20.5047	12.8453	21.2865	13.167	17.3681	116.493	161.087	100.914	167.23	103.441	136.446
sp|O00165|HAX1_HUMAN	HAX1	HCLS1-associated protein X-1 OS=Homo sapiens OX=9606 GN=HAX1 PE=1 SV=2	1523	2	C	UR	21.4576	18.6555	6.64769	43.5047	3.3719	6.36249	1403.98	1220.64	434.961	2846.53	220.625	416.301
sp|Q9Y450|HBS1L_HUMAN	HBS1L	HBS1-like protein OS=Homo sapiens OX=9606 GN=HBS1L PE=1 SV=1	566	34	C	UR	14.7899	23.0719	10.5619	17.6373	11.3965	22.5427	7855.18	12253.9	5609.61	9367.49	6052.87	11972.8
sp|P53701|CCHL_HUMAN	HCCS	Holocytochrome c-type synthase OS=Homo sapiens OX=9606 GN=HCCS PE=1 SV=1	1384	1	C	UR	10.7013	17.6821	16.0357	23.7223	13.0023	18.8563	18.7359	30.958	28.0756	41.5334	22.7647	33.0139
sp|P51610|HCFC1_HUMAN	HCFC1	Host cell factor 1 OS=Homo sapiens OX=9606 GN=HCFC1 PE=1 SV=2	1614	32	C	UR	13.165	21.2581	13.7105	20.1921	14.0458	17.6286	5409.58	8735.12	5633.75	8297.08	5771.51	7243.72
sp|Q13547|HDAC1_HUMAN	HDAC1	Histone deacetylase 1 OS=Homo sapiens OX=9606 GN=HDAC1 PE=1 SV=1	2214	4	C	UR	12.5927	20.8747	13.0339	22.3194	11.8165	19.3628	623.783	1034.04	645.64	1105.6	585.335	959.141
sp|Q9UBN7|HDAC6_HUMAN	HDAC6	Histone deacetylase 6 OS=Homo sapiens OX=9606 GN=HDAC6 PE=1 SV=2	735	1	C	UR	12.5933	20.8215	13.3098	23.5929	12.9954	16.6871	142.345	235.35	150.444	266.675	146.89	188.618
sp|Q7Z4H3|HDDC2_HUMAN	HDDC2	5'-deoxynucleotidase HDDC2 OS=Homo sapiens OX=9606 GN=HDDC2 PE=1 SV=1	1561	1	C	UR	12.8086	21.7494	14.9523	19.7761	12.9462	17.7674	62.9814	106.944	73.5225	97.2416	63.6579	87.3645
sp|P51858|HDGF_HUMAN	HDGF	Hepatoma-derived growth factor OS=Homo sapiens OX=9606 GN=HDGF PE=1 SV=1	322	7	C	UR	12.0955	20.4716	15.1206	21.015	12.8554	18.4419	1324.65	2241.95	1655.93	2301.46	1407.85	2019.67
sp|Q9BXW7|HDHD5_HUMAN	HDHD5	Haloacid dehalogenase-like hydrolase domain-containing 5 OS=Homo sapiens OX=9606 GN=HDHD5 PE=1 SV=1	2280	2	C	UR	13.4372	21.5427	13.7205	21.0055	11.4759	18.8183	213.824	342.806	218.333	334.258	182.615	299.454
sp|Q00341|VIGLN_HUMAN	HDLBP	Vigilin OS=Homo sapiens OX=9606 GN=HDLBP PE=1 SV=2	278	67	C	UR	14.9893	21.1312	12.2546	22.6608	10.3241	18.64	13476.6	18998.7	11017.8	20373.9	9282.19	16758.9
sp|Q7Z4Q2|HEAT3_HUMAN	HEATR3	HEAT repeat-containing protein 3 OS=Homo sapiens OX=9606 GN=HEATR3 PE=1 SV=2	540	2	C	UR	15.1032	21.4617	13.8661	21.2296	12.299	16.0404	206.268	293.108	189.373	289.937	167.971	219.067
sp|Q9P2D3|HTR5B_HUMAN	HEATR5B	HEAT repeat-containing protein 5B OS=Homo sapiens OX=9606 GN=HEATR5B PE=1 SV=2	2350	1	C	UR	12.4896	19.5183	13.006	23.9861	13.4726	17.5275	64.4558	100.73	67.1212	123.787	69.5291	90.4553
sp|Q9ULT8|HECD1_HUMAN	HECTD1	E3 ubiquitin-protein ligase HECTD1 OS=Homo sapiens OX=9606 GN=HECTD1 PE=1 SV=3	448	18	C	UR	13.7035	19.964	12.27	20.9897	13.1035	19.9693	2546	3709.17	2279.68	3899.74	2434.53	3710.16
sp|Q9NRZ9|HELLS_HUMAN	HELLS	Lymphoid-specific helicase OS=Homo sapiens OX=9606 GN=HELLS PE=1 SV=1	826	2	C	UR	12.9404	21.0496	12.6101	23.4212	11.1844	18.7943	370.848	603.245	361.384	671.209	320.527	538.612
sp|P06865|HEXA_HUMAN	HEXA	Beta-hexosaminidase subunit alpha OS=Homo sapiens OX=9606 GN=HEXA PE=1 SV=2	541	24	C	UR	14.1905	22.5901	11.6966	18.7791	13.2739	19.4698	6465.53	10292.6	5329.22	8556.17	6047.89	8870.9
sp|P07686|HEXB_HUMAN	HEXB	Beta-hexosaminidase subunit beta OS=Homo sapiens OX=9606 GN=HEXB PE=1 SV=3	541	7	C	UR	11.577	21.3425	12.5465	21.6534	13.4682	19.4124	976.482	1800.17	1058.25	1826.39	1136	1637.38
sp|O14964|HGS_HUMAN	HGS	Hepatocyte growth factor-regulated tyrosine kinase substrate OS=Homo sapiens OX=9606 GN=HGS PE=1 SV=1	28	44	C	UR	13.7837	19.226	14.5704	21.7487	13.8698	16.8014	10236.4	14278.1	10820.6	16151.6	10300.4	12477.5
sp|P31937|3HIDH_HUMAN	HIBADH	3-hydroxyisobutyrate dehydrogenase, mitochondrial OS=Homo sapiens OX=9606 GN=HIBADH PE=1 SV=2	2217	2	C	UR	10.2446	22.037	14.3718	21.2103	13.4959	18.6404	65.5088	140.916	91.9001	135.629	86.2996	119.196
sp|Q6NVY1|HIBCH_HUMAN	HIBCH	3-hydroxyisobutyryl-CoA hydrolase, mitochondrial OS=Homo sapiens OX=9606 GN=HIBCH PE=1 SV=2	338	3	C	UR	11.9054	21.1164	14.913	22.7618	11.8175	17.486	581.298	1031.04	728.146	1111.37	577.006	853.776
sp|P49773|HINT1_HUMAN	HINT1	Adenosine 5'-monophosphoramidase HINT1 OS=Homo sapiens OX=9606 GN=HINT1 PE=1 SV=2	703	4	C	UR	12.265	18.7126	14.3324	24.5509	11.1339	19.0051	1041.41	1588.88	1216.95	2084.6	945.375	1613.71
sp|Q9BX68|HINT2_HUMAN	HINT2	Adenosine 5'-monophosphoramidase HINT2 OS=Homo sapiens OX=9606 GN=HINT2 PE=1 SV=1	695	2	C	UR	11.9237	19.376	15.7412	23.3047	11.7189	17.9354	91.8366	149.234	121.239	179.493	90.2594	138.138
sp|O00291|HIP1_HUMAN	HIP1	Huntingtin-interacting protein 1 OS=Homo sapiens OX=9606 GN=HIP1 PE=1 SV=5	407	27	C	UR	14.572	21.6806	14.7668	21.3821	11.4537	16.1448	5580.1	8302.22	5654.7	8187.91	4385.99	6182.36
sp|O75146|HIP1R_HUMAN	HIP1R	Huntingtin-interacting protein 1-related protein OS=Homo sapiens OX=9606 GN=HIP1R PE=1 SV=2	407	3	C	UR	14.7005	21.439	15.1673	21.2177	11.3797	16.0958	225.335	328.625	232.49	325.233	174.433	246.723
sp|P19367|HXK1_HUMAN	HK1	Hexokinase-1 OS=Homo sapiens OX=9606 GN=HK1 PE=1 SV=3	727	7	C	UR	12.4139	20.2131	12.7234	23.8178	11.9762	18.8555	751.106	1223	769.832	1441.1	724.619	1140.86
sp|P52789|HXK2_HUMAN	HK2	Hexokinase-2 OS=Homo sapiens OX=9606 GN=HK2 PE=1 SV=2	1155	4	C	UR	12.9105	20.4568	13.4484	20.3477	13.2317	19.6048	769.069	1218.59	801.109	1212.1	788.203	1167.84
sp|Q8TCT9|HM13_HUMAN	HM13	Minor histocompatibility antigen H13 OS=Homo sapiens OX=9606 GN=HM13 PE=1 SV=1	1506	4	C	UR	12.0069	22.7647	12.6726	22.2435	11.8977	18.4145	760.565	1442.01	802.737	1409	753.654	1166.45
sp|P08397|HEM3_HUMAN	HMBS	Porphobilinogen deaminase OS=Homo sapiens OX=9606 GN=HMBS PE=1 SV=2	2252	1	C	UR	13.0064	19.9762	14.6833	22.6446	11.1277	18.5618	229.34	352.237	258.907	399.288	196.213	327.296
sp|Q96FZ2|HMCES_HUMAN	HMCES	Abasic site processing protein HMCES OS=Homo sapiens OX=9606 GN=HMCES PE=1 SV=1	2239	1	C	UR	12.8875	20.9578	13.6044	19.2453	14.3339	18.9711	63.9158	103.941	67.4716	95.4479	71.0896	94.0881
sp|P09429|HMGB1_HUMAN	HMGB1	High mobility group protein B1 OS=Homo sapiens OX=9606 GN=HMGB1 PE=1 SV=3	1532	7	C	UR	13.8649	24.5824	11.2667	15.8193	11.6863	22.7804	2014.3	3571.32	1636.82	2298.23	1697.78	3309.53
sp|P26583|HMGB2_HUMAN	HMGB2	High mobility group protein B2 OS=Homo sapiens OX=9606 GN=HMGB2 PE=1 SV=2	2046	4	C	UR	13.7415	23.4444	12.2647	18.8368	11.6343	20.0783	1179.11	2011.67	1052.39	1616.31	998.294	1722.84
sp|O15347|HMGB3_HUMAN	HMGB3	High mobility group protein B3 OS=Homo sapiens OX=9606 GN=HMGB3 PE=1 SV=4	1947	7	C	UR	11.5538	22.0108	13.9526	21.9989	11.3818	19.1021	845.929	1611.56	1021.56	1610.69	833.341	1398.6
sp|P82970|HMGN5_HUMAN	HMGN5	High mobility group nucleosome-binding domain-containing protein 5 OS=Homo sapiens OX=9606 GN=HMGN5 PE=1 SV=1	1205	6	C	UR	12.7121	19.6072	14.6328	22.6375	12.1691	18.2414	1279.3	1973.19	1472.59	2278.16	1224.65	1835.75
sp|O75330|HMMR_HUMAN	HMMR	Hyaluronan mediated motility receptor OS=Homo sapiens OX=9606 GN=HMMR PE=1 SV=2	1311	5	C	UR	12.3202	21.17	13.0031	22.3904	11.1132	20.003	534.991	919.282	564.643	972.275	482.576	868.604
sp|P30519|HMOX2_HUMAN	HMOX2	Heme oxygenase 2 OS=Homo sapiens OX=9606 GN=HMOX2 PE=1 SV=2	968	3	C	UR	12.4817	20.3781	14.7388	20.9616	11.8838	19.556	299.556	489.064	353.723	503.067	285.207	469.335
sp|Q13151|ROA0_HUMAN	HNRNPA0	Heterogeneous nuclear ribonucleoprotein A0 OS=Homo sapiens OX=9606 GN=HNRNPA0 PE=1 SV=1	217	5	C	UR	15.0364	21.1618	12.2336	21.0367	11.2722	19.2592	828.665	1166.24	674.202	1159.35	621.215	1061.39
sp|P09651-2|ROA1-2_HUMAN	HNRNPA1	Isoform of P09651, Isoform A1-A of Heterogeneous nuclear ribonucleoprotein A1 OS=Homo sapiens OX=9606 GN=HNRNPA1 PE=1 SV=5	217	11	C	UR	14.032	20.2218	12.4403	21.1157	12.0454	20.1449	1850.04	2666.14	1640.19	2784	1588.12	2656
sp|P22626|ROA2_HUMAN	HNRNPA2B1	Heterogeneous nuclear ribonucleoproteins A2/B1 OS=Homo sapiens OX=9606 GN=HNRNPA2B1 PE=1 SV=2	217	25	C	UR	13.1274	19.4988	12.8902	21.9506	12.6869	19.8462	4522.71	6717.81	4440.98	7562.5	4370.93	6837.48
sp|P51991|ROA3_HUMAN	HNRNPA3	Heterogeneous nuclear ribonucleoprotein A3 OS=Homo sapiens OX=9606 GN=HNRNPA3 PE=1 SV=2	217	10	C	UR	13.554	20.7725	11.5885	21.9961	11.9767	20.1123	3608	5529.54	3084.82	5855.26	3188.14	5353.8
sp|Q99729-3|ROAA-3_HUMAN	HNRNPAB	Isoform of Q99729, Isoform 3 of Heterogeneous nuclear ribonucleoprotein A/B OS=Homo sapiens OX=9606 GN=HNRNPAB PE=1 SV=2	1648	8	C	UR	15.773	20.3557	14.439	20.1239	12.2198	17.0885	1160.32	1497.44	1062.19	1480.39	898.932	1257.09
sp|P07910-2|HNRPC-2_HUMAN	HNRNPC	Isoform of P07910, Isoform C1 of Heterogeneous nuclear ribonucleoproteins C1/C2 OS=Homo sapiens OX=9606 GN=HNRNPC PE=1 SV=4	2337	6	C	UR	12.1188	21.8433	12.4901	22.196	12.4357	18.9161	853.208	1537.85	879.347	1562.68	875.523	1331.77
sp|Q14103|HNRPD_HUMAN	HNRNPD	Heterogeneous nuclear ribonucleoprotein D0 OS=Homo sapiens OX=9606 GN=HNRNPD PE=1 SV=1	1471	10	C	UR	14.2026	20.679	13.7071	20.0882	12.8783	18.4448	1620	2358.73	1563.49	2291.34	1468.95	2103.88
sp|O14979|HNRDL_HUMAN	HNRNPDL	Heterogeneous nuclear ribonucleoprotein D-like OS=Homo sapiens OX=9606 GN=HNRNPDL PE=1 SV=3	1471	6	C	UR	14.5246	20.9336	13.7527	19.8091	13.2282	17.7517	1274.84	1837.37	1207.09	1738.67	1161.06	1558.09
sp|P52597|HNRPF_HUMAN	HNRNPF	Heterogeneous nuclear ribonucleoprotein F OS=Homo sapiens OX=9606 GN=HNRNPF PE=1 SV=3	757	5	C	UR	14.1177	20.8253	13.8581	22.2005	11.8473	17.1511	670.608	989.23	658.275	1054.55	562.759	814.7
sp|P31943|HNRH1_HUMAN	HNRNPH1	Heterogeneous nuclear ribonucleoprotein H OS=Homo sapiens OX=9606 GN=HNRNPH1 PE=1 SV=4	757	10	C	UR	12.4014	20.4908	13.784	22.7832	13.2705	17.27	768.829	1270.33	854.544	1412.45	822.707	1070.66
sp|P31942|HNRH3_HUMAN	HNRNPH3	Heterogeneous nuclear ribonucleoprotein H3 OS=Homo sapiens OX=9606 GN=HNRNPH3 PE=1 SV=2	1286	2	C	UR	13.6164	19.9887	12.6155	22.5381	12.2119	19.0293	432.698	635.194	400.892	716.208	388.067	604.704
sp|P61978|HNRPK_HUMAN	HNRNPK	Heterogeneous nuclear ribonucleoprotein K OS=Homo sapiens OX=9606 GN=HNRNPK PE=1 SV=1	694	26	C	UR	12.854	21.6317	12.8069	21.6558	12.8585	18.1931	5167.27	8695.87	5148.35	8705.57	5169.08	7313.55
sp|P14866|HNRPL_HUMAN	HNRNPL	Heterogeneous nuclear ribonucleoprotein L OS=Homo sapiens OX=9606 GN=HNRNPL PE=1 SV=2	437	15	C	UR	13.7996	23.0821	10.8809	21.5983	10.8866	19.7525	2068.52	3459.95	1631.02	3237.54	1631.88	2960.85
sp|Q8WVV9|HNRLL_HUMAN	HNRNPLL	Heterogeneous nuclear ribonucleoprotein L-like OS=Homo sapiens OX=9606 GN=HNRNPLL PE=1 SV=1	437	4	C	UR	14.1302	22.3154	13.7755	20.7086	11.9337	17.1367	192.767	304.432	187.928	282.511	162.802	233.783
sp|P52272|HNRPM_HUMAN	HNRNPM	Heterogeneous nuclear ribonucleoprotein M OS=Homo sapiens OX=9606 GN=HNRNPM PE=1 SV=3	1449	17	C	UR	11.3328	20.6171	12.5073	24.5166	12.2243	18.8019	2500.87	4549.66	2760.04	5410.19	2697.59	4149.11
sp|O43390|HNRPR_HUMAN	HNRNPR	Heterogeneous nuclear ribonucleoprotein R OS=Homo sapiens OX=9606 GN=HNRNPR PE=1 SV=1	299	7	C	UR	13.2625	22.5585	12.1781	21.8384	11.5814	18.5811	1781.1	3029.51	1635.48	2932.82	1555.33	2495.36
sp|Q00839|HNRPU_HUMAN	HNRNPU	Heterogeneous nuclear ribonucleoprotein U OS=Homo sapiens OX=9606 GN=HNRNPU PE=1 SV=6	212	42	C	UR	13.6662	21.9824	11.5764	18.811	12.2142	21.7498	10904.5	17540	9236.98	15009.5	9745.88	17354.4
sp|Q00839-2|HNRPU-2_HUMAN	HNRNPU	Isoform of Q00839, Isoform 2 of Heterogeneous nuclear ribonucleoprotein U OS=Homo sapiens OX=9606 GN=HNRNPU PE=1 SV=6	212	2	C	UR	14.1275	22.1261	11.8608	18.8373	11.8661	21.1822	454.223	711.393	381.345	605.652	381.517	681.044
sp|Q9BUJ2|HNRL1_HUMAN	HNRNPUL1	Heterogeneous nuclear ribonucleoprotein U-like protein 1 OS=Homo sapiens OX=9606 GN=HNRNPUL1 PE=1 SV=2	2558	1	C	UR	12.627	19.3482	14.8738	23.7737	11.1403	18.2371	108.197	165.789	127.449	203.71	95.4582	156.268
sp|Q1KMD3|HNRL2_HUMAN	HNRNPUL2	Heterogeneous nuclear ribonucleoprotein U-like protein 2 OS=Homo sapiens OX=9606 GN=HNRNPUL2 PE=1 SV=1	1446	8	C	UR	14.6611	21.4757	12.3857	20.9572	11.9014	18.619	845.811	1238.95	714.539	1209.04	686.6	1074.14
sp|Q86YM7|HOME1_HUMAN	HOMER1	Homer protein homolog 1 OS=Homo sapiens OX=9606 GN=HOMER1 PE=1 SV=2	2434	1	C	UR	13.2687	18.3189	13.6765	21.2781	13.7063	19.7515	25.9017	35.7601	26.6976	41.5366	26.7559	38.5567
sp|Q9NSB8|HOME2_HUMAN	HOMER2	Homer protein homolog 2 OS=Homo sapiens OX=9606 GN=HOMER2 PE=1 SV=1	2353	1	C	UR	14.3836	18.948	15.4265	21.0278	12.1316	18.0824	39.3018	51.7736	42.1515	57.4565	33.1484	49.4083
sp|Q9UJC3|HOOK1_HUMAN	HOOK1	Protein Hook homolog 1 OS=Homo sapiens OX=9606 GN=HOOK1 PE=1 SV=2	1360	5	C	UR	12.2759	18.3456	14.0766	24.0852	12.6953	18.5214	684.047	1022.26	784.388	1342.09	707.416	1032.06
sp|Q9NWY4|HPF1_HUMAN	HPF1	Histone PARylation factor 1 OS=Homo sapiens OX=9606 GN=HPF1 PE=1 SV=2	1104	1	C	UR	12.5023	20.3393	13.9693	22.2377	12.5242	18.4272	104.771	170.446	117.064	186.354	104.954	154.422
sp|P00492|HPRT_HUMAN	HPRT1	Hypoxanthine-guanine phosphoribosyltransferase OS=Homo sapiens OX=9606 GN=HPRT1 PE=1 SV=2	2366	9	C	UR	11.6698	22.7211	13.4787	22.7371	11.21	18.1832	1474.54	2870.93	1703.11	2872.95	1416.44	2297.54
sp|Q969F9|HPS3_HUMAN	HPS3	Hermansky-Pudlak syndrome 3 protein OS=Homo sapiens OX=9606 GN=HPS3 PE=1 SV=1	74	10	C	UR	14.1648	20.923	13.0891	22.4756	11.8261	17.5215	1167.58	1724.65	1078.92	1852.63	974.806	1444.27
sp|Q9UPZ3|HPS5_HUMAN	HPS5	Hermansky-Pudlak syndrome 5 protein OS=Homo sapiens OX=9606 GN=HPS5 PE=1 SV=2	1372	8	C	UR	13.6657	20.4619	13.0646	20.3268	13.3915	19.0895	971.958	1455.33	929.206	1445.72	952.458	1357.72
sp|Q86YV9|HPS6_HUMAN	HPS6	Hermansky-Pudlak syndrome 6 protein OS=Homo sapiens OX=9606 GN=HPS6 PE=1 SV=1	1630	6	C	UR	13.793	20.5581	12.8781	21.2496	12.7103	18.811	1136	1693.17	1060.65	1750.13	1046.82	1549.28
sp|Q86YZ3|HORN_HUMAN_contaminant	HRNR	Hornerin OS=Homo sapiens GN=HRNR PE=1 SV=2	1721	1	C	UR	18.1442	17.8431	10.0187	35.9201	7.65364	10.4202	34.6435	34.0684	19.1291	68.5837	14.6134	19.8957
sp|Q96MM7|H6ST2_HUMAN	HS6ST2	Heparan-sulfate 6-O-sulfotransferase 2 OS=Homo sapiens OX=9606 GN=HS6ST2 PE=1 SV=2	1624	1	C	UR	15.055	17.8506	15.6832	25.8062	12.6164	12.9886	18.7356	22.2146	19.5174	32.1153	15.7008	16.164
sp|Q99714|HCD2_HUMAN	HSD17B10	3-hydroxyacyl-CoA dehydrogenase type-2 OS=Homo sapiens OX=9606 GN=HSD17B10 PE=1 SV=3	1151	12	C	UR	13.9519	21.2968	12.4432	19.2524	13.5934	19.4623	1024.8	1564.29	913.981	1414.13	998.465	1429.54
sp|Q8NBQ5|DHB11_HUMAN	HSD17B11	Estradiol 17-beta-dehydrogenase 11 OS=Homo sapiens OX=9606 GN=HSD17B11 PE=1 SV=3	2407	1	C	UR	16.1308	21.6377	15.8758	19.3524	11.6318	15.3714	17.8583	23.9549	17.576	21.4249	12.8775	17.0176
sp|Q53GQ0|DHB12_HUMAN	HSD17B12	Very-long-chain 3-oxoacyl-CoA reductase OS=Homo sapiens OX=9606 GN=HSD17B12 PE=1 SV=2	1006	8	C	UR	12.8194	21.1381	13.4652	20.9838	12.3664	19.2271	1224.88	2019.74	1286.59	2004.99	1181.6	1837.14
sp|P51659|DHB4_HUMAN	HSD17B4	Peroxisomal multifunctional enzyme type 2 OS=Homo sapiens OX=9606 GN=HSD17B4 PE=1 SV=3	773	38	C	UR	13.4567	22.1829	12.8912	20.0042	11.936	19.529	7040.77	11606.5	6744.92	10466.6	6245.15	10217.9
sp|P56937|DHB7_HUMAN	HSD17B7	3-keto-steroid reductase/17-beta-hydroxysteroid dehydrogenase 7 OS=Homo sapiens OX=9606 GN=HSD17B7 PE=1 SV=1	2386	1	C	UR	14.5765	18.6237	14.2229	21.5009	12.3561	18.7199	128.916	164.711	125.79	190.157	109.279	165.562
sp|Q92506|DHB8_HUMAN	HSD17B8	(3R)-3-hydroxyacyl-CoA dehydrogenase OS=Homo sapiens OX=9606 GN=HSD17B8 PE=1 SV=2	2339	1	C	UR	13.0353	21.6719	16.238	17.8061	11.3691	19.8796	17.6398	29.3271	21.9738	24.0957	15.385	26.9017
sp|Q6YN16|HSDL2_HUMAN	HSDL2	Hydroxysteroid dehydrogenase-like protein 2 OS=Homo sapiens OX=9606 GN=HSDL2 PE=1 SV=1	909	26	C	UR	14.1559	22.6331	13.8683	19.943	11.8191	17.5806	4868.93	7784.68	4770	6859.42	4065.18	6046.86
sp|Q00613|HSF1_HUMAN	HSF1	Heat shock factor protein 1 OS=Homo sapiens OX=9606 GN=HSF1 PE=1 SV=1	1417	5	C	UR	9.3683	21.545	10.0161	29.991	8.51326	20.5664	536.022	1232.73	573.087	1715.98	487.099	1176.74
sp|Q03933-2|HSF2-2_HUMAN	HSF2	Isoform of Q03933, Isoform 2 of Heat shock factor protein 2 OS=Homo sapiens OX=9606 GN=HSF2 PE=1 SV=1	2259	3	C	UR	14.2292	22.3742	13.4197	20.5006	11.3132	18.1631	483.399	760.1	455.896	696.451	384.335	617.039
sp|P07900|HS90A_HUMAN	HSP90AA1	Heat shock protein HSP 90-alpha OS=Homo sapiens OX=9606 GN=HSP90AA1 PE=1 SV=5	158	75	C	UR	11.7137	20.4084	15.6292	22.12	11.8614	18.2673	12536	21841	16726.4	23672.8	12694.1	19549.7
sp|P08238|HS90B_HUMAN	HSP90AB1	Heat shock protein HSP 90-beta OS=Homo sapiens OX=9606 GN=HSP90AB1 PE=1 SV=4	158	28	C	UR	12.2328	20.3325	14.7201	20.3939	12.9684	19.3523	5214.06	8666.41	6274.22	8692.61	5527.61	8248.61
sp|P14625|ENPL_HUMAN	HSP90B1	Endoplasmin OS=Homo sapiens OX=9606 GN=HSP90B1 PE=1 SV=1	158	48	C	UR	12.1898	20.8531	13.7703	20.6937	12.8446	19.6485	8609.23	14727.9	9725.54	14615.3	9071.74	13877.1
sp|Q0VDF9|HSP7E_HUMAN	HSPA14	Heat shock 70 kDa protein 14 OS=Homo sapiens OX=9606 GN=HSPA14 PE=1 SV=1	55	4	C	UR	14.3292	20.9085	13.7469	21.2392	11.32	18.4562	761.745	1111.51	730.79	1129.09	601.776	981.141
sp|P0DMV9|HS71B_HUMAN	HSPA1B	Heat shock 70 kDa protein 1B OS=Homo sapiens OX=9606 GN=HSPA1B PE=1 SV=1	194	30	C	UR	11.8792	18.5308	17.1033	23.8254	12.2151	16.4462	4883.61	7618.14	7031.3	9794.77	5021.73	6761.14
sp|P34931|HS71L_HUMAN	HSPA1L	Heat shock 70 kDa protein 1-like OS=Homo sapiens OX=9606 GN=HSPA1L PE=1 SV=2	194	20	C	UR	12.234	17.7501	17.4466	23.7888	12.3598	16.4206	4825.61	7001.42	6881.7	9383.34	4875.24	6476.99
sp|P34932|HSP74_HUMAN	HSPA4	Heat shock 70 kDa protein 4 OS=Homo sapiens OX=9606 GN=HSPA4 PE=1 SV=4	293	27	C	UR	11.7814	20.3654	15.2868	21.8146	12.485	18.2668	4978.57	8606.04	6459.92	9218.42	5275.9	7719.19
sp|O95757|HS74L_HUMAN	HSPA4L	Heat shock 70 kDa protein 4L OS=Homo sapiens OX=9606 GN=HSPA4L PE=1 SV=3	1218	18	C	UR	11.9826	19.5718	15.4483	22.6607	12.5736	17.7631	2872.44	4691.71	3703.24	5432.18	3014.13	4258.15
sp|P11021|BIP_HUMAN	HSPA5	Endoplasmic reticulum chaperone BiP OS=Homo sapiens OX=9606 GN=HSPA5 PE=1 SV=2	194	83	C	UR	14.5733	19.3096	14.5776	20.4381	13.3905	17.7108	17548.5	23251.8	17553.8	24610.7	16124.3	21326.6
sp|P11142|HSP7C_HUMAN	HSPA8	Heat shock cognate 71 kDa protein OS=Homo sapiens OX=9606 GN=HSPA8 PE=1 SV=1	194	97	C	UR	14.0365	20.1935	14.5155	19.8294	13.5118	17.9133	19335.9	27817.4	19995.7	27315.9	18613.2	24676.3
tr|E9PK54|E9PK54_HUMAN	HSPA8	Isoform of P11142, Heat shock cognate 71 kDa protein (Fragment) OS=Homo sapiens OX=9606 GN=HSPA8 PE=1 SV=8	194	2	C	UR	12.9587	19.6323	14.4987	23.2815	12.0497	17.5792	264.872	401.279	296.35	475.868	246.293	359.315
sp|P38646|GRP75_HUMAN	HSPA9	Stress-70 protein, mitochondrial OS=Homo sapiens OX=9606 GN=HSPA9 PE=1 SV=2	194	76	C	UR	11.8421	20.1364	14.9803	21.0559	13.3753	18.6099	15787.9	26845.8	19971.7	28071.6	17832	24810.7
sp|P04792|HSPB1_HUMAN	HSPB1	Heat shock protein beta-1 OS=Homo sapiens OX=9606 GN=HSPB1 PE=1 SV=2	965	5	C	UR	10.9206	16.5975	13.3332	25.9519	12.7824	20.4145	456.722	694.143	557.624	1085.36	534.586	853.779
sp|Q9NZL4|HPBP1_HUMAN	HSPBP1	Hsp70-binding protein 1 OS=Homo sapiens OX=9606 GN=HSPBP1 PE=1 SV=2	2336	1	C	UR	13.4828	20.1696	12.9397	21.3818	12.8047	19.2215	30.737	45.9811	29.499	48.7447	29.1913	43.8197
sp|P10809|CH60_HUMAN	HSPD1	60 kDa heat shock protein, mitochondrial OS=Homo sapiens OX=9606 GN=HSPD1 PE=1 SV=2	122	57	C	UR	11.7067	20.8863	14.9585	21.8092	12.1287	18.5106	9642.25	17203.1	12320.7	17963.2	9989.85	15246.3
sp|P61604|CH10_HUMAN	HSPE1	10 kDa heat shock protein, mitochondrial OS=Homo sapiens OX=9606 GN=HSPE1 PE=1 SV=2	1544	14	C	UR	11.9425	21.9388	15.0624	21.3262	12.1162	17.6138	3459.7	6355.6	4363.53	6178.11	3510.03	5102.67
sp|Q92598|HS105_HUMAN	HSPH1	Heat shock protein 105 kDa OS=Homo sapiens OX=9606 GN=HSPH1 PE=1 SV=1	334	11	C	UR	12.9486	21.1712	13.721	20.1669	13.05	18.9423	1527.26	2497.1	1618.37	2378.65	1539.22	2234.21
sp|Q7Z6Z7-2|HUWE1-2_HUMAN	HUWE1	Isoform of Q7Z6Z7, Isoform 2 of E3 ubiquitin-protein ligase HUWE1 OS=Homo sapiens OX=9606 GN=HUWE1 PE=1 SV=3	48	211	C	UR	20.5976	19.7512	16.2207	18.493	10.4773	14.4603	61767.5	59229.3	48642.1	55456.4	31419	43363.1
tr|A0A087X1S3|A0A087X1S3_HUMAN	HUWE1	Isoform of Q7Z6Z7, E3 ubiquitin-protein ligase HUWE1 (Fragment) OS=Homo sapiens OX=9606 GN=HUWE1 PE=1 SV=1	48	1	C	UR	16.2128	20.1407	13.2089	21.661	11.2353	17.5414	65.0423	80.8003	52.9914	86.8995	45.0739	70.3724
tr|H0Y659|H0Y659_HUMAN	HUWE1	Isoform of Q7Z6Z7, E3 ubiquitin-protein ligase HUWE1 (Fragment) OS=Homo sapiens OX=9606 GN=HUWE1 PE=1 SV=1	48	2	C	UR	15.6351	20.1379	15.3929	21.0247	11.4187	16.3907	48.0949	61.9459	47.35	64.6741	35.1251	50.4194
sp|Q9Y4L1|HYOU1_HUMAN	HYOU1	Hypoxia up-regulated protein 1 OS=Homo sapiens OX=9606 GN=HYOU1 PE=1 SV=1	190	11	C	UR	12.7142	20.9894	13.4187	21.2707	12.6015	19.0054	1774.06	2928.72	1872.37	2967.98	1758.33	2651.9
sp|P41252|SYIC_HUMAN	IARS1	Isoleucine--tRNA ligase, cytoplasmic OS=Homo sapiens OX=9606 GN=IARS1 PE=1 SV=2	1143	25	C	UR	12.4862	21.5209	14.3767	21.0642	11.641	18.9109	3853.93	6642.53	4437.41	6501.56	3593.05	5836.93
sp|Q9NSE4|SYIM_HUMAN	IARS2	Isoleucine--tRNA ligase, mitochondrial OS=Homo sapiens OX=9606 GN=IARS2 PE=1 SV=2	166	13	C	UR	12.7503	20.7043	14.123	22.2153	12.1206	18.0865	1371.43	2226.96	1519.06	2389.47	1303.7	1945.38
sp|Q5T440|CAF17_HUMAN	IBA57	Putative transferase CAF17, mitochondrial OS=Homo sapiens OX=9606 GN=IBA57 PE=1 SV=1	311	8	C	UR	13.3046	21.0784	13.3511	21.2092	12.3103	18.7464	1265.17	2004.41	1269.6	2016.85	1170.62	1782.66
sp|O60725|ICMT_HUMAN	ICMT	Protein-S-isoprenylcysteine O-methyltransferase OS=Homo sapiens OX=9606 GN=ICMT PE=1 SV=1	2502	1	C	UR	12.0585	20.9689	13.1277	21.9799	13.5656	18.2994	79.5477	138.328	86.6007	144.998	89.49	120.717
sp|P14735|IDE_HUMAN	IDE	Insulin-degrading enzyme OS=Homo sapiens OX=9606 GN=IDE PE=1 SV=4	279	4	C	UR	12.637	20.5687	13.6831	23.6098	11.6172	17.8842	644.511	1049.04	697.867	1204.15	592.498	912.13
sp|O75874|IDHC_HUMAN	IDH1	Isocitrate dehydrogenase [NADP] cytoplasmic OS=Homo sapiens OX=9606 GN=IDH1 PE=1 SV=2	976	4	C	UR	14.5514	20.4451	14.6871	20.6151	12.3251	17.3763	499.122	701.279	503.776	707.111	422.758	596.019
sp|P48735|IDHP_HUMAN	IDH2	Isocitrate dehydrogenase [NADP], mitochondrial OS=Homo sapiens OX=9606 GN=IDH2 PE=1 SV=2	976	5	C	UR	13.0311	20.6196	14.6873	21.0894	11.7388	18.8338	793.437	1255.49	894.279	1284.09	714.749	1146.75
sp|P50213|IDH3A_HUMAN	IDH3A	Isocitrate dehydrogenase [NAD] subunit alpha, mitochondrial OS=Homo sapiens OX=9606 GN=IDH3A PE=1 SV=1	649	4	C	UR	12.1221	20.6347	14.4506	21.3692	12.33	19.0933	621.079	1057.23	740.383	1094.86	631.734	978.252
sp|O43837|IDH3B_HUMAN	IDH3B	Isocitrate dehydrogenase [NAD] subunit beta, mitochondrial OS=Homo sapiens OX=9606 GN=IDH3B PE=1 SV=2	1046	6	C	UR	11.7297	20.8759	14.2974	22.6908	11.9727	18.4336	848.795	1510.64	1034.6	1641.97	866.376	1333.91
sp|P51553|IDH3G_HUMAN	IDH3G	Isocitrate dehydrogenase [NAD] subunit gamma, mitochondrial OS=Homo sapiens OX=9606 GN=IDH3G PE=1 SV=1	803	2	C	UR	13.7413	19.612	15.5103	20.5063	13.4262	17.2038	97.2235	138.76	109.74	145.088	94.9942	121.722
sp|P13284|GILT_HUMAN	IFI30	Gamma-interferon-inducible lysosomal thiol reductase OS=Homo sapiens OX=9606 GN=IFI30 PE=1 SV=3	1697	2	C	UR	14.6816	18.7658	14.0547	21.9794	12.842	17.6766	177.199	226.492	169.632	265.279	154.996	213.347
sp|Q9UG01|IF172_HUMAN	IFT172	Intraflagellar transport protein 172 homolog OS=Homo sapiens OX=9606 GN=IFT172 PE=1 SV=2	1187	1	C	UR	13.0602	21.9803	13.4187	22.1843	11.1904	18.1661	93.4774	157.323	96.0435	158.782	80.0943	130.023
sp|Q8IY31|IFT20_HUMAN	IFT20	Intraflagellar transport protein 20 homolog OS=Homo sapiens OX=9606 GN=IFT20 PE=1 SV=1	984	1	C	UR	13.9622	18.8544	13.7372	22.152	12.534	18.7602	91.0657	122.974	89.5981	144.482	81.7508	122.359
sp|Q9BW83|IFT27_HUMAN	IFT27	Intraflagellar transport protein 27 homolog OS=Homo sapiens OX=9606 GN=IFT27 PE=1 SV=1	2392	2	C	UR	11.3178	20.6447	14.6988	21.4578	12.5093	19.3717	220.479	402.174	286.344	418.015	243.69	377.376
sp|Q96LB3|IFT74_HUMAN	IFT74	Intraflagellar transport protein 74 homolog OS=Homo sapiens OX=9606 GN=IFT74 PE=1 SV=1	1356	1	C	UR	10.8289	20.1256	13.7731	22.9763	12.4593	19.837	21.3341	39.6496	27.1345	45.2658	24.5461	39.081
sp|Q86VG3|IFTAP_HUMAN	IFTAP	Intraflagellar transport-associated protein OS=Homo sapiens OX=9606 GN=IFTAP PE=1 SV=1	1122	5	C	UR	10.1705	20.2949	12.4569	25.4941	10.5781	21.0055	773.228	1542.95	947.052	1938.22	804.215	1596.97
sp|Q9NZI8|IF2B1_HUMAN	IGF2BP1	Insulin-like growth factor 2 mRNA-binding protein 1 OS=Homo sapiens OX=9606 GN=IGF2BP1 PE=1 SV=2	1086	13	C	UR	13.6634	22.1232	13.3868	22.7214	10.901	17.2042	1809.29	2929.52	1772.66	3008.74	1443.49	2278.16
sp|Q9Y6M1|IF2B2_HUMAN	IGF2BP2	Insulin-like growth factor 2 mRNA-binding protein 2 OS=Homo sapiens OX=9606 GN=IGF2BP2 PE=1 SV=2	1086	3	C	UR	12.3356	20.9586	14.5821	21.0314	12.8679	18.2244	511.843	869.638	605.056	872.659	533.931	756.189
sp|O00425|IF2B3_HUMAN	IGF2BP3	Insulin-like growth factor 2 mRNA-binding protein 3 OS=Homo sapiens OX=9606 GN=IGF2BP3 PE=1 SV=2	1086	4	C	UR	12.4936	24.7857	13.2523	21.4466	10.9219	17.0999	247.437	490.883	262.463	424.751	216.308	338.665
sp|P11717|MPRI_HUMAN	IGF2R	Cation-independent mannose-6-phosphate receptor OS=Homo sapiens OX=9606 GN=IGF2R PE=1 SV=3	2282	5	C	UR	13.2132	20.7115	13.4933	19.5993	14.0547	18.9281	904.522	1417.83	923.698	1341.69	962.129	1295.74
sp|Q70UQ0-4|IKIP-4_HUMAN	IKBIP	Isoform of Q70UQ0, Isoform 4 of Inhibitor of nuclear factor kappa-B kinase-interacting protein OS=Homo sapiens OX=9606 GN=IKBIP PE=1 SV=1	822	9	C	UR	14.6605	21.1753	12.3356	21.1167	12.1923	18.5195	1847.43	2668.39	1554.46	2661.01	1536.4	2333.72
sp|Q70UQ0|IKIP_HUMAN	IKBIP	Inhibitor of nuclear factor kappa-B kinase-interacting protein OS=Homo sapiens OX=9606 GN=IKBIP PE=1 SV=1	822	8	C	UR	14.3474	21.5926	12.1317	21.8928	11.805	18.2306	2304.62	3468.4	1948.7	3516.63	1896.22	2928.37
sp|O14920|IKKB_HUMAN	IKBKB	Inhibitor of nuclear factor kappa-B kinase subunit beta OS=Homo sapiens OX=9606 GN=IKBKB PE=1 SV=1	86	21	C	UR	12.7554	20.2753	13.1593	21.8114	12.981	19.0176	3404.63	5411.8	3512.42	5821.8	3464.84	5076.09
sp|Q9Y6K9|NEMO_HUMAN	IKBKG	NF-kappa-B essential modulator OS=Homo sapiens OX=9606 GN=IKBKG PE=1 SV=2	151	18	C	UR	12.894	19.8694	13.5775	22.9505	12.8809	17.8277	3367.02	5188.51	3545.5	5993.08	3363.61	4655.36
sp|Q12905|ILF2_HUMAN	ILF2	Interleukin enhancer-binding factor 2 OS=Homo sapiens OX=9606 GN=ILF2 PE=1 SV=2	1735	12	C	UR	13.5055	21.0055	13.1026	22.0986	12.289	17.9988	1575.65	2450.67	1528.65	2578.19	1433.73	2099.89
sp|Q12906-7|ILF3-7_HUMAN	ILF3	Isoform of Q12906, Isoform 7 of Interleukin enhancer-binding factor 3 OS=Homo sapiens OX=9606 GN=ILF3 PE=1 SV=3	244	23	C	UR	14.0419	21.1977	13.377	20.3727	12.9345	18.0762	3143.17	4744.94	2994.34	4560.26	2895.29	4046.22
sp|Q13418|ILK_HUMAN	ILK	Integrin-linked protein kinase OS=Homo sapiens OX=9606 GN=ILK PE=1 SV=2	1778	5	C	UR	14.6108	22.4575	12.1765	20.251	11.6387	18.8654	1260.16	1936.93	1050.2	1746.62	1003.82	1627.11
sp|Q9H0C8|ILKAP_HUMAN	ILKAP	Integrin-linked kinase-associated serine/threonine phosphatase 2C OS=Homo sapiens OX=9606 GN=ILKAP PE=1 SV=1	739	3	C	UR	13.8755	22.5806	13.8288	21.5306	11.2985	16.886	325.971	530.475	324.874	505.809	265.431	396.695
sp|A1L0T0|HACL2_HUMAN	ILVBL	2-hydroxyacyl-CoA lyase 2 OS=Homo sapiens OX=9606 GN=ILVBL PE=1 SV=2	2154	1	C	UR	14.3346	21.4622	13.9904	19.8422	12.8367	17.5339	35.1459	52.6217	34.3021	48.6498	31.4734	42.9902
sp|Q16891|MIC60_HUMAN	IMMT	MICOS complex subunit MIC60 OS=Homo sapiens OX=9606 GN=IMMT PE=1 SV=1	84	21	C	UR	12.4359	21.2892	14.321	21.2977	12.4658	18.1903	3221.04	5514.14	3709.31	5516.35	3228.79	4711.48
sp|Q16891-4|MIC60-4_HUMAN	IMMT	Isoform of Q16891, Isoform 4 of MICOS complex subunit MIC60 OS=Homo sapiens OX=9606 GN=IMMT PE=1 SV=1	84	1	C	UR	13.9433	21.228	14.2812	22.0483	12.5175	15.9818	133.928	203.898	137.173	211.777	120.232	153.507
sp|P29218|IMPA1_HUMAN	IMPA1	Inositol monophosphatase 1 OS=Homo sapiens OX=9606 GN=IMPA1 PE=1 SV=1	2376	2	C	UR	13.1129	20.1286	14.0355	22.21	11.7626	18.7503	320.146	491.432	342.671	542.249	287.18	457.782
sp|Q9P2X3|IMPCT_HUMAN	IMPACT	Protein IMPACT OS=Homo sapiens OX=9606 GN=IMPACT PE=1 SV=2	479	16	C	UR	14.14	22.2683	12.3812	18.9077	13.1652	19.1375	2849.86	4488.09	2495.38	3810.77	2653.39	3857.09
sp|P12268|IMDH2_HUMAN	IMPDH2	Inosine-5'-monophosphate dehydrogenase 2 OS=Homo sapiens OX=9606 GN=IMPDH2 PE=1 SV=2	602	17	C	UR	12.4954	20.7789	15.5065	23.0297	11.3583	16.8311	2366.41	3935.18	2936.67	4361.43	2151.07	3187.52
sp|Q16352|AINX_HUMAN	INA	Alpha-internexin OS=Homo sapiens OX=9606 GN=INA PE=1 SV=2	45	3	C	UR	12.0655	20.2523	11.0281	22.4864	15.4689	18.6988	441.276	740.692	403.332	822.402	565.747	683.878
sp|Q96PE3|INP4A_HUMAN	INPP4A	Inositol polyphosphate-4-phosphatase type I A OS=Homo sapiens OX=9606 GN=INPP4A PE=1 SV=1	2130	1	C	UR	12.8155	22.0155	12.8389	20.7257	13.7232	17.8813	55.9277	96.0769	56.0296	90.4481	59.8888	78.0351
sp|O15357|SHIP2_HUMAN	INPPL1	Phosphatidylinositol 3,4,5-trisphosphate 5-phosphatase 2 OS=Homo sapiens OX=9606 GN=INPPL1 PE=1 SV=2	2201	1	C	UR	12.4728	22.3322	15.3338	21.0406	11.4839	17.3367	139.166	249.172	171.087	234.76	128.132	193.434
sp|Q8N201|INT1_HUMAN	INTS1	Integrator complex subunit 1 OS=Homo sapiens OX=9606 GN=INTS1 PE=1 SV=2	863	2	C	UR	13.6371	21.5295	13.8368	20.4107	12.2435	18.3424	340.27	537.199	345.252	509.281	305.496	457.674
sp|Q96CB8|INT12_HUMAN	INTS12	Integrator complex subunit 12 OS=Homo sapiens OX=9606 GN=INTS12 PE=1 SV=1	2451	1	C	UR	12.6955	18.3841	12.9717	26.6693	12.8886	16.3909	38.747	56.1087	39.5898	81.3956	39.3362	50.0254
sp|Q96PC2|IP6K3_HUMAN	IP6K3	Inositol hexakisphosphate kinase 3 OS=Homo sapiens OX=9606 GN=IP6K3 PE=1 SV=2	2163	1	C	UR	17.3192	17.6421	12.9059	19.9468	10.8292	21.3567	584.142	595.033	435.29	672.765	365.248	720.319
sp|Q8TEX9|IPO4_HUMAN	IPO4	Importin-4 OS=Homo sapiens OX=9606 GN=IPO4 PE=1 SV=2	2374	1	C	UR	12.8898	22.2949	13.3439	21.4668	11.1476	18.8571	193.265	334.282	200.074	321.867	167.143	282.737
sp|O00410|IPO5_HUMAN	IPO5	Importin-5 OS=Homo sapiens OX=9606 GN=IPO5 PE=1 SV=4	748	13	C	UR	13.6873	21.1669	13.2381	20.5057	12.0934	19.3085	1871.24	2893.8	1809.83	2803.41	1653.33	2639.73
sp|O95373|IPO7_HUMAN	IPO7	Importin-7 OS=Homo sapiens OX=9606 GN=IPO7 PE=1 SV=1	2273	2	C	UR	15.2853	19.3389	15.1924	19.9738	12.5619	17.6477	241.853	305.993	240.384	316.038	198.762	279.233
sp|Q96P70|IPO9_HUMAN	IPO9	Importin-9 OS=Homo sapiens OX=9606 GN=IPO9 PE=1 SV=3	4	2	C	UR	11.7583	21.9912	13.7133	21.2011	11.6825	19.6536	170.577	319.025	198.939	307.563	169.477	285.114
sp|P46940|IQGA1_HUMAN	IQGAP1	Ras GTPase-activating-like protein IQGAP1 OS=Homo sapiens OX=9606 GN=IQGAP1 PE=1 SV=1	1236	7	C	UR	14.7838	22.4915	11.7199	19.2348	11.3217	20.4482	862.174	1311.68	683.489	1121.75	660.268	1192.51
sp|Q13576|IQGA2_HUMAN	IQGAP2	Ras GTPase-activating-like protein IQGAP2 OS=Homo sapiens OX=9606 GN=IQGAP2 PE=1 SV=4	1236	1	C	UR	13.824	21.5314	13.5181	20.4275	13.2045	17.4945	105.223	163.889	102.894	155.487	100.508	133.162
sp|O14654|IRS4_HUMAN	IRS4	Insulin receptor substrate 4 OS=Homo sapiens OX=9606 GN=IRS4 PE=1 SV=1	130	7	C	UR	12.469	20.257	14.8783	23.9293	10.858	17.6085	898.12	1459.08	1071.66	1723.59	782.084	1268.32
sp|Q9H1K1|ISCU_HUMAN	ISCU	Iron-sulfur cluster assembly enzyme ISCU, mitochondrial OS=Homo sapiens OX=9606 GN=ISCU PE=1 SV=2	69	8	C	UR	12.2283	20.4125	13.9923	21.3969	12.8939	19.076	1497.84	2500.32	1713.91	2620.9	1579.37	2336.61
sp|Q96CN7|ISOC1_HUMAN	ISOC1	Isochorismatase domain-containing protein 1 OS=Homo sapiens OX=9606 GN=ISOC1 PE=1 SV=3	1307	2	C	UR	13.2383	18.625	14.8164	21.3426	13.4617	18.516	257.904	362.846	288.649	415.789	262.257	360.723
sp|P53990|IST1_HUMAN	IST1	IST1 homolog OS=Homo sapiens OX=9606 GN=IST1 PE=1 SV=1	1284	9	C	UR	12.4485	22.254	13.8364	21.151	12.3937	17.9164	1445.33	2583.79	1606.46	2455.72	1438.97	2080.18
sp|P05556|ITB1_HUMAN	ITGB1	Integrin beta-1 OS=Homo sapiens OX=9606 GN=ITGB1 PE=1 SV=2	2079	2	C	UR	12.9951	20.569	14.534	22.0224	11.9766	17.9029	438.427	693.954	490.343	742.988	404.064	604.003
sp|Q9BY32|ITPA_HUMAN	ITPA	Inosine triphosphate pyrophosphatase OS=Homo sapiens OX=9606 GN=ITPA PE=1 SV=2	1918	3	C	UR	12.4844	21.0107	15.749	23.3889	11.4647	15.9022	340.068	572.32	428.994	637.101	312.292	433.167
sp|Q15811|ITSN1_HUMAN	ITSN1	Intersectin-1 OS=Homo sapiens OX=9606 GN=ITSN1 PE=1 SV=3	1788	4	C	UR	14.7333	18.6865	15.3452	20.7888	13.4039	17.0423	257.754	326.912	268.458	363.692	234.496	298.148
sp|P26440|IVD_HUMAN	IVD	Isovaleryl-CoA dehydrogenase, mitochondrial OS=Homo sapiens OX=9606 GN=IVD PE=1 SV=2	1676	2	C	UR	15.5481	21.4809	12.8134	20.6831	11.5392	17.9353	382.333	528.223	315.086	508.605	283.753	441.034
sp|Q8N5M9|JAGN1_HUMAN	JAGN1	Protein jagunal homolog 1 OS=Homo sapiens OX=9606 GN=JAGN1 PE=1 SV=1	61	1	C	UR	12.1446	20.9217	13.2853	21.3006	12.793	19.5548	206.54	355.809	225.94	362.254	217.567	332.562
sp|P23458|JAK1_HUMAN	JAK1	Tyrosine-protein kinase JAK1 OS=Homo sapiens OX=9606 GN=JAK1 PE=1 SV=2	1314	1	C	UR	12.9886	22.3943	11.6992	24.1109	9.73427	19.0728	146.837	253.169	132.26	272.575	110.047	215.619
sp|Q9UK76|JUPI1_HUMAN	JPT1	Jupiter microtubule associated homolog 1 OS=Homo sapiens OX=9606 GN=JPT1 PE=1 SV=3	2207	3	C	UR	11.7782	22.7543	17.1664	25.1934	9.93776	13.17	186.193	359.707	271.372	398.265	157.099	208.195
sp|Q9H910|JUPI2_HUMAN	JPT2	Jupiter microtubule associated homolog 2 OS=Homo sapiens OX=9606 GN=JPT2 PE=1 SV=1	1719	2	C	UR	11.691	21.6148	14.4994	22.1614	13.0021	17.0314	180.765	334.207	224.189	342.659	201.037	263.339
sp|P14923|PLAK_HUMAN_contaminant	JUP	Junction plakoglobin OS=Homo sapiens GN=JUP PE=1 SV=3	85	22	C	UR	15.0713	17.9962	11.2883	31.1773	10.0115	14.4554	3323.29	3968.24	2489.12	6874.71	2207.57	3187.48
sp|Q15046|SYK_HUMAN	KARS1	Lysine--tRNA ligase OS=Homo sapiens OX=9606 GN=KARS1 PE=1 SV=3	1391	11	C	UR	14.2008	19.9565	13.6361	21.0087	12.3723	18.8256	2140.94	3008.68	2055.8	3167.31	1865.27	2838.17
sp|O75449|KTNA1_HUMAN	KATNA1	Katanin p60 ATPase-containing subunit A1 OS=Homo sapiens OX=9606 GN=KATNA1 PE=1 SV=1	101	1	C	UR	13.2686	22.6931	13.5115	20.1086	12.6934	17.7247	56.3682	96.4059	57.4002	85.4263	53.9249	75.2991
sp|Q9P0J7|KCMF1_HUMAN	KCMF1	E3 ubiquitin-protein ligase KCMF1 OS=Homo sapiens OX=9606 GN=KCMF1 PE=1 SV=2	1698	7	C	UR	16.4829	19.2295	15.3246	17.9759	13.6937	17.2934	748.966	873.77	696.333	816.804	622.226	785.796
sp|Q96CX2|KCD12_HUMAN	KCTD12	BTB/POZ domain-containing protein KCTD12 OS=Homo sapiens OX=9606 GN=KCTD12 PE=1 SV=1	1181	6	C	UR	12.848	22.3275	12.0672	20.8674	11.909	19.9808	592.732	1030.06	556.706	962.697	549.411	921.796
sp|Q96SI1|KCD15_HUMAN	KCTD15	BTB/POZ domain-containing protein KCTD15 OS=Homo sapiens OX=9606 GN=KCTD15 PE=1 SV=1	937	3	C	UR	14.005	19.9012	14.1455	19.9562	14.1039	17.8882	817.347	1161.45	825.543	1164.66	823.115	1043.97
sp|Q8NC69|KCTD6_HUMAN	KCTD6	BTB/POZ domain-containing protein KCTD6 OS=Homo sapiens OX=9606 GN=KCTD6 PE=1 SV=2	2562	1	C	UR	14.8234	21.6248	12.7025	20.2047	11.9538	18.6908	403.787	589.055	346.013	550.374	325.62	509.134
sp|O60341|KDM1A_HUMAN	KDM1A	Lysine-specific histone demethylase 1A OS=Homo sapiens OX=9606 GN=KDM1A PE=1 SV=2	2309	1	C	UR	11.3727	20.1558	15.5603	21.4754	15.0793	16.3564	12.1899	21.604	16.6783	23.0184	16.1628	17.5316
sp|Q14145|KEAP1_HUMAN	KEAP1	Kelch-like ECH-associated protein 1 OS=Homo sapiens OX=9606 GN=KEAP1 PE=1 SV=2	2078	1	C	UR	15.0772	21.7255	12.2725	19.5343	13.5766	17.8138	161.969	233.389	131.839	209.849	145.849	191.367
sp|Q07666|KHDR1_HUMAN	KHDRBS1	KH domain-containing, RNA-binding, signal transduction-associated protein 1 OS=Homo sapiens OX=9606 GN=KHDRBS1 PE=1 SV=1	887	5	C	UR	12.0255	22.3822	11.615	21.3427	12.2152	20.4194	772.517	1437.83	746.145	1371.05	784.703	1311.74
sp|O15037|KHNYN_HUMAN	KHNYN	Protein KHNYN OS=Homo sapiens OX=9606 GN=KHNYN PE=1 SV=3	1971	1	C	UR	12.2288	23.2609	14.4489	23.3414	9.46575	17.2542	26.3639	50.148	31.1503	50.3216	20.4071	37.1982
sp|Q92945|FUBP2_HUMAN	KHSRP	Far upstream element-binding protein 2 OS=Homo sapiens OX=9606 GN=KHSRP PE=1 SV=4	350	29	C	UR	12.8664	22.2205	14.9685	21.3092	12.882	15.7535	5140.79	8878.25	5980.69	8514.13	5147.02	6294.37
sp|Q96A73|P33MX_HUMAN	KIAA1191	Putative monooxygenase p33MONOX OS=Homo sapiens OX=9606 GN=KIAA1191 PE=1 SV=1	1033	2	C	UR	13.179	19.2482	15.2901	20.124	13.759	18.3997	394.011	575.461	457.125	601.644	411.351	550.095
sp|Q5JYT7|K1755_HUMAN	KIAA1755	Uncharacterized protein KIAA1755 OS=Homo sapiens OX=9606 GN=KIAA1755 PE=2 SV=2	1828	1	C	UR	10.5733	22.0571	13.8237	22.0352	12.9854	18.5253	455.025	949.237	594.911	948.296	558.832	797.246
sp|P52732|KIF11_HUMAN	KIF11	Kinesin-like protein KIF11 OS=Homo sapiens OX=9606 GN=KIF11 PE=1 SV=2	912	33	C	UR	11.7189	23.4494	12.0125	23.6123	10.9564	18.2505	5888.58	11783	6036.12	11864.9	5505.44	9170.65
sp|Q12756|KIF1A_HUMAN	KIF1A	Kinesin-like protein KIF1A OS=Homo sapiens OX=9606 GN=KIF1A PE=1 SV=2	1996	1	C	UR	14.6661	18.0355	13.6487	22.8879	11.9897	18.7722	51.0312	62.7553	47.4911	79.6394	41.7185	65.3186
sp|Q14807|KIF22_HUMAN	KIF22	Kinesin-like protein KIF22 OS=Homo sapiens OX=9606 GN=KIF22 PE=1 SV=5	1419	4	C	UR	15.0415	20.9077	12.6876	21.8783	11.4204	18.0646	467.564	649.915	394.394	680.088	355.002	561.536
sp|O00139|KIF2A_HUMAN	KIF2A	Kinesin-like protein KIF2A OS=Homo sapiens OX=9606 GN=KIF2A PE=1 SV=3	76	13	C	UR	15.2779	22.5688	11.5584	18.2546	12.0618	20.2784	1920.68	2837.25	1453.08	2294.89	1516.36	2549.31
sp|Q99661|KIF2C_HUMAN	KIF2C	Kinesin-like protein KIF2C OS=Homo sapiens OX=9606 GN=KIF2C PE=1 SV=2	2033	2	C	UR	12.9087	21.5771	14.1885	20.6268	11.8431	18.8559	520.774	870.48	572.404	832.142	477.783	760.701
sp|Q12840|KIF5A_HUMAN	KIF5A	Kinesin heavy chain isoform 5A OS=Homo sapiens OX=9606 GN=KIF5A PE=1 SV=2	36	6	C	UR	13.4953	21.1026	13.0786	20.2323	12.6148	19.4764	873.805	1366.37	846.822	1310.02	816.789	1261.07
sp|P33176|KINH_HUMAN	KIF5B	Kinesin-1 heavy chain OS=Homo sapiens OX=9606 GN=KIF5B PE=1 SV=1	36	51	C	UR	13.3307	21.9852	12.6722	19.8578	12.6979	19.4562	8372.32	13807.7	7958.75	12471.6	7974.87	12219.4
sp|Q2M1P5|KIF7_HUMAN	KIF7	Kinesin-like protein KIF7 OS=Homo sapiens OX=9606 GN=KIF7 PE=1 SV=2	1041	1	C	UR	15.1299	20.9121	13.1673	20.6304	13.437	16.7233	106.377	147.032	92.5789	145.051	94.475	117.58
sp|Q96EK5|KBP_HUMAN	KIFBP	KIF-binding protein OS=Homo sapiens OX=9606 GN=KIFBP PE=1 SV=1	2473	1	C	UR	11.8682	20.2835	14.6665	21.3241	13.0883	18.7694	102.556	175.275	126.737	184.267	113.099	162.192
sp|Q9BW19|KIFC1_HUMAN	KIFC1	Kinesin-like protein KIFC1 OS=Homo sapiens OX=9606 GN=KIFC1 PE=1 SV=2	1441	5	C	UR	12.946	23.017	12.3657	21.3669	11.2511	19.0533	756.71	1345.37	722.789	1248.92	657.641	1113.69
sp|Q07866|KLC1_HUMAN	KLC1	Kinesin light chain 1 OS=Homo sapiens OX=9606 GN=KLC1 PE=1 SV=2	468	15	C	UR	13.2156	21.4967	13.1812	21.7513	11.7834	18.5717	3209.29	5220.32	3200.95	5282.14	2861.52	4510
sp|Q9H0B6|KLC2_HUMAN	KLC2	Kinesin light chain 2 OS=Homo sapiens OX=9606 GN=KLC2 PE=1 SV=1	468	22	C	UR	12.7397	21.2612	12.6135	21.1345	11.823	20.4281	4191.37	6994.96	4149.86	6953.28	3889.77	6720.85
sp|Q9NSK0|KLC4_HUMAN	KLC4	Kinesin light chain 4 OS=Homo sapiens OX=9606 GN=KLC4 PE=1 SV=3	468	15	C	UR	12.6174	20.8812	12.6963	20.2184	12.8677	20.719	2982.24	4935.44	3000.89	4778.78	3041.38	4897.11
sp|Q9Y448|SKAP_HUMAN	KNSTRN	Small kinetochore-associated protein OS=Homo sapiens OX=9606 GN=KNSTRN PE=1 SV=2	1375	5	C	UR	12.0145	20.6374	13.1233	22.3159	11.9104	19.9985	823.544	1414.61	899.549	1529.67	816.414	1370.82
sp|P52294|IMA5_HUMAN	KPNA1	Importin subunit alpha-5 OS=Homo sapiens OX=9606 GN=KPNA1 PE=1 SV=3	1401	6	C	UR	14.4875	20.1569	12.8128	23.0895	12.0463	17.4069	936.85	1303.46	828.554	1493.11	778.982	1125.63
sp|P52292|IMA1_HUMAN	KPNA2	Importin subunit alpha-1 OS=Homo sapiens OX=9606 GN=KPNA2 PE=1 SV=1	731	12	C	UR	13.5377	21.0638	14.3358	24.0608	10.1346	16.8673	1936.38	3012.87	2050.52	3441.55	1449.6	2412.63
sp|O00505|IMA4_HUMAN	KPNA3	Importin subunit alpha-4 OS=Homo sapiens OX=9606 GN=KPNA3 PE=1 SV=2	1178	4	C	UR	14.6597	22.3729	12.2289	20.5375	12.1678	18.0334	586.925	895.737	489.605	822.254	487.158	721.998
sp|O00629|IMA3_HUMAN	KPNA4	Importin subunit alpha-3 OS=Homo sapiens OX=9606 GN=KPNA4 PE=1 SV=1	1178	2	C	UR	14.3255	19.2338	13.2651	25.3107	10.8603	17.0046	416.721	559.501	385.873	736.274	315.919	494.654
sp|Q14974|IMB1_HUMAN	KPNB1	Importin subunit beta-1 OS=Homo sapiens OX=9606 GN=KPNB1 PE=1 SV=2	1073	15	C	UR	10.6824	20.8794	16.3855	23.2843	11.6274	17.141	1574.45	3077.38	2415.03	3431.83	1713.73	2526.38
sp|Q5T749|KPRP_HUMAN_contaminant	KPRP	Keratinocyte proline-rich protein OS=Homo sapiens GN=KPRP PE=1 SV=1	1806	3	C	UR	19.9018	19.5901	12.6298	19.683	12.4859	15.7094	593.811	584.512	376.836	587.283	372.543	468.724
sp|P04264|K2C1_HUMAN_contaminant	KRT1	Keratin, type II cytoskeletal 1 OS=Homo sapiens GN=KRT1 PE=1 SV=6	45	130	C	UR	20.2503	15.7976	8.63966	37.5352	6.5969	11.1804	54010.6	42134.5	23043.3	100112	17594.9	29819.9
sp|P13645|K1C10_HUMAN_contaminant	KRT10	Keratin, type I cytoskeletal 10 OS=Homo sapiens GN=KRT10 PE=1 SV=6	162	106	C	UR	18.7099	14.2556	8.35008	41.6386	6.52507	10.5208	30460.9	23209	13594.4	67790.2	10623.2	17128.5
sp|P13646|K1C13_HUMAN_contaminant	KRT13	Keratin, type I cytoskeletal 13 OS=Homo sapiens GN=KRT13 PE=1 SV=4	162	7	C	UR	8.9561	10.9833	7.66769	49.6393	13.407	9.34654	764.462	937.501	654.488	4237.04	1144.38	797.789
sp|P02533|K1C14_HUMAN_contaminant	KRT14	Keratin, type I cytoskeletal 14 OS=Homo sapiens GN=KRT14 PE=1 SV=4	162	31	C	UR	17.5182	17.2841	9.68341	36.1257	8.23543	11.1531	9259.17	9135.41	5118.11	19094.1	4352.79	5894.89
sp|P08779|K1C16_HUMAN_contaminant	KRT16	Keratin, type I cytoskeletal 16 OS=Homo sapiens GN=KRT16 PE=1 SV=4	162	31	C	UR	19.9476	17.3017	8.49096	35.4173	8.53349	10.3089	8216.19	7126.36	3497.32	14587.9	3514.84	4246.12
sp|Q04695|K1C17_HUMAN_contaminant	KRT17	Keratin, type I cytoskeletal 17 OS=Homo sapiens GN=KRT17 PE=1 SV=2	162	7	C	UR	19.0489	17.7592	11.4319	27.7184	10.3975	13.6441	1668.46	1555.49	1001.3	2427.81	910.697	1195.07
sp|P05783|K1C18_HUMAN_contaminant	KRT18	Keratin, type I cytoskeletal 18 OS=Homo sapiens GN=KRT18 PE=1 SV=2	162	2	C	UR	7.95511	16.3784	13.9716	32.7593	10.1117	18.8238	53.3846	109.911	93.7598	219.839	67.8572	126.321
sp|P35908|K22E_HUMAN_contaminant	KRT2	Keratin, type II cytoskeletal 2 epidermal OS=Homo sapiens GN=KRT2 PE=1 SV=2	45	125	C	UR	16.6275	14.4261	8.74913	42.2806	6.73449	11.1821	34144.6	29624.1	17966.3	86823	13829.3	22962.5
sp|Q9C075|K1C23_HUMAN_contaminant	KRT23	Keratin, type I cytoskeletal 23 OS=Homo sapiens GN=KRT23 PE=1 SV=2	162	1	C	UR	19.8874	16.8685	7.62357	43.2175	4.78743	7.61557	41.7239	35.3902	15.9943	90.6708	10.0441	15.9775
sp|Q7Z3Y8|K1C27_HUMAN_contaminant	KRT27	Keratin, type I cytoskeletal 27 OS=Homo sapiens GN=KRT27 PE=1 SV=2	162	2	C	UR	13.6977	23.4459	12.8991	23.0577	9.88468	17.0149	357.108	611.248	336.287	601.128	257.699	443.588
sp|Q92764|KRT35_HUMAN_contaminant	KRT35	Keratin, type I cuticular Ha5 OS=Homo sapiens GN=KRT35 PE=2 SV=5	162	1	C	UR	11.3824	19.4193	11.6821	20.6775	16.1159	20.7228	325.449	555.244	334.02	591.22	460.791	592.515
sp|P19013|K2C4_HUMAN_contaminant	KRT4	Keratin, type II cytoskeletal 4 OS=Homo sapiens GN=KRT4 PE=1 SV=4	45	9	C	UR	12.7647	15.2441	8.75843	41.8613	9.41513	11.9563	1175.64	1404	806.661	3855.47	867.144	1101.19
sp|P13647|K2C5_HUMAN_contaminant	KRT5	Keratin, type II cytoskeletal 5 OS=Homo sapiens GN=KRT5 PE=1 SV=3	45	48	C	UR	17.3897	16.5671	8.99579	38.5208	7.86416	10.6624	15985.9	15229.6	8269.58	35411.1	7229.29	9801.66
sp|P02538|K2C6A_HUMAN_contaminant	KRT6A	Keratin, type II cytoskeletal 6A OS=Homo sapiens GN=KRT6A PE=1 SV=3	45	18	C	UR	22.5552	16.2076	7.9551	33.7493	8.5635	10.9693	6785.95	4876.22	2393.37	10153.8	2576.41	3300.22
sp|P04259|K2C6B_HUMAN_contaminant	KRT6B	Keratin, type II cytoskeletal 6B OS=Homo sapiens GN=KRT6B PE=1 SV=5	45	4	C	UR	22.2829	14.2347	6.58155	34.3824	11.1941	11.3244	1577.32	1007.62	465.884	2433.81	792.391	801.612
sp|Q3SY84|K2C71_HUMAN_contaminant	KRT71	Keratin, type II cytoskeletal 71 OS=Homo sapiens GN=KRT71 PE=1 SV=3	45	4	C	UR	16.5033	17.925	10.4741	31.3832	9.24439	14.47	629.778	684.03	399.699	1197.6	352.772	552.185
sp|Q7Z794|K2C1B_HUMAN_contaminant	KRT77	Keratin, type II cytoskeletal 1b OS=Homo sapiens GN=KRT77 PE=1 SV=3	45	8	C	UR	18.0446	17.6024	10.1583	29.9964	9.24268	14.9557	1696.36	1654.79	954.98	2819.95	868.901	1405.97
sp|Q8N1N4|K2C78_HUMAN_contaminant	KRT78	Keratin, type II cytoskeletal 78 OS=Homo sapiens GN=KRT78 PE=2 SV=2	45	15	C	UR	16.7025	17.015	9.16484	36.0385	8.47852	12.6006	3184.96	3244.54	1747.62	6872.09	1616.75	2402.78
sp|Q6KB66|K2C80_HUMAN_contaminant	KRT80	Keratin, type II cytoskeletal 80 OS=Homo sapiens GN=KRT80 PE=1 SV=2	45	5	C	UR	16.7712	17.4735	10.7482	32.5175	9.3231	13.1665	1202.04	1252.38	770.354	2330.63	668.215	943.687
sp|P35527|K1C9_HUMAN_contaminant	KRT9	Keratin, type I cytoskeletal 9 OS=Homo sapiens GN=KRT9 PE=1 SV=3	162	88	C	UR	19.4129	17.3846	8.53004	36.3699	7.61888	10.6836	29468.3	26389.4	12948.4	55208.6	11565.3	16217.4
sp|Q8N6L1|KTAP2_HUMAN	KRTCAP2	Keratinocyte-associated protein 2 OS=Homo sapiens OX=9606 GN=KRTCAP2 PE=1 SV=2	1912	1	C	UR	13.2144	26.8203	12.4441	20.3882	10.3658	16.7671	92.5336	187.808	87.1394	142.767	72.5865	117.411
sp|Q86UP2|KTN1_HUMAN	KTN1	Kinectin OS=Homo sapiens OX=9606 GN=KTN1 PE=1 SV=1	53	20	C	UR	12.427	23.1517	12.1271	20.9613	12.0899	19.243	1925.88	3587.93	1879.41	3248.47	1873.63	2982.19
sp|Q6YP21|KAT3_HUMAN	KYAT3	Kynurenine--oxoglutarate transaminase 3 OS=Homo sapiens OX=9606 GN=KYAT3 PE=1 SV=1	2538	1	C	UR	25.4985	16.3253	14.7832	18.8307	9.74874	14.8136	176.757	113.168	102.478	130.536	67.579	102.689
sp|Q53H82|LACB2_HUMAN	LACTB2	Endoribonuclease LACTB2 OS=Homo sapiens OX=9606 GN=LACTB2 PE=1 SV=2	1412	2	C	UR	10.8772	21.8241	15.0511	22.9727	11.3156	17.9593	266.369	534.446	368.585	562.575	277.106	439.803
sp|P07942|LAMB1_HUMAN	LAMB1	Laminin subunit beta-1 OS=Homo sapiens OX=9606 GN=LAMB1 PE=1 SV=2	1153	2	C	UR	13.3828	21.9579	12.1178	23.9801	10.9326	17.6288	47.5443	78.0085	43.0503	85.1929	38.8398	62.6287
sp|P55268|LAMB2_HUMAN	LAMB2	Laminin subunit beta-2 OS=Homo sapiens OX=9606 GN=LAMB2 PE=1 SV=2	592	6	C	UR	12.444	21.0766	13.2982	23.3837	11.8864	17.9112	527.628	893.654	563.846	991.476	503.985	759.442
sp|P11047|LAMC1_HUMAN	LAMC1	Laminin subunit gamma-1 OS=Homo sapiens OX=9606 GN=LAMC1 PE=1 SV=3	959	10	C	UR	10.522	21.9297	11.2863	27.03	10.1564	19.0755	1022.08	2130.19	1096.32	2625.62	986.562	1852.94
sp|P11279|LAMP1_HUMAN	LAMP1	Lysosome-associated membrane glycoprotein 1 OS=Homo sapiens OX=9606 GN=LAMP1 PE=1 SV=3	558	2	C	UR	13.5326	20.3524	13.5751	22.7581	11.1994	18.5824	533.025	801.643	534.697	896.401	441.125	731.925
sp|Q9UHA4|LTOR3_HUMAN	LAMTOR3	Ragulator complex protein LAMTOR3 OS=Homo sapiens OX=9606 GN=LAMTOR3 PE=1 SV=1	1317	2	C	UR	11.3755	21.2168	14.1602	23.6396	13.0453	16.5627	138.599	258.506	172.528	288.025	158.944	201.8
sp|O43813|LANC1_HUMAN	LANCL1	Glutathione S-transferase LANCL1 OS=Homo sapiens OX=9606 GN=LANCL1 PE=1 SV=1	289	6	C	UR	16.3591	20.064	13.7065	20.1128	11.3246	18.433	1352.68	1659.02	1133.34	1663.06	936.391	1524.16
sp|Q9NS86|LANC2_HUMAN	LANCL2	LanC-like protein 2 OS=Homo sapiens OX=9606 GN=LANCL2 PE=1 SV=1	1851	2	C	UR	16.2193	16.9791	12.6963	21.0666	12.806	20.2327	133.73	139.995	104.683	173.697	105.587	166.821
sp|P28838|AMPL_HUMAN	LAP3	Cytosol aminopeptidase OS=Homo sapiens OX=9606 GN=LAP3 PE=1 SV=3	57	7	C	UR	12.2355	20.2223	14.8676	22.0484	11.9293	18.6969	896.193	1481.19	1088.99	1614.94	873.769	1369.46
sp|Q6PKG0|LARP1_HUMAN	LARP1	La-related protein 1 OS=Homo sapiens OX=9606 GN=LARP1 PE=1 SV=2	1869	5	C	UR	13.4857	21.4168	14.3308	21.3733	11.4806	17.9129	557.242	884.964	592.163	883.169	474.388	740.178
sp|Q92615|LAR4B_HUMAN	LARP4B	La-related protein 4B OS=Homo sapiens OX=9606 GN=LARP4B PE=1 SV=3	2161	3	C	UR	13.5091	21.4335	14.3904	21.476	11.5377	17.6534	301.956	479.084	321.654	480.033	257.891	394.589
sp|Q9P2J5|SYLC_HUMAN	LARS1	Leucine--tRNA ligase, cytoplasmic OS=Homo sapiens OX=9606 GN=LARS1 PE=1 SV=2	1380	9	C	UR	13.0357	21.6276	14.0753	20.6413	11.7607	18.8594	970.162	1609.6	1047.53	1536.19	875.268	1403.58
sp|Q15031|SYLM_HUMAN	LARS2	Probable leucine--tRNA ligase, mitochondrial OS=Homo sapiens OX=9606 GN=LARS2 PE=1 SV=2	160	7	C	UR	13.4045	20.7415	13.7102	20.3322	12.8116	19	1293.24	2001.11	1322.74	1961.62	1236.05	1833.1
sp|Q14739|LBR_HUMAN	LBR	Delta(14)-sterol reductase LBR OS=Homo sapiens OX=9606 GN=LBR PE=1 SV=2	1838	3	C	UR	12.259	23.1929	12.2373	20.8458	11.2741	20.191	600.188	1135.5	599.126	1020.59	551.969	988.535
sp|P00338|LDHA_HUMAN	LDHA	L-lactate dehydrogenase A chain OS=Homo sapiens OX=9606 GN=LDHA PE=1 SV=2	890	15	C	UR	11.4587	22.1097	14.6557	22.2166	11.581	17.9783	2982.95	5755.67	3815.22	5783.48	3014.8	4680.16
sp|P07195|LDHB_HUMAN	LDHB	L-lactate dehydrogenase B chain OS=Homo sapiens OX=9606 GN=LDHB PE=1 SV=2	890	18	C	UR	11.9681	22.2418	14.6029	22.386	11.296	17.5052	3085.47	5734.11	3764.73	5771.29	2912.2	4512.97
sp|Q9Y2U8|MAN1_HUMAN	LEMD3	Inner nuclear membrane protein Man1 OS=Homo sapiens OX=9606 GN=LEMD3 PE=1 SV=2	2547	1	C	UR	12.2462	23.2138	13.8868	19.7871	13.1672	17.6989	130.787	247.917	148.308	211.321	140.622	189.02
sp|O95202|LETM1_HUMAN	LETM1	Mitochondrial proton/calcium exchanger protein OS=Homo sapiens OX=9606 GN=LETM1 PE=1 SV=1	940	18	C	UR	12.7406	20.578	15.0091	21.8983	12.1429	17.6312	3033.13	4898.95	3573.17	5213.27	2890.83	4197.42
sp|P09382|LEG1_HUMAN	LGALS1	Galectin-1 OS=Homo sapiens OX=9606 GN=LGALS1 PE=1 SV=2	2355	1	C	UR	16.1981	21.3752	12.4489	23.578	10.0658	16.334	35.1257	46.3522	26.9955	51.129	21.8279	35.4205
sp|Q08380|LG3BP_HUMAN	LGALS3BP	Galectin-3-binding protein OS=Homo sapiens OX=9606 GN=LGALS3BP PE=1 SV=1	787	4	C	UR	9.86564	14.1682	24.3844	36.0761	6.9997	8.50601	563.472	809.21	1392.71	2060.47	399.785	485.818
sp|P47929|LEG7_HUMAN_contaminant	LGALS7	Galectin-7 OS=Homo sapiens GN=LGALS7 PE=1 SV=2	2011	2	C	UR	17.8808	17.9381	11.7616	27.0375	11.2509	14.131	326.92	327.968	215.042	494.334	205.704	258.362
sp|P02754|LACB_BOVIN_contaminant	LGB	Beta-lactoglobulin OS=Bos taurus GN=LGB PE=1 SV=3	555	16	C	UR	50.3338	4.85573	4.68773	16.4918	14.7015	8.9295	13799.3	1331.23	1285.17	4521.32	4030.51	2448.08
sp|Q99538|LGMN_HUMAN	LGMN	Legumain OS=Homo sapiens OX=9606 GN=LGMN PE=1 SV=1	2496	1	C	UR	13.9805	22.1907	13.863	19.0687	11.641	19.2562	193.692	307.44	192.065	264.187	161.279	266.784
sp|P48059|LIMS1_HUMAN	LIMS1	LIM and senescent cell antigen-like-containing domain protein 1 OS=Homo sapiens OX=9606 GN=LIMS1 PE=1 SV=4	1591	4	C	UR	12.9087	22.4362	13.4122	20.0997	12.4481	18.6951	726.522	1262.75	754.861	1131.25	700.6	1052.19
sp|Q15334|L2GL1_HUMAN	LLGL1	Lethal(2) giant larvae protein homolog 1 OS=Homo sapiens OX=9606 GN=LLGL1 PE=1 SV=3	1922	6	C	UR	15.4397	19.6786	15.0373	20.251	12.8339	16.7595	730.061	930.496	711.031	957.56	606.846	792.468
sp|P49257|LMAN1_HUMAN	LMAN1	Protein ERGIC-53 OS=Homo sapiens OX=9606 GN=LMAN1 PE=1 SV=2	1704	3	C	UR	12.6257	20.029	14.5157	21.6895	13.0394	18.1007	281.378	446.367	323.497	483.372	290.598	403.393
sp|Q12907|LMAN2_HUMAN	LMAN2	Vesicular integral-membrane protein VIP36 OS=Homo sapiens OX=9606 GN=LMAN2 PE=1 SV=1	1058	8	C	UR	13.0999	20.499	14.1479	20.8041	13.076	18.3731	743.862	1164.01	803.373	1181.34	742.507	1043.29
sp|P20700|LMNB1_HUMAN	LMNB1	Lamin-B1 OS=Homo sapiens OX=9606 GN=LMNB1 PE=1 SV=2	1081	3	C	UR	13.0351	18.0289	16.0761	24.2167	11.7093	16.9339	469.447	649.292	578.962	872.14	421.696	609.856
sp|Q03252|LMNB2_HUMAN	LMNB2	Lamin-B2 OS=Homo sapiens OX=9606 GN=LMNB2 PE=1 SV=4	2021	7	C	UR	13.0211	19.6875	13.3828	23.4761	11.9717	18.4607	926.922	1401.48	952.673	1671.18	852.219	1314.15
sp|P29536|LMOD1_HUMAN	LMOD1	Leiomodin-1 OS=Homo sapiens OX=9606 GN=LMOD1 PE=1 SV=3	1323	1	C	UR	12.7374	20.7305	14.2884	17.9971	15.3277	18.9189	80.2811	130.66	90.057	113.432	96.6075	119.242
sp|P36776|LONM_HUMAN	LONP1	Lon protease homolog, mitochondrial OS=Homo sapiens OX=9606 GN=LONP1 PE=1 SV=2	1784	5	C	UR	12.4893	21.3173	13.6445	22.1736	11.7499	18.6254	685.933	1170.79	749.383	1217.82	645.324	1022.94
sp|P23490|LORI_HUMAN	LORICRIN	Loricrin OS=Homo sapiens OX=9606 GN=LORICRIN PE=1 SV=2	1956	1	C	UR	38.8237	21.9303	6.80915	16.0282	7.82212	8.58658	349.143	197.22	61.2349	144.142	70.3446	77.2194
sp|Q7L5N7|PCAT2_HUMAN	LPCAT2	Lysophosphatidylcholine acyltransferase 2 OS=Homo sapiens OX=9606 GN=LPCAT2 PE=1 SV=1	1288	1	C	UR	11.3611	21.1498	16.1497	21.5995	14.2577	15.4822	19.0686	35.4983	27.106	36.253	23.9304	25.9856
sp|P50851|LRBA_HUMAN	LRBA	Lipopolysaccharide-responsive and beige-like anchor protein OS=Homo sapiens OX=9606 GN=LRBA PE=1 SV=4	990	2	C	UR	10.5204	18.9627	15.9476	19.3566	13.8357	21.3771	40.8905	73.704	61.9847	75.2347	53.7763	83.0881
sp|Q5VUJ6|LRCH2_HUMAN	LRCH2	Leucine-rich repeat and calponin homology domain-containing protein 2 OS=Homo sapiens OX=9606 GN=LRCH2 PE=1 SV=2	491	4	C	UR	14.2798	22.1974	12.4179	21.1708	11.3002	18.6338	402.151	625.127	349.714	596.217	318.239	524.769
sp|O94898|LRIG2_HUMAN	LRIG2	Leucine-rich repeats and immunoglobulin-like domains protein 2 OS=Homo sapiens OX=9606 GN=LRIG2 PE=1 SV=3	2135	1	C	UR	11.6951	23.2551	12.8561	21.9883	11.0021	19.2034	44.5529	88.5912	48.9758	83.7652	41.9129	73.1562
sp|P30533|AMRP_HUMAN	LRPAP1	Alpha-2-macroglobulin receptor-associated protein OS=Homo sapiens OX=9606 GN=LRPAP1 PE=1 SV=1	1324	8	C	UR	14.6287	21.9186	12.8112	20.2506	11.3809	19.01	2210.21	3311.63	1935.61	3059.61	1719.51	2872.16
sp|P42704|LPPRC_HUMAN	LRPPRC	Leucine-rich PPR motif-containing protein, mitochondrial OS=Homo sapiens OX=9606 GN=LRPPRC PE=1 SV=3	240	30	C	UR	12.6455	20.5064	14.4563	21.7767	12.0995	18.5156	5481.92	8889.66	6266.91	9440.38	5245.24	8026.65
sp|Q15048|LRC14_HUMAN	LRRC14	Leucine-rich repeat-containing protein 14 OS=Homo sapiens OX=9606 GN=LRRC14 PE=1 SV=1	1965	1	C	UR	13.9261	20.3012	14.1159	20.3927	11.8215	19.4425	20.3596	29.6799	20.6372	29.8137	17.2829	28.4246
sp|Q9H9A6|LRC40_HUMAN	LRRC40	Leucine-rich repeat-containing protein 40 OS=Homo sapiens OX=9606 GN=LRRC40 PE=1 SV=1	1338	12	C	UR	12.6392	21.7845	13.5977	20.6663	12.5199	18.7923	1889.44	3256.57	2032.72	3089.41	1871.59	2809.26
sp|Q15345|LRC41_HUMAN	LRRC41	Leucine-rich repeat-containing protein 41 OS=Homo sapiens OX=9606 GN=LRRC41 PE=1 SV=3	2401	1	C	UR	11.7996	19.6976	12.5766	21.8303	12.9318	21.164	38.8458	64.8469	41.4038	71.8681	42.573	69.6744
sp|Q8N1G4|LRC47_HUMAN	LRRC47	Leucine-rich repeat-containing protein 47 OS=Homo sapiens OX=9606 GN=LRRC47 PE=1 SV=1	645	31	C	UR	15.2881	20.0081	12.557	17.9214	12.6861	21.5394	7365.17	9639.06	6049.46	8633.77	6111.62	10376.8
sp|Q8N9N7|LRC57_HUMAN	LRRC57	Leucine-rich repeat-containing protein 57 OS=Homo sapiens OX=9606 GN=LRRC57 PE=1 SV=1	1331	4	C	UR	11.9871	22.9706	13.8016	22.6867	11.5729	16.9811	628.876	1205.1	724.068	1190.2	607.142	890.871
sp|Q96AG4|LRC59_HUMAN	LRRC59	Leucine-rich repeat-containing protein 59 OS=Homo sapiens OX=9606 GN=LRRC59 PE=1 SV=1	1196	7	C	UR	16.109	23.4541	12.1214	20.3605	10.1515	17.8036	1451.36	2113.13	1092.09	1834.41	914.615	1604.03
sp|Q32MZ4|LRRF1_HUMAN	LRRFIP1	Leucine-rich repeat flightless-interacting protein 1 OS=Homo sapiens OX=9606 GN=LRRFIP1 PE=1 SV=2	332	9	C	UR	12.3022	19.1084	13.1108	24.2826	12.5371	18.6589	1180.43	1833.51	1258.02	2329.99	1202.97	1790.38
sp|Q32MZ4-4|LRRF1-4_HUMAN	LRRFIP1	Isoform of Q32MZ4, Isoform 4 of Leucine-rich repeat flightless-interacting protein 1 OS=Homo sapiens OX=9606 GN=LRRFIP1 PE=1 SV=2	332	2	C	UR	13.5086	18.6244	12.7246	22.68	13.1176	19.3448	194.265	267.835	182.992	326.159	188.643	278.196
sp|Q9Y608|LRRF2_HUMAN	LRRFIP2	Leucine-rich repeat flightless-interacting protein 2 OS=Homo sapiens OX=9606 GN=LRRFIP2 PE=1 SV=1	1136	6	C	UR	13.2295	17.9815	12.4733	23.0593	14.3233	18.9331	930.744	1265.06	877.537	1622.3	1007.69	1332.01
sp|Q3MHD2|LSM12_HUMAN	LSM12	Protein LSM12 homolog OS=Homo sapiens OX=9606 GN=LSM12 PE=1 SV=2	2419	1	C	UR	12.5066	22.4261	15.8264	21.5412	11.4847	16.215	84.8507	152.15	107.374	146.146	77.9181	110.011
sp|Q9Y333|LSM2_HUMAN	LSM2	U6 snRNA-associated Sm-like protein LSm2 OS=Homo sapiens OX=9606 GN=LSM2 PE=1 SV=1	1157	6	C	UR	13.5174	22.2319	12.955	22.6386	12.8741	15.783	1501.72	2469.86	1439.24	2515.04	1430.25	1753.41
sp|P62310|LSM3_HUMAN	LSM3	U6 snRNA-associated Sm-like protein LSm3 OS=Homo sapiens OX=9606 GN=LSM3 PE=1 SV=2	1628	1	C	UR	14.8944	22.0475	13.7941	20.762	13.2015	15.3004	310.158	459.112	287.246	432.344	274.906	318.612
sp|Q9Y4Z0|LSM4_HUMAN	LSM4	U6 snRNA-associated Sm-like protein LSm4 OS=Homo sapiens OX=9606 GN=LSM4 PE=1 SV=1	1888	5	C	UR	12.6537	20.2561	14.0787	21.2001	13.4927	18.3188	994.589	1592.14	1106.59	1666.34	1060.53	1439.86
sp|P62312|LSM6_HUMAN	LSM6	U6 snRNA-associated Sm-like protein LSm6 OS=Homo sapiens OX=9606 GN=LSM6 PE=1 SV=1	1699	7	C	UR	12.9693	21.3963	13.542	21.3717	12.8821	17.8386	1911.5	3153.53	1995.91	3149.9	1898.64	2629.17
sp|Q9UK45|LSM7_HUMAN	LSM7	U6 snRNA-associated Sm-like protein LSm7 OS=Homo sapiens OX=9606 GN=LSM7 PE=1 SV=1	1203	4	C	UR	13.0231	19.7771	14.5933	20.5095	13.9698	18.1272	1393.19	2115.72	1561.17	2194.08	1494.47	1939.22
sp|O95777|LSM8_HUMAN	LSM8	U6 snRNA-associated Sm-like protein LSm8 OS=Homo sapiens OX=9606 GN=LSM8 PE=1 SV=3	1639	3	C	UR	13.7166	21.8056	13.2933	21.6368	12.2495	17.2983	291.68	463.691	282.679	460.103	260.483	367.844
sp|P09960|LKHA4_HUMAN	LTA4H	Leukotriene A-4 hydrolase OS=Homo sapiens OX=9606 GN=LTA4H PE=1 SV=2	653	11	C	UR	12.1568	22.1328	13.9034	21.48	11.8191	18.5079	1665.08	3031.46	1904.31	2942.05	1618.82	2534.97
sp|Q14766|LTBP1_HUMAN	LTBP1	Latent-transforming growth factor beta-binding protein 1 OS=Homo sapiens OX=9606 GN=LTBP1 PE=1 SV=4	972	3	C	UR	17.2246	17.0868	16.3777	19.1292	14.5466	15.6351	120.134	119.173	114.227	133.418	101.456	109.048
sp|P02788|TRFL_HUMAN	LTF	Lactotransferrin OS=Homo sapiens OX=9606 GN=LTF PE=1 SV=6	2563	2	C	UR	15.6929	17.9836	11.2297	26.9666	11.6054	16.5218	535.718	613.916	383.354	920.574	396.182	564.016
sp|Q9NQ29|LUC7L_HUMAN	LUC7L	Putative RNA-binding protein Luc7-like 1 OS=Homo sapiens OX=9606 GN=LUC7L PE=1 SV=1	2064	1	C	UR	12.875	24.6624	13.9829	21.9835	11.4955	15.0007	38.3416	73.4439	41.6408	65.4661	34.2334	44.6716
sp|Q9Y383|LC7L2_HUMAN	LUC7L2	Putative RNA-binding protein Luc7-like 2 OS=Homo sapiens OX=9606 GN=LUC7L2 PE=1 SV=2	599	4	C	UR	13.787	22.4673	12.6965	21.7285	11.9303	17.3904	352.283	574.08	324.418	555.201	304.839	444.354
sp|O95232|LC7L3_HUMAN	LUC7L3	Luc7-like protein 3 OS=Homo sapiens OX=9606 GN=LUC7L3 PE=1 SV=2	2257	2	C	UR	14.7627	23.0299	13.1461	20.915	11.4545	16.6917	315.683	492.468	281.115	447.243	244.94	356.933
sp|O75608|LYPA1_HUMAN	LYPLA1	Acyl-protein thioesterase 1 OS=Homo sapiens OX=9606 GN=LYPLA1 PE=1 SV=1	520	4	C	UR	13.2964	20.221	14.3713	21.6799	12.1601	18.2713	773.404	1176.18	835.923	1261.04	707.305	1062.78
sp|Q5VWZ2|LYPL1_HUMAN	LYPLAL1	Lysophospholipase-like protein 1 OS=Homo sapiens OX=9606 GN=LYPLAL1 PE=1 SV=3	715	1	C	UR	14.2957	21.5283	14.6912	22.0449	10.2557	17.1843	182.925	275.473	187.986	282.083	131.23	219.887
sp|Q9HD34|LYRM4_HUMAN	LYRM4	LYR motif-containing protein 4 OS=Homo sapiens OX=9606 GN=LYRM4 PE=1 SV=1	1076	9	C	UR	14.3959	20.8364	13.6275	19.846	11.9888	19.3054	2736.75	3961.13	2590.68	3772.85	2279.16	3670.09
sp|Q8WZA0|LZIC_HUMAN	LZIC	Protein LZIC OS=Homo sapiens OX=9606 GN=LZIC PE=1 SV=1	1432	1	C	UR	13.701	19.6519	16.0059	21.3661	11.9759	17.2991	164.092	235.362	191.696	255.893	143.43	207.185
sp|Q9NQ48|LZTL1_HUMAN	LZTFL1	Leucine zipper transcription factor-like protein 1 OS=Homo sapiens OX=9606 GN=LZTFL1 PE=1 SV=1	678	1	C	UR	13.2816	20.6173	15.4765	19.9472	13.0382	17.6392	143.836	223.278	167.605	216.021	141.199	191.027
sp|Q9UPN3|MACF1_HUMAN	MACF1	Microtubule-actin cross-linking factor 1, isoforms 1/2/3/5 OS=Homo sapiens OX=9606 GN=MACF1 PE=1 SV=4	239	29	C	UR	12.7447	21.5205	12.9342	21.1463	12.5343	19.12	3582.5	6049.35	3635.78	5944.17	3523.34	5374.59
sp|Q9BQ69|MACD1_HUMAN	MACROD1	ADP-ribose glycohydrolase MACROD1 OS=Homo sapiens OX=9606 GN=MACROD1 PE=1 SV=2	2345	4	C	UR	11.4123	23.3132	13.5224	21.4418	12.206	18.1043	314.407	642.272	372.539	590.717	336.273	498.769
sp|Q9Y6D9|MD1L1_HUMAN	MAD1L1	Mitotic spindle assembly checkpoint protein MAD1 OS=Homo sapiens OX=9606 GN=MAD1L1 PE=1 SV=2	1224	3	C	UR	12.1418	20.3805	12.6094	22.5644	12.4107	19.8932	440.151	738.81	457.1	817.978	449.896	721.146
sp|Q13257|MD2L1_HUMAN	MAD2L1	Mitotic spindle assembly checkpoint protein MAD2A OS=Homo sapiens OX=9606 GN=MAD2L1 PE=1 SV=1	1042	4	C	UR	11.6063	22.3897	13.8467	23.2459	11.393	17.5185	450.898	869.824	537.936	903.087	442.61	680.581
sp|Q9Y5V3|MAGD1_HUMAN	MAGED1	Melanoma-associated antigen D1 OS=Homo sapiens OX=9606 GN=MAGED1 PE=1 SV=3	718	4	C	UR	13.5551	19.5003	13.6262	21.8328	12.0147	19.4709	463.376	666.612	465.809	746.35	410.72	665.608
sp|Q9UNF1|MAGD2_HUMAN	MAGED2	Melanoma-associated antigen D2 OS=Homo sapiens OX=9606 GN=MAGED2 PE=1 SV=2	718	2	C	UR	12.9102	20.9813	14.74	21.0929	11.0545	19.2211	463.377	753.067	529.055	757.074	396.774	689.892
sp|Q96A72|MGN2_HUMAN	MAGOHB	Protein mago nashi homolog 2 OS=Homo sapiens OX=9606 GN=MAGOHB PE=1 SV=1	1514	11	C	UR	13.1738	23.2795	15.396	21.5011	11.1355	15.5142	2250.86	3977.5	2630.54	3673.65	1902.59	2650.74
sp|Q9H0U3|MAGT1_HUMAN	MAGT1	Magnesium transporter protein 1 OS=Homo sapiens OX=9606 GN=MAGT1 PE=1 SV=1	1645	3	C	UR	11.6247	21.8933	10.963	21.6332	11.8167	22.0691	491.495	925.652	463.516	914.653	499.613	933.086
sp|P55145|MANF_HUMAN	MANF	Mesencephalic astrocyte-derived neurotrophic factor OS=Homo sapiens OX=9606 GN=MANF PE=1 SV=3	1088	14	C	UR	12.7518	23.2647	12.7543	21.0967	12.0044	18.1281	3310.7	6040.11	3311.33	5477.24	3116.66	4706.5
sp|P46821|MAP1B_HUMAN	MAP1B	Microtubule-associated protein 1B OS=Homo sapiens OX=9606 GN=MAP1B PE=1 SV=2	804	7	C	UR	12.6119	18.7848	13.7109	22.3651	12.7089	19.8182	728.167	1084.57	791.619	1291.28	733.768	1144.23
sp|Q9GZQ8|MLP3B_HUMAN	MAP1LC3B	Microtubule-associated proteins 1A/1B light chain 3B OS=Homo sapiens OX=9606 GN=MAP1LC3B PE=1 SV=3	1555	1	C	UR	12.1467	19.1478	14.6003	24.5681	12.828	16.7091	202.382	319.03	243.263	409.341	213.734	278.398
sp|Q66K74|MAP1S_HUMAN	MAP1S	Microtubule-associated protein 1S OS=Homo sapiens OX=9606 GN=MAP1S PE=1 SV=2	112	5	C	UR	15.1879	20.0757	13.1931	18.8913	12.8455	19.8065	1019.63	1347.77	885.708	1268.25	862.375	1329.7
sp|Q02750|MP2K1_HUMAN	MAP2K1	Dual specificity mitogen-activated protein kinase kinase 1 OS=Homo sapiens OX=9606 GN=MAP2K1 PE=1 SV=2	1940	1	C	UR	11.1146	22.3362	12.684	23.7339	10.7605	19.3709	62.9768	126.559	71.8689	134.479	60.9699	109.758
sp|P36507|MP2K2_HUMAN	MAP2K2	Dual specificity mitogen-activated protein kinase kinase 2 OS=Homo sapiens OX=9606 GN=MAP2K2 PE=1 SV=1	1940	3	C	UR	11.5609	21.7566	14.1392	23.6768	11.5379	17.3285	637.576	1199.87	779.772	1305.77	636.312	955.658
sp|Q13233|M3K1_HUMAN	MAP3K1	Mitogen-activated protein kinase kinase kinase 1 OS=Homo sapiens OX=9606 GN=MAP3K1 PE=1 SV=4	2253	1	C	UR	15.3114	19.3083	14.223	19.6865	12.5998	18.8709	62.7533	79.1344	58.2923	80.6841	51.64	77.3418
sp|Q99683|M3K5_HUMAN	MAP3K5	Mitogen-activated protein kinase kinase kinase 5 OS=Homo sapiens OX=9606 GN=MAP3K5 PE=1 SV=1	1744	1	C	UR	12.2419	18.6567	15.5252	20.7586	13.9362	18.8814	63.5019	96.7776	80.5335	107.681	72.291	97.9429
sp|P27816|MAP4_HUMAN	MAP4	Microtubule-associated protein 4 OS=Homo sapiens OX=9606 GN=MAP4 PE=1 SV=3	554	70	C	UR	13.2502	19.748	14.1968	20.3713	12.3763	20.0573	17925.9	26716.7	19206.6	27559.9	16743.7	27135.2
sp|P27816-5|MAP4-5_HUMAN	MAP4	Isoform of P27816, Isoform 5 of Microtubule-associated protein 4 OS=Homo sapiens OX=9606 GN=MAP4 PE=1 SV=3	554	1	C	UR	15.9451	18.6999	13.0021	22.076	12.1739	18.103	76.8505	90.1276	62.6659	106.4	58.6744	87.2506
sp|Q9Y4K4|M4K5_HUMAN	MAP4K5	Mitogen-activated protein kinase kinase kinase kinase 5 OS=Homo sapiens OX=9606 GN=MAP4K5 PE=1 SV=2	471	4	C	UR	13.3248	22.5931	13.1243	21.6471	11.5656	17.7449	553.862	939.109	545.528	899.789	480.74	737.59
sp|Q3KQU3|MA7D1_HUMAN	MAP7D1	MAP7 domain-containing protein 1 OS=Homo sapiens OX=9606 GN=MAP7D1 PE=1 SV=1	2121	1	C	UR	12.1724	22.2664	8.9877	24.0723	10.5624	21.9389	89.5804	163.866	66.1434	177.156	77.7321	161.455
sp|Q96T17|MA7D2_HUMAN	MAP7D2	MAP7 domain-containing protein 2 OS=Homo sapiens OX=9606 GN=MAP7D2 PE=1 SV=2	1987	4	C	UR	13.3557	20.1145	13.6609	20.3559	11.6771	20.836	564.378	849.985	577.275	860.186	493.442	880.475
sp|Q8IWC1|MA7D3_HUMAN	MAP7D3	MAP7 domain-containing protein 3 OS=Homo sapiens OX=9606 GN=MAP7D3 PE=1 SV=2	1748	2	C	UR	12.5049	20.2971	12.552	23.6673	11.6561	19.3226	283.142	459.577	284.209	535.889	263.923	437.514
sp|P28482|MK01_HUMAN	MAPK1	Mitogen-activated protein kinase 1 OS=Homo sapiens OX=9606 GN=MAPK1 PE=1 SV=3	636	4	C	UR	11.3927	21.2903	14.2024	24.0469	11.6276	17.4401	539.263	1007.76	672.256	1138.24	550.38	825.513
sp|Q13164|MK07_HUMAN	MAPK7	Mitogen-activated protein kinase 7 OS=Homo sapiens OX=9606 GN=MAPK7 PE=1 SV=2	2394	1	C	UR	13.8919	22.7706	13.4637	21.1468	11.1258	17.6012	152.836	250.518	148.125	232.653	122.403	193.645
sp|Q15691|MARE1_HUMAN	MAPRE1	Microtubule-associated protein RP/EB family member 1 OS=Homo sapiens OX=9606 GN=MAPRE1 PE=1 SV=3	356	16	C	UR	12.4201	22.6814	13.8141	21.3064	12.0176	17.7604	2928.08	5347.24	3256.73	5023.07	2833.2	4187.08
sp|Q15555|MARE2_HUMAN	MAPRE2	Microtubule-associated protein RP/EB family member 2 OS=Homo sapiens OX=9606 GN=MAPRE2 PE=1 SV=1	356	18	C	UR	12.6355	21.536	11.5291	18.457	12.6789	23.1636	4337.59	7393	3957.77	6336.04	4352.48	7951.74
sp|P10636|TAU_HUMAN	MAPT	Microtubule-associated protein tau OS=Homo sapiens OX=9606 GN=MAPT PE=1 SV=5	1837	4	C	UR	12.5249	18.8195	15.6179	23.3875	12.4741	17.1761	638.008	958.649	795.565	1191.34	635.423	874.935
sp|P29966|MARCS_HUMAN	MARCKS	Myristoylated alanine-rich C-kinase substrate OS=Homo sapiens OX=9606 GN=MARCKS PE=1 SV=4	1197	5	C	UR	11.0621	21.2332	12.3928	17.2482	15.5481	22.5156	473.224	908.336	530.15	737.858	665.132	963.196
sp|P49006|MRP_HUMAN	MARCKSL1	MARCKS-related protein OS=Homo sapiens OX=9606 GN=MARCKSL1 PE=1 SV=2	1608	4	C	UR	11.7939	19.4524	14.907	21.7695	12.8151	19.2621	673.683	1111.14	851.502	1243.5	732.01	1100.28
sp|Q9P0L2|MARK1_HUMAN	MARK1	Serine/threonine-protein kinase MARK1 OS=Homo sapiens OX=9606 GN=MARK1 PE=1 SV=2	238	2	C	UR	12.4605	23.0959	12.4165	20.7279	11.5579	19.7413	146.055	270.717	145.54	242.96	135.475	231.397
sp|Q7KZI7|MARK2_HUMAN	MARK2	Serine/threonine-protein kinase MARK2 OS=Homo sapiens OX=9606 GN=MARK2 PE=1 SV=2	238	4	C	UR	13.8485	20.9145	13.6155	21.5575	11.3401	18.7239	483.363	729.991	475.23	752.435	395.811	653.53
sp|P56192|SYMC_HUMAN	MARS1	Methionine--tRNA ligase, cytoplasmic OS=Homo sapiens OX=9606 GN=MARS1 PE=1 SV=2	41	11	C	UR	12.1443	21.1229	13.7137	21.2221	12.2499	19.547	1420.61	2470.91	1604.19	2482.5	1432.96	2286.56
sp|Q96GW9|SYMM_HUMAN	MARS2	Methionine--tRNA ligase, mitochondrial OS=Homo sapiens OX=9606 GN=MARS2 PE=1 SV=2	2054	3	C	UR	12.7342	22.3704	14.3122	21.6984	11.7465	17.1383	525.541	923.226	590.664	895.495	484.777	707.299
sp|P31153|METK2_HUMAN	MAT2A	S-adenosylmethionine synthase isoform type-2 OS=Homo sapiens OX=9606 GN=MAT2A PE=1 SV=1	120	7	C	UR	12.7276	20.9589	13.9717	24.2244	11.0386	17.0788	1146.97	1888.74	1259.07	2183.01	994.753	1539.08
sp|P43243|MATR3_HUMAN	MATR3	Matrin-3 OS=Homo sapiens OX=9606 GN=MATR3 PE=1 SV=2	1914	3	C	UR	12.5289	21.7122	13.0526	22.2984	12.1191	18.2888	410.693	711.716	427.86	730.932	397.26	599.498
sp|Q7Z434|MAVS_HUMAN	MAVS	Mitochondrial antiviral-signaling protein OS=Homo sapiens OX=9606 GN=MAVS PE=1 SV=2	2503	2	C	UR	11.7037	20.3837	14.956	20.9305	13.9405	18.0857	91.2022	158.842	116.546	163.103	108.632	140.934
sp|Q9NR56|MBNL1_HUMAN	MBNL1	Muscleblind-like protein 1 OS=Homo sapiens OX=9606 GN=MBNL1 PE=1 SV=2	2479	4	C	UR	12.4959	21.5707	15.1686	20.7628	13.1509	16.851	317.776	548.552	385.744	528.005	334.433	428.528
sp|Q8IVS2|FABD_HUMAN	MCAT	Malonyl-CoA-acyl carrier protein transacylase, mitochondrial OS=Homo sapiens OX=9606 GN=MCAT PE=1 SV=2	2083	1	C	UR	17.8901	20.7451	14.023	20.1489	12.0949	15.098	69.2515	80.3029	54.2822	77.995	46.8187	58.4436
sp|Q9HCC0|MCCB_HUMAN	MCCC2	Methylcrotonoyl-CoA carboxylase beta chain, mitochondrial OS=Homo sapiens OX=9606 GN=MCCC2 PE=1 SV=1	310	14	C	UR	13.265	21.8507	14.6296	22.4467	11.379	16.4289	2780.5	4580.15	3066.53	4705.07	2385.16	3443.68
sp|P49736|MCM2_HUMAN	MCM2	DNA replication licensing factor MCM2 OS=Homo sapiens OX=9606 GN=MCM2 PE=1 SV=4	1423	11	C	UR	12.3798	19.7083	14.4192	23.1298	12.4158	17.9471	1518.74	2417.8	1768.94	2837.54	1523.16	2201.73
sp|P25205|MCM3_HUMAN	MCM3	DNA replication licensing factor MCM3 OS=Homo sapiens OX=9606 GN=MCM3 PE=1 SV=3	975	19	C	UR	12.8985	20.0426	14.7464	21.7699	11.7643	18.7783	1976.9	3071.86	2260.14	3336.6	1803.07	2878.08
sp|P33991|MCM4_HUMAN	MCM4	DNA replication licensing factor MCM4 OS=Homo sapiens OX=9606 GN=MCM4 PE=1 SV=5	464	14	C	UR	11.5808	19.9798	15.3236	23.7758	11.6171	17.7227	1698.37	2930.11	2247.27	3486.81	1703.69	2599.1
sp|P33992|MCM5_HUMAN	MCM5	DNA replication licensing factor MCM5 OS=Homo sapiens OX=9606 GN=MCM5 PE=1 SV=5	860	10	C	UR	12.9673	20.303	14.2983	22.4863	12.0223	17.9228	1614.29	2527.52	1779.99	2799.31	1496.65	2231.2
sp|Q14566|MCM6_HUMAN	MCM6	DNA replication licensing factor MCM6 OS=Homo sapiens OX=9606 GN=MCM6 PE=1 SV=1	944	8	C	UR	11.5757	19.8862	15.6053	24.0119	11.364	17.5569	1414.89	2430.69	1907.43	2934.97	1389.01	2145.97
sp|P33993|MCM7_HUMAN	MCM7	DNA replication licensing factor MCM7 OS=Homo sapiens OX=9606 GN=MCM7 PE=1 SV=4	1139	17	C	UR	11.6401	20.1758	14.7426	24.0982	11.4471	17.8964	1992.67	3453.91	2523.79	4125.38	1959.63	3063.69
sp|Q9BTE3|MCMBP_HUMAN	MCMBP	Mini-chromosome maintenance complex-binding protein OS=Homo sapiens OX=9606 GN=MCMBP PE=1 SV=2	1844	1	C	UR	10.9259	22.2183	12.9058	22.7659	12.2261	18.9579	127.395	259.065	150.482	265.451	142.557	221.049
sp|Q9ULC4|MCTS1_HUMAN	MCTS1	Malignant T-cell-amplified sequence 1 OS=Homo sapiens OX=9606 GN=MCTS1 PE=1 SV=1	1268	5	C	UR	16.3527	21.9198	12.1401	18.243	11.4228	19.9215	816.986	1095.12	606.523	911.427	570.687	995.285
sp|Q14676|MDC1_HUMAN	MDC1	Mediator of DNA damage checkpoint protein 1 OS=Homo sapiens OX=9606 GN=MDC1 PE=1 SV=3	1386	3	C	UR	13.0596	20.2214	13.1597	21.1976	14.5994	17.7623	96.6773	149.694	97.4181	156.921	108.076	131.49
sp|P40925|MDHC_HUMAN	MDH1	Malate dehydrogenase, cytoplasmic OS=Homo sapiens OX=9606 GN=MDH1 PE=1 SV=4	1014	15	C	UR	11.5059	21.7598	14.5947	22.1964	11.5472	18.396	3306.94	6254.01	4194.7	6379.5	3318.8	5287.23
sp|P40926|MDHM_HUMAN	MDH2	Malate dehydrogenase, mitochondrial OS=Homo sapiens OX=9606 GN=MDH2 PE=1 SV=3	313	19	C	UR	11.7706	22.758	14.1675	21.7676	12.0681	17.4682	3151.05	6092.43	3792.71	5827.29	3230.69	4676.32
sp|Q9NU22|MDN1_HUMAN	MDN1	Midasin OS=Homo sapiens OX=9606 GN=MDN1 PE=1 SV=2	633	1	C	UR	11.8728	23.3802	10.8441	21.5253	13.9452	18.4325	28.6762	56.47	26.1917	51.9898	33.6818	44.5198
sp|P23368|MAOM_HUMAN	ME2	NAD-dependent malic enzyme, mitochondrial OS=Homo sapiens OX=9606 GN=ME2 PE=1 SV=1	1682	2	C	UR	12.4128	19.5501	15.6372	21.7107	11.8206	18.8686	611.05	962.402	769.779	1068.77	581.897	928.856
sp|Q9BV79|MECR_HUMAN	MECR	Enoyl-[acyl-carrier-protein] reductase, mitochondrial OS=Homo sapiens OX=9606 GN=MECR PE=1 SV=2	1650	3	C	UR	13.5082	21.4862	13.8205	23.1562	10.5141	17.5147	376.526	598.902	385.231	645.452	293.068	488.203
sp|Q9Y316|MEMO1_HUMAN	MEMO1	Protein MEMO1 OS=Homo sapiens OX=9606 GN=MEMO1 PE=1 SV=1	2240	1	C	UR	14.8595	22.2642	13.0981	21.3091	11.5093	16.9597	118.632	177.749	104.57	170.124	91.8859	135.4
sp|Q14696|MESD_HUMAN	MESD	LRP chaperone MESD OS=Homo sapiens OX=9606 GN=MESD PE=1 SV=2	886	4	C	UR	12.1918	21.4524	14.9138	21.3697	12.8681	17.2043	805.499	1417.34	985.337	1411.87	850.18	1136.67
sp|P53582|MAP11_HUMAN	METAP1	Methionine aminopeptidase 1 OS=Homo sapiens OX=9606 GN=METAP1 PE=1 SV=2	1454	10	C	UR	14.3578	22.7995	13.3968	22.0838	10.88	16.4821	1578.55	2506.67	1472.9	2427.99	1196.19	1812.11
sp|Q8N6R0|EFNMT_HUMAN	METTL13	eEF1A lysine and N-terminal methyltransferase OS=Homo sapiens OX=9606 GN=METTL13 PE=1 SV=1	1995	2	C	UR	14.778	22.8509	14.1838	21.5884	9.81909	16.7798	86.3034	133.449	82.8332	126.076	57.3435	97.9942
sp|Q9BQP7|MGME1_HUMAN	MGME1	Mitochondrial genome maintenance exonuclease 1 OS=Homo sapiens OX=9606 GN=MGME1 PE=1 SV=1	2225	4	C	UR	12.0041	20.7249	14.7586	22.6899	11.9885	17.834	419.992	725.106	516.362	793.857	419.446	623.962
sp|Q96PC5|MIA2_HUMAN	MIA2	Melanoma inhibitory activity protein 2 OS=Homo sapiens OX=9606 GN=MIA2 PE=1 SV=4	873	2	C	UR	13.4761	20.078	13.6592	20.8294	12.9478	19.0096	216.528	322.604	219.47	334.677	208.039	305.438
sp|Q5JRA6|TGO1_HUMAN	MIA3	Transport and Golgi organization protein 1 homolog OS=Homo sapiens OX=9606 GN=MIA3 PE=1 SV=1	370	97	C	UR	11.708	15.4222	16.0076	24.5251	14.6478	17.6893	17051.8	22461.3	23313.9	35718.9	21333.4	25763.1
sp|Q8N3F8|MILK1_HUMAN	MICALL1	MICAL-like protein 1 OS=Homo sapiens OX=9606 GN=MICALL1 PE=1 SV=2	2506	1	C	UR	13.4392	23.9677	12.6244	18.7712	11.9868	19.2107	54.6179	97.406	51.3063	76.2872	48.715	78.0735
sp|Q5TGZ0|MIC10_HUMAN	MICOS10	MICOS complex subunit MIC10 OS=Homo sapiens OX=9606 GN=MICOS10 PE=1 SV=1	858	1	C	UR	11.1892	21.4536	13.7127	23.6396	12.9528	17.0521	113.468	217.559	139.059	239.727	131.353	172.924
sp|Q5XKP0|MIC13_HUMAN	MICOS13	MICOS complex subunit MIC13 OS=Homo sapiens OX=9606 GN=MICOS13 PE=1 SV=1	1274	2	C	UR	12.7297	20.7524	14.0549	20.9915	12.6205	18.8511	553.682	902.633	611.321	913.03	548.931	819.934
sp|Q9BPX6|MICU1_HUMAN	MICU1	Calcium uptake protein 1, mitochondrial OS=Homo sapiens OX=9606 GN=MICU1 PE=1 SV=1	1256	1	C	UR	13.2938	20.5239	14.9303	20.5182	12.4268	18.307	283.644	437.909	318.56	437.787	265.145	390.607
sp|O15344|TRI18_HUMAN	MID1	E3 ubiquitin-protein ligase Midline-1 OS=Homo sapiens OX=9606 GN=MID1 PE=1 SV=1	262	13	C	UR	17.679	20.044	8.40853	15.2469	13.7037	24.9178	2356.61	2671.86	1120.85	2032.41	1826.7	3321.52
sp|Q9UJV3|TRIM1_HUMAN	MID2	Probable E3 ubiquitin-protein ligase MID2 OS=Homo sapiens OX=9606 GN=MID2 PE=1 SV=3	262	6	C	UR	14.6169	20.9944	8.93036	14.7434	13.144	27.5709	1330.7	1911.29	813.004	1342.21	1196.61	2510
sp|P14174|MIF_HUMAN	MIF	Macrophage migration inhibitory factor OS=Homo sapiens OX=9606 GN=MIF PE=1 SV=4	1830	2	C	UR	10.4438	25.6595	14.4683	22.0727	10.5817	16.7741	680.546	1672.04	942.793	1438.31	689.532	1093.04
sp|Q9H8M7|MINY3_HUMAN	MINDY3	Ubiquitin carboxyl-terminal hydrolase MINDY-3 OS=Homo sapiens OX=9606 GN=MINDY3 PE=1 SV=1	485	20	C	UR	17.1913	22.1106	12.0804	16.8244	12.6569	19.1363	4616.11	5937.01	3243.77	4517.59	3398.56	5138.37
sp|Q9UNW1|MINP1_HUMAN	MINPP1	Multiple inositol polyphosphate phosphatase 1 OS=Homo sapiens OX=9606 GN=MINPP1 PE=1 SV=1	2489	1	C	UR	13.6399	22.4255	13.1387	21.7286	12.8814	16.186	84.0438	138.178	80.9559	133.884	79.3702	99.732
sp|P46013|KI67_HUMAN	MKI67	Proliferation marker protein Ki-67 OS=Homo sapiens OX=9606 GN=MKI67 PE=1 SV=2	674	4	C	UR	12.6964	22.9726	13.3061	20.7492	11.8094	18.4662	392.717	710.573	411.576	641.802	365.282	571.186
sp|Q9H000|MKRN2_HUMAN	MKRN2	Probable E3 ubiquitin-protein ligase makorin-2 OS=Homo sapiens OX=9606 GN=MKRN2 PE=1 SV=2	2193	1	C	UR	11.6337	20.6231	13.7091	21.9379	12.8822	19.214	223.964	397.021	263.917	422.332	248	369.894
sp|Q14165|MLEC_HUMAN	MLEC	Malectin OS=Homo sapiens OX=9606 GN=MLEC PE=1 SV=1	1233	5	C	UR	11.8263	24.0996	14.0408	20.9714	12.2694	16.7925	422.122	860.203	501.166	748.547	437.94	599.387
sp|Q9UHC1|MLH3_HUMAN	MLH3	DNA mismatch repair protein Mlh3 OS=Homo sapiens OX=9606 GN=MLH3 PE=1 SV=3	1525	2	C	UR	13.5294	22.1873	14.0964	18.3715	12.7904	19.025	753.739	1236.08	785.328	1023.5	712.573	1059.91
sp|P22033|MUTA_HUMAN	MMUT	Methylmalonyl-CoA mutase, mitochondrial OS=Homo sapiens OX=9606 GN=MMUT PE=1 SV=4	129	11	C	UR	12.9444	22.8104	13.2893	20.3529	12.0407	18.5624	1346.55	2372.87	1382.43	2117.22	1252.54	1930.96
sp|Q7L9L4|MOB1B_HUMAN	MOB1B	MOB kinase activator 1B OS=Homo sapiens OX=9606 GN=MOB1B PE=1 SV=3	1318	10	C	UR	14.2077	24.5503	12.5026	21.9059	10.2305	16.6031	2267.82	3918.71	1995.67	3496.62	1632.99	2650.18
sp|Q9Y3A3|PHOCN_HUMAN	MOB4	MOB-like protein phocein OS=Homo sapiens OX=9606 GN=MOB4 PE=1 SV=1	1544	1	C	UR	12.7321	18.57	14.9588	21.9791	14.2607	17.4992	76.0989	110.991	89.4077	131.367	85.2349	104.591
sp|Q13724|MOGS_HUMAN	MOGS	Mannosyl-oligosaccharide glucosidase OS=Homo sapiens OX=9606 GN=MOGS PE=1 SV=5	1457	9	C	UR	13.647	22.4416	13.02	20.3933	11.632	18.8661	1467.97	2414	1400.54	2193.67	1251.23	2029.39
sp|Q7L1V2|MON1B_HUMAN	MON1B	Vacuolar fusion protein MON1 homolog B OS=Homo sapiens OX=9606 GN=MON1B PE=1 SV=1	2307	2	C	UR	13.871	21.1062	13.7476	21.3112	11.2524	18.7116	114.51	174.24	113.491	175.932	92.8927	154.471
sp|Q7Z3U7|MON2_HUMAN	MON2	Protein MON2 homolog OS=Homo sapiens OX=9606 GN=MON2 PE=1 SV=3	2491	1	C	UR	11.5436	22.8234	13.1749	23.7239	11.1026	17.6316	58.4196	115.504	66.6754	120.061	56.1879	89.2295
sp|Q9Y6X9|MORC2_HUMAN	MORC2	ATPase MORC2 OS=Homo sapiens OX=9606 GN=MORC2 PE=1 SV=2	995	6	C	UR	12.0427	22.9222	12.8209	24.33	9.95811	17.9261	605.941	1153.36	645.098	1224.19	501.054	901.974
sp|Q14149|MORC3_HUMAN	MORC3	MORC family CW-type zinc finger protein 3 OS=Homo sapiens OX=9606 GN=MORC3 PE=1 SV=3	871	20	C	UR	16.758	20.9736	13.8239	20.291	11.8244	16.3291	3213.29	4021.6	2650.67	3890.73	2267.29	3131.04
sp|Q9UBU8|MO4L1_HUMAN	MORF4L1	Mortality factor 4-like protein 1 OS=Homo sapiens OX=9606 GN=MORF4L1 PE=1 SV=2	173	2	C	UR	12.8351	20.6259	12.1143	22.8329	12.8589	18.7328	497.371	799.268	469.439	884.791	498.29	725.91
sp|Q15014|MO4L2_HUMAN	MORF4L2	Mortality factor 4-like protein 2 OS=Homo sapiens OX=9606 GN=MORF4L2 PE=1 SV=1	173	1	C	UR	10.5364	21.8132	10.5851	25.5555	10.4006	21.1094	58.2963	120.689	58.5656	141.395	57.5448	116.795
sp|Q9HCE1|MOV10_HUMAN	MOV10	Helicase MOV-10 OS=Homo sapiens OX=9606 GN=MOV10 PE=1 SV=2	1935	1	C	UR	12.8348	23.4136	12.0778	20.6659	12.2373	18.7705	126.393	230.572	118.939	203.513	120.51	184.847
sp|Q9BXT6|M10L1_HUMAN	MOV10L1	RNA helicase Mov10l1 OS=Homo sapiens OX=9606 GN=MOV10L1 PE=2 SV=1	2234	2	C	UR	16.1666	21.4885	13.0142	19.3893	11.6225	18.3188	459.078	610.203	369.562	550.594	330.042	520.194
sp|O95563|MPC2_HUMAN	MPC2	Mitochondrial pyruvate carrier 2 OS=Homo sapiens OX=9606 GN=MPC2 PE=1 SV=1	2532	1	C	UR	13.1578	21.0868	13.9473	21.681	12.1358	17.9912	115.355	184.869	122.277	190.079	106.395	157.73
sp|P25325|THTM_HUMAN	MPST	3-mercaptopyruvate sulfurtransferase OS=Homo sapiens OX=9606 GN=MPST PE=1 SV=3	686	2	C	UR	12.4222	20.6881	16.3609	22.229	11.7063	16.5936	245.274	408.483	323.043	438.909	231.14	327.638
sp|P49959|MRE11_HUMAN	MRE11	Double-strand break repair protein MRE11 OS=Homo sapiens OX=9606 GN=MRE11 PE=1 SV=3	979	8	C	UR	12.9818	20.4018	12.7953	21.7052	12.3136	19.8023	907.019	1425.44	893.987	1516.5	860.328	1383.56
sp|Q9HC36|MRM3_HUMAN	MRM3	rRNA methyltransferase 3, mitochondrial OS=Homo sapiens OX=9606 GN=MRM3 PE=1 SV=2	667	4	C	UR	14.7596	21.6056	13.3744	22.0018	10.7784	17.4803	392.797	574.989	355.933	585.533	286.846	465.203
sp|Q9BYD6|RM01_HUMAN	MRPL1	39S ribosomal protein L1, mitochondrial OS=Homo sapiens OX=9606 GN=MRPL1 PE=1 SV=2	1787	1	C	UR	13.3152	22.5801	12.4279	22.063	11.1247	18.4892	35.7069	60.5525	33.3276	59.1657	29.8327	49.5821
sp|Q9Y3B7|RM11_HUMAN	MRPL11	39S ribosomal protein L11, mitochondrial OS=Homo sapiens OX=9606 GN=MRPL11 PE=1 SV=1	344	9	C	UR	13.7576	20.3417	12.9491	20.4374	11.9399	20.5744	1913.59	2829.4	1801.13	2842.71	1660.76	2861.77
sp|P52815|RM12_HUMAN	MRPL12	39S ribosomal protein L12, mitochondrial OS=Homo sapiens OX=9606 GN=MRPL12 PE=1 SV=2	2037	3	C	UR	13.4859	22.3356	14.1173	22.9945	10.7059	16.3608	428.879	710.316	448.959	731.269	340.47	520.305
sp|Q6P1L8|RM14_HUMAN	MRPL14	39S ribosomal protein L14, mitochondrial OS=Homo sapiens OX=9606 GN=MRPL14 PE=1 SV=1	2474	2	C	UR	13.5008	23.0465	13.2923	22.6874	10.9705	16.5026	154.301	263.4	151.918	259.296	125.383	188.61
sp|Q9NRX2|RM17_HUMAN	MRPL17	39S ribosomal protein L17, mitochondrial OS=Homo sapiens OX=9606 GN=MRPL17 PE=1 SV=1	2205	1	C	UR	13.591	21.2308	12.9135	20.7019	12.4453	19.1176	78.3341	122.368	74.4294	119.319	71.7307	110.188
sp|P49406|RM19_HUMAN	MRPL19	39S ribosomal protein L19, mitochondrial OS=Homo sapiens OX=9606 GN=MRPL19 PE=1 SV=2	874	3	C	UR	13.2444	21.9681	13.2653	20.241	11.8964	19.3848	432.841	717.943	433.524	661.5	388.789	633.519
sp|Q5T653|RM02_HUMAN	MRPL2	39S ribosomal protein L2, mitochondrial OS=Homo sapiens OX=9606 GN=MRPL2 PE=1 SV=2	1258	3	C	UR	15.403	19.6281	14.3727	19.5074	12.726	18.3628	144.772	184.483	135.088	183.349	119.611	172.59
sp|Q9BYC9|RM20_HUMAN	MRPL20	39S ribosomal protein L20, mitochondrial OS=Homo sapiens OX=9606 GN=MRPL20 PE=1 SV=1	2482	1	C	UR	13.9605	20.5171	14.526	19.3724	13.6569	17.9671	84.2489	123.817	87.6614	116.909	82.4164	108.427
sp|Q13084|RM28_HUMAN	MRPL28	39S ribosomal protein L28, mitochondrial OS=Homo sapiens OX=9606 GN=MRPL28 PE=1 SV=4	1257	1	C	UR	13.9569	23.3005	12.5073	23.7539	10.129	16.3524	49.3281	82.3513	44.2047	83.9537	35.7989	57.7944
sp|O75394|RM33_HUMAN	MRPL33	39S ribosomal protein L33, mitochondrial OS=Homo sapiens OX=9606 GN=MRPL33 PE=1 SV=1	2170	1	C	UR	14.5262	22.9491	13.8712	19.0093	11.443	18.2012	135.857	214.633	129.731	177.786	107.021	170.228
sp|Q9BZE1|RM37_HUMAN	MRPL37	39S ribosomal protein L37, mitochondrial OS=Homo sapiens OX=9606 GN=MRPL37 PE=1 SV=2	1235	1	C	UR	12.5657	21.8048	12.5081	21.7145	9.79096	21.616	67.8435	117.727	67.5326	117.239	52.8625	116.707
sp|Q9NQ50|RM40_HUMAN	MRPL40	39S ribosomal protein L40, mitochondrial OS=Homo sapiens OX=9606 GN=MRPL40 PE=1 SV=1	2062	1	C	UR	15.7797	18.8759	13.0113	22.683	11.2567	18.3934	252.647	302.221	208.324	363.176	180.231	294.496
sp|Q9H9J2|RM44_HUMAN	MRPL44	39S ribosomal protein L44, mitochondrial OS=Homo sapiens OX=9606 GN=MRPL44 PE=1 SV=1	1207	1	C	UR	14.56	20.7079	14.7837	19.3421	12.5335	18.0728	57.2073	81.3627	58.086	75.9965	49.2448	71.0094
sp|Q9HD33|RM47_HUMAN	MRPL47	39S ribosomal protein L47, mitochondrial OS=Homo sapiens OX=9606 GN=MRPL47 PE=1 SV=2	2322	2	C	UR	12.7914	21.1934	14.8232	19.7141	13.1196	18.3584	101.036	167.401	117.085	155.717	103.629	145.008
sp|Q96GC5|RM48_HUMAN	MRPL48	39S ribosomal protein L48, mitochondrial OS=Homo sapiens OX=9606 GN=MRPL48 PE=1 SV=2	710	1	C	UR	14.8267	20.3658	13.9663	20.1794	11.6516	19.0102	188.406	258.793	177.472	256.424	148.059	241.566
sp|Q13405|RM49_HUMAN	MRPL49	39S ribosomal protein L49, mitochondrial OS=Homo sapiens OX=9606 GN=MRPL49 PE=1 SV=1	1750	3	C	UR	14.0898	21.1643	12.8548	21.1898	11.3756	19.3257	316.878	475.984	289.103	476.557	255.835	434.633
sp|Q6P161|RM54_HUMAN	MRPL54	39S ribosomal protein L54, mitochondrial OS=Homo sapiens OX=9606 GN=MRPL54 PE=1 SV=1	2430	1	C	UR	13.1111	21.7003	14.6139	20.3109	11.9974	18.2664	180.697	299.072	201.407	279.924	165.348	251.746
sp|Q7Z7F7|RM55_HUMAN	MRPL55	39S ribosomal protein L55, mitochondrial OS=Homo sapiens OX=9606 GN=MRPL55 PE=1 SV=1	2203	1	C	UR	10.2655	24.9792	9.62042	26.5795	10.9227	17.6327	45.4451	110.583	42.5895	117.667	48.3549	78.0596
sp|P82914|RT15_HUMAN	MRPS15	28S ribosomal protein S15, mitochondrial OS=Homo sapiens OX=9606 GN=MRPS15 PE=1 SV=1	1846	1	C	UR	11.958	21.3136	13.6635	23.0847	12.1789	17.8013	15.1541	27.0102	17.3155	29.2548	15.4341	22.5591
sp|Q9Y676|RT18B_HUMAN	MRPS18B	28S ribosomal protein S18b, mitochondrial OS=Homo sapiens OX=9606 GN=MRPS18B PE=1 SV=1	665	1	C	UR	12.1104	21.2407	17.8502	20.3959	10.6712	17.7316	38.0386	66.7164	56.067	64.0631	33.5181	55.6945
sp|Q9Y3D9|RT23_HUMAN	MRPS23	28S ribosomal protein S23, mitochondrial OS=Homo sapiens OX=9606 GN=MRPS23 PE=1 SV=2	263	6	C	UR	6.7973	30.1672	7.64781	22.5292	6.07433	26.7841	629.09	2791.98	707.805	2085.08	562.179	2478.86
sp|Q9BYN8|RT26_HUMAN	MRPS26	28S ribosomal protein S26, mitochondrial OS=Homo sapiens OX=9606 GN=MRPS26 PE=1 SV=1	2213	1	C	UR	13.9985	20.4598	12.9448	22.8061	11.2548	18.536	198.326	289.869	183.399	323.11	159.455	262.613
sp|Q9Y2Q9|RT28_HUMAN	MRPS28	28S ribosomal protein S28, mitochondrial OS=Homo sapiens OX=9606 GN=MRPS28 PE=1 SV=1	2052	3	C	UR	13.2867	21.6629	13.0247	20.4337	12.5631	19.0289	439.21	716.096	430.55	675.463	415.292	629.025
sp|Q92665|RT31_HUMAN	MRPS31	28S ribosomal protein S31, mitochondrial OS=Homo sapiens OX=9606 GN=MRPS31 PE=1 SV=3	1028	3	C	UR	14.7774	21.5237	13.5016	20.4267	11.6787	18.0919	407.58	593.65	372.391	563.396	322.114	498.998
sp|P82930|RT34_HUMAN	MRPS34	28S ribosomal protein S34, mitochondrial OS=Homo sapiens OX=9606 GN=MRPS34 PE=1 SV=2	1105	2	C	UR	12.7064	22.5802	12.5279	21.3898	11.269	19.5268	234.899	417.434	231.6	395.427	208.326	360.985
sp|P82909|RT36_HUMAN	MRPS36	28S ribosomal protein S36, mitochondrial OS=Homo sapiens OX=9606 GN=MRPS36 PE=1 SV=2	2191	3	C	UR	15.3028	23.04	14.635	19.7087	11.5227	15.7908	204.592	308.036	195.664	263.498	154.054	211.117
sp|P82932|RT06_HUMAN	MRPS6	28S ribosomal protein S6, mitochondrial OS=Homo sapiens OX=9606 GN=MRPS6 PE=1 SV=3	2542	1	C	UR	13.1485	24.1001	12.3947	21.8731	10.4394	18.0442	25.3115	46.3938	23.8603	42.1068	20.0963	34.7359
sp|Q9Y2R9|RT07_HUMAN	MRPS7	28S ribosomal protein S7, mitochondrial OS=Homo sapiens OX=9606 GN=MRPS7 PE=1 SV=2	2087	5	C	UR	13.1003	20.3995	13.3985	21.4194	12.6002	19.082	599.251	933.14	612.89	979.792	576.374	872.874
sp|Q96E11|RRFM_HUMAN	MRRF	Ribosome-recycling factor, mitochondrial OS=Homo sapiens OX=9606 GN=MRRF PE=1 SV=1	1420	5	C	UR	14.6839	22.4405	13.5217	20.4706	11.4729	17.4104	636.93	973.379	586.517	887.93	497.649	755.191
tr|A0A499FIJ6|A0A499FIJ6_HUMAN	MRTFA	Isoform of Q969V6, Myocardin-related transcription factor A OS=Homo sapiens OX=9606 GN=MRTFA PE=1 SV=2	233	13	C	UR	11.0723	18.7589	12.1905	22.8037	13.1874	21.9872	1786.56	3026.82	1966.98	3679.47	2127.83	3547.72
sp|Q9ULH7|MRTFB_HUMAN	MRTFB	Myocardin-related transcription factor B OS=Homo sapiens OX=9606 GN=MRTFB PE=1 SV=3	233	30	C	UR	11.7693	18.8442	14.0342	23.2049	12.6428	19.5046	3978.67	6370.36	4744.32	7844.52	4273.95	6593.63
sp|Q9UKD2|MRT4_HUMAN	MRTO4	mRNA turnover protein 4 homolog OS=Homo sapiens OX=9606 GN=MRTO4 PE=1 SV=2	2305	1	C	UR	12.5029	24.8186	12.0792	19.3169	11.8167	19.4658	79.2179	157.249	76.5336	122.391	74.87	123.334
sp|P43246|MSH2_HUMAN	MSH2	DNA mismatch repair protein Msh2 OS=Homo sapiens OX=9606 GN=MSH2 PE=1 SV=1	1855	1	C	UR	13.6633	21.9702	11.0153	23.1858	11.8678	18.2977	70.2154	112.905	56.6073	119.151	60.9885	94.0319
sp|P52701|MSH6_HUMAN	MSH6	DNA mismatch repair protein Msh6 OS=Homo sapiens OX=9606 GN=MSH6 PE=1 SV=2	1570	3	C	UR	12.2222	21.2022	11.9822	24.7608	10.8416	18.991	353.407	613.068	346.469	715.965	313.486	549.13
sp|O43347|MSI1H_HUMAN	MSI1	RNA-binding protein Musashi homolog 1 OS=Homo sapiens OX=9606 GN=MSI1 PE=1 SV=1	1643	2	C	UR	14.3088	20.5513	13.8823	20.4976	13.2396	17.5204	164.601	236.411	159.695	235.793	152.301	201.545
sp|Q96DH6|MSI2H_HUMAN	MSI2	RNA-binding protein Musashi homolog 2 OS=Homo sapiens OX=9606 GN=MSI2 PE=1 SV=1	1643	5	C	UR	13.7619	21.0183	14.7625	21.2571	13.0047	16.1956	462.318	706.092	495.933	714.112	436.88	544.075
sp|P26038|MOES_HUMAN	MSN	Moesin OS=Homo sapiens OX=9606 GN=MSN PE=1 SV=3	257	9	C	UR	12.618	21.0141	13.918	20.8575	13.0221	18.5703	1697.52	2827.06	1872.41	2806	1751.89	2498.29
sp|P00846|ATP6_HUMAN	MT-ATP6	ATP synthase subunit a OS=Homo sapiens OX=9606 GN=MT-ATP6 PE=1 SV=1	2076	1	C	UR	11.7531	23.5364	13.7016	20.931	13.659	16.4189	120.227	240.762	140.158	214.11	139.723	167.954
sp|P03928|ATP8_HUMAN	MT-ATP8	ATP synthase protein 8 OS=Homo sapiens OX=9606 GN=MT-ATP8 PE=1 SV=1	2231	1	C	UR	13.2795	21.1335	13.1491	23.1813	11.9293	17.3273	101.2	161.054	100.206	176.66	90.9108	132.048
sp|P00403|COX2_HUMAN	MT-CO2	Cytochrome c oxidase subunit 2 OS=Homo sapiens OX=9606 GN=MT-CO2 PE=1 SV=1	1819	5	C	UR	12.3087	23.8021	12.4286	19.9747	11.6379	19.848	779.132	1506.66	786.72	1264.39	736.669	1256.37
sp|Q13126|MTAP_HUMAN	MTAP	S-methyl-5'-thioadenosine phosphorylase OS=Homo sapiens OX=9606 GN=MTAP PE=1 SV=2	1832	1	C	UR	13.748	21.3521	13.0375	23.5478	11.9413	16.3733	49.8593	77.4367	47.2826	85.3999	43.307	59.3804
sp|Q5VT66|MARC1_HUMAN	MTARC1	Mitochondrial amidoxime-reducing component 1 OS=Homo sapiens OX=9606 GN=MTARC1 PE=1 SV=1	1029	5	C	UR	12.4125	19.4837	12.496	23.3908	12.0967	20.1203	1063.61	1669.53	1070.76	2004.33	1036.55	1724.08
sp|Q969Z3|MARC2_HUMAN	MTARC2	Mitochondrial amidoxime reducing component 2 OS=Homo sapiens OX=9606 GN=MTARC2 PE=1 SV=1	2186	1	C	UR	15.8873	21.6149	10.9871	19.7806	13.2081	18.522	138.661	188.65	95.8932	172.641	115.277	161.656
sp|Q9NZJ7|MTCH1_HUMAN	MTCH1	Mitochondrial carrier homolog 1 OS=Homo sapiens OX=9606 GN=MTCH1 PE=1 SV=1	1777	1	C	UR	12.7822	18.8923	12.9008	22.7289	13.6883	19.0074	40.0625	59.213	40.4342	71.2379	42.9024	59.5736
sp|Q9Y6C9|MTCH2_HUMAN	MTCH2	Mitochondrial carrier homolog 2 OS=Homo sapiens OX=9606 GN=MTCH2 PE=1 SV=1	1997	1	C	UR	11.9499	21.1546	15.9867	20.1795	12.619	18.1104	111.904	198.101	149.706	188.97	118.17	169.594
sp|Q86UE4|LYRIC_HUMAN	MTDH	Protein LYRIC OS=Homo sapiens OX=9606 GN=MTDH PE=1 SV=2	1226	13	C	UR	14.1551	21.604	13.0768	19.4856	12.8651	18.8133	1251.77	1910.49	1156.41	1723.15	1137.69	1663.71
sp|Q96E29|MTEF3_HUMAN	MTERF3	Transcription termination factor 3, mitochondrial OS=Homo sapiens OX=9606 GN=MTERF3 PE=1 SV=2	638	9	C	UR	14.2537	18.5001	13.2333	21.24	12.6146	20.1583	1677.22	2176.89	1557.14	2499.28	1484.34	2372.01
sp|Q9BT17|MTG1_HUMAN	MTG1	Mitochondrial ribosome-associated GTPase 1 OS=Homo sapiens OX=9606 GN=MTG1 PE=1 SV=2	926	1	C	UR	14.0993	19.9442	13.4998	20.9574	12.2354	19.2639	222.756	315.099	213.285	331.106	193.308	304.351
sp|P11586|C1TC_HUMAN	MTHFD1	C-1-tetrahydrofolate synthase, cytoplasmic OS=Homo sapiens OX=9606 GN=MTHFD1 PE=1 SV=4	31	39	C	UR	12.6628	21.5916	14.3492	21.7364	11.2164	18.4436	6443.66	10987.2	7301.83	11060.9	5707.65	9385.35
sp|Q6UB35|C1TM_HUMAN	MTHFD1L	Monofunctional C1-tetrahydrofolate synthase, mitochondrial OS=Homo sapiens OX=9606 GN=MTHFD1L PE=1 SV=1	31	41	C	UR	14.1986	23.222	12.7592	18.575	12.7398	18.5055	8614.31	14088.8	7741.03	11269.5	7729.27	11227.3
sp|P13995|MTDC_HUMAN	MTHFD2	Bifunctional methylenetetrahydrofolate dehydrogenase/cyclohydrolase, mitochondrial OS=Homo sapiens OX=9606 GN=MTHFD2 PE=1 SV=2	18	14	C	UR	14.2783	20.3987	14.3242	21.0218	11.7189	18.2581	2369.51	3385.2	2377.13	3488.6	1944.76	3029.96
sp|P46199|IF2M_HUMAN	MTIF2	Translation initiation factor IF-2, mitochondrial OS=Homo sapiens OX=9606 GN=MTIF2 PE=1 SV=2	171	2	C	UR	13.3003	21.1997	13.5172	21.1246	12.2073	18.6509	94.4856	150.604	96.0269	150.07	86.7212	132.497
sp|Q13613|MTMR1_HUMAN	MTMR1	Myotubularin-related protein 1 OS=Homo sapiens OX=9606 GN=MTMR1 PE=1 SV=4	1989	1	C	UR	15.9418	20.806	13.4929	18.2705	12.8771	18.6116	94.9202	123.882	80.3391	108.786	76.6723	110.817
sp|Q9Y2Z2|MTO1_HUMAN	MTO1	Protein MTO1 homolog, mitochondrial OS=Homo sapiens OX=9606 GN=MTO1 PE=1 SV=2	2050	1	C	UR	11.4663	22.1216	11.5608	20.9207	12.1626	21.768	116.534	224.826	117.494	212.621	123.611	221.232
sp|P42345|MTOR_HUMAN	MTOR	Serine/threonine-protein kinase mTOR OS=Homo sapiens OX=9606 GN=MTOR PE=1 SV=1	2072	2	C	UR	12.5169	21.665	14.8129	20.1612	12.6881	18.1558	63.7626	110.364	75.4587	102.703	64.6347	92.4879
sp|P58546|MTPN_HUMAN	MTPN	Myotrophin OS=Homo sapiens OX=9606 GN=MTPN PE=1 SV=2	1248	2	C	UR	13.696	21.6442	14.0358	21.3081	11.7963	17.5196	504.649	797.511	517.167	785.127	434.65	645.534
sp|Q99707|METH_HUMAN	MTR	Methionine synthase OS=Homo sapiens OX=9606 GN=MTR PE=1 SV=2	794	2	C	UR	12.3173	20.7587	14.0414	21.7619	11.5119	19.6087	51.49	86.7781	58.6976	90.9717	48.1234	81.9707
sp|P42285|MTREX_HUMAN	MTREX	Exosome RNA helicase MTR4 OS=Homo sapiens OX=9606 GN=MTREX PE=1 SV=3	1679	3	C	UR	13.4779	22.4019	12.2931	21.2009	11.8308	18.7953	392.603	652.554	358.09	617.57	344.625	547.496
sp|O75431|MTX2_HUMAN	MTX2	Metaxin-2 OS=Homo sapiens OX=9606 GN=MTX2 PE=1 SV=1	2058	1	C	UR	12.4182	22.7802	13.3373	19.4573	13.3523	18.6546	114.43	209.913	122.9	179.293	123.037	171.897
sp|Q96EY5|MB12A_HUMAN	MVB12A	Multivesicular body subunit 12A OS=Homo sapiens OX=9606 GN=MVB12A PE=1 SV=1	664	2	C	UR	12.7638	24.6158	12.5677	22.8551	9.61451	17.5832	672.091	1296.17	661.763	1203.46	506.262	925.86
sp|P84157|MXRA7_HUMAN	MXRA7	Matrix-remodeling-associated protein 7 OS=Homo sapiens OX=9606 GN=MXRA7 PE=1 SV=1	658	10	C	UR	11.6409	21.3647	11.9821	18.1363	16.056	20.82	1226	2250.08	1261.93	1910.08	1690.99	2192.72
sp|Q969H8|MYDGF_HUMAN	MYDGF	Myeloid-derived growth factor OS=Homo sapiens OX=9606 GN=MYDGF PE=1 SV=1	2409	1	C	UR	12.9131	21.337	13.9985	22.5419	12.7482	16.4613	90.9892	150.346	98.6374	158.836	89.8269	115.99
sp|Q9HB07|MYG1_HUMAN	MYG1	MYG1 exonuclease OS=Homo sapiens OX=9606 GN=MYG1 PE=1 SV=3	2003	1	C	UR	14.9461	18.9265	14.4321	21.7184	12.7003	17.2766	161.615	204.656	156.058	234.845	137.331	186.815
sp|P35580|MYH10_HUMAN	MYH10	Myosin-10 OS=Homo sapiens OX=9606 GN=MYH10 PE=1 SV=3	167	25	C	UR	12.753	20.3693	14.5903	22.159	12.6667	17.4618	3106.04	4961.01	3553.51	5396.9	3085.01	4252.88
sp|P35579|MYH9_HUMAN	MYH9	Myosin-9 OS=Homo sapiens OX=9606 GN=MYH9 PE=1 SV=4	167	40	C	UR	12.5055	21.0504	14.3516	21.3472	12.3114	18.4339	5378.03	9052.83	6171.94	9180.46	5294.58	7927.56
sp|O14950|ML12B_HUMAN	MYL12B	Myosin regulatory light chain 12B OS=Homo sapiens OX=9606 GN=MYL12B PE=1 SV=2	1587	5	C	UR	12.3683	21.1836	13.9021	21.4269	12.1015	19.0176	1004.51	1720.45	1129.07	1740.2	982.836	1544.53
sp|P60660|MYL6_HUMAN	MYL6	Myosin light polypeptide 6 OS=Homo sapiens OX=9606 GN=MYL6 PE=1 SV=2	515	12	C	UR	10.7371	22.7117	11.3465	21.2131	11.6093	22.3823	2205.85	4665.92	2331.03	4358.04	2385.04	4598.25
sp|Q15746|MYLK_HUMAN	MYLK	Myosin light chain kinase, smooth muscle OS=Homo sapiens OX=9606 GN=MYLK PE=1 SV=4	2066	1	C	UR	10.709	20.6073	15.9894	23.2047	11.5229	17.9667	120.524	231.925	179.953	261.157	129.684	202.207
sp|O94832|MYO1D_HUMAN	MYO1D	Unconventional myosin-Id OS=Homo sapiens OX=9606 GN=MYO1D PE=1 SV=2	1114	4	C	UR	14.6388	23.1947	13.2113	21.4357	10.7484	16.7711	615.729	975.604	555.689	901.619	452.095	705.416
sp|Q9UM54-6|MYO6-6_HUMAN	MYO6	Isoform of Q9UM54, Isoform 6 of Unconventional myosin-VI OS=Homo sapiens OX=9606 GN=MYO6 PE=1 SV=4	1470	10	C	UR	11.8768	22.0921	12.8821	22.9966	10.8122	19.3402	959.933	1785.57	1041.18	1858.68	873.885	1563.15
sp|Q13402|MYO7A_HUMAN	MYO7A	Unconventional myosin-VIIa OS=Homo sapiens OX=9606 GN=MYO7A PE=1 SV=2	1079	1	C	UR	15.2859	18.1067	16.927	15.8272	16.9605	16.8927	288.205	341.389	319.146	298.411	319.778	318.499
sp|Q13459|MYO9B_HUMAN	MYO9B	Unconventional myosin-IXb OS=Homo sapiens OX=9606 GN=MYO9B PE=1 SV=3	2553	1	C	UR	15.1696	19.8952	12.5384	20.4846	11.5365	20.3757	94.824	124.363	78.3765	128.047	72.1136	127.367
sp|Q5VVJ2|MYSM1_HUMAN	MYSM1	Deubiquitinase MYSM1 OS=Homo sapiens OX=9606 GN=MYSM1 PE=1 SV=1	2229	1	C	UR	13.7572	21.0525	14.1832	20.7339	11.581	18.6923	88.5064	135.441	91.247	133.391	74.5063	120.256
sp|Q6P582|MZT2A_HUMAN	MZT2A	Mitotic-spindle organizing protein 2A OS=Homo sapiens OX=9606 GN=MZT2A PE=1 SV=2	1992	1	C	UR	13.2097	18.4406	16.5659	22.0127	13.4988	16.2723	100.366	140.109	125.866	167.25	102.562	123.635
sp|O75113|N4BP1_HUMAN	N4BP1	NEDD4-binding protein 1 OS=Homo sapiens OX=9606 GN=N4BP1 PE=1 SV=4	1582	1	C	UR	20.4987	19.2082	12.6865	19.9606	11.4146	16.2314	56.9446	53.3596	35.2425	55.4497	31.7094	45.0902
sp|P41227|NAA10_HUMAN	NAA10	N-alpha-acetyltransferase 10 OS=Homo sapiens OX=9606 GN=NAA10 PE=1 SV=1	71	7	C	UR	12.3128	21.9933	14.7067	22.3758	11.4211	17.1903	691.607	1235.36	826.075	1256.84	641.521	965.579
sp|Q9BXJ9|NAA15_HUMAN	NAA15	N-alpha-acetyltransferase 15, NatA auxiliary subunit OS=Homo sapiens OX=9606 GN=NAA15 PE=1 SV=1	395	15	C	UR	12.5032	21.6416	13.7443	22.6797	11.2934	18.1378	2535.98	4389.5	2787.7	4600.06	2290.6	3678.83
sp|P61599|NAA20_HUMAN	NAA20	N-alpha-acetyltransferase 20 OS=Homo sapiens OX=9606 GN=NAA20 PE=1 SV=1	2365	2	C	UR	14.7272	20.5056	12.3487	26.002	10.2174	16.1992	320.651	446.463	268.864	566.135	222.462	352.701
sp|Q14CX7|NAA25_HUMAN	NAA25	N-alpha-acetyltransferase 25, NatB auxiliary subunit OS=Homo sapiens OX=9606 GN=NAA25 PE=1 SV=1	996	11	C	UR	13.7641	21.3979	14.4486	20.3629	12.5453	17.4811	1969.44	3061.73	2067.39	2913.64	1795.04	2501.29
sp|Q5VZE5|NAA35_HUMAN	NAA35	N-alpha-acetyltransferase 35, NatC auxiliary subunit OS=Homo sapiens OX=9606 GN=NAA35 PE=1 SV=1	259	5	C	UR	13.763	22.937	12.5206	19.8193	11.8531	19.107	429.587	715.936	390.807	618.624	369.973	596.39
sp|Q9GZZ1|NAA50_HUMAN	NAA50	N-alpha-acetyltransferase 50 OS=Homo sapiens OX=9606 GN=NAA50 PE=1 SV=1	1141	6	C	UR	12.2128	21.5298	14.7437	22.0529	11.3208	18.1401	1099.7	1938.64	1327.59	1985.75	1019.37	1633.42
sp|E9PAV3|NACAM_HUMAN	NACA	Nascent polypeptide-associated complex subunit alpha, muscle-specific form OS=Homo sapiens OX=9606 GN=NACA PE=1 SV=1	974	13	C	UR	14.2558	25.6466	10.8401	19.7851	10.383	19.0895	3010.8	5416.52	2289.4	4178.59	2192.87	4031.68
sp|Q96RE7|NACC1_HUMAN	NACC1	Nucleus accumbens-associated protein 1 OS=Homo sapiens OX=9606 GN=NACC1 PE=1 SV=1	193	18	C	UR	12.4839	21.9761	11.9473	21.938	12.0396	19.6151	2813.72	4953.16	2692.79	4944.58	2713.6	4421.02
sp|Q13564|ULA1_HUMAN	NAE1	NEDD8-activating enzyme E1 regulatory subunit OS=Homo sapiens OX=9606 GN=NAE1 PE=1 SV=1	2559	1	C	UR	10.6441	20.483	14.4229	23.2381	12.1416	19.0703	29.8849	57.5089	40.4944	65.2444	34.0893	53.5428
sp|P43490|NAMPT_HUMAN	NAMPT	Nicotinamide phosphoribosyltransferase OS=Homo sapiens OX=9606 GN=NAMPT PE=1 SV=1	1275	3	C	UR	13.0482	21.3249	13.6293	21.3682	11.6972	18.9322	378.243	618.167	395.087	619.424	339.08	548.808
sp|Q9NR45|SIAS_HUMAN	NANS	Sialic acid synthase OS=Homo sapiens OX=9606 GN=NANS PE=1 SV=2	2476	2	C	UR	12.9013	20.8649	14.3921	21.6412	12.0605	18.14	246.007	397.86	274.433	412.664	229.975	345.901
sp|P55209|NP1L1_HUMAN	NAP1L1	Nucleosome assembly protein 1-like 1 OS=Homo sapiens OX=9606 GN=NAP1L1 PE=1 SV=1	1598	10	C	UR	13.6487	20.7559	14.1869	19.998	11.7545	19.656	1265.63	1924.67	1315.53	1854.39	1089.98	1822.67
sp|Q99733|NP1L4_HUMAN	NAP1L4	Nucleosome assembly protein 1-like 4 OS=Homo sapiens OX=9606 GN=NAP1L4 PE=1 SV=1	1598	1	C	UR	12.7172	21.3929	13.8218	18.5366	11.4722	22.0594	330.698	556.3	359.422	482.025	298.324	573.632
sp|P54920|SNAA_HUMAN	NAPA	Alpha-soluble NSF attachment protein OS=Homo sapiens OX=9606 GN=NAPA PE=1 SV=3	388	4	C	UR	11.8909	22.3181	13.4465	20.9652	12.0471	19.3322	741.725	1392.15	838.757	1307.76	751.466	1205.89
sp|O43776|SYNC_HUMAN	NARS1	Asparagine--tRNA ligase, cytoplasmic OS=Homo sapiens OX=9606 GN=NARS1 PE=1 SV=1	545	6	C	UR	13.3728	20.9995	14.3631	21.0441	11.9228	18.2977	814.746	1279.41	875.077	1282.12	726.402	1114.8
sp|P49321|NASP_HUMAN	NASP	Nuclear autoantigenic sperm protein OS=Homo sapiens OX=9606 GN=NASP PE=1 SV=2	767	27	C	UR	11.8311	20.6776	14.1876	21.5158	12.3476	19.4404	4230.75	7394.23	5073.43	7693.97	4415.45	6951.82
sp|Q8NCW5|NNRE_HUMAN	NAXE	NAD(P)H-hydrate epimerase OS=Homo sapiens OX=9606 GN=NAXE PE=1 SV=2	1394	4	C	UR	12.9927	20.8447	15.1859	23.0031	12.0417	15.932	419.663	673.283	490.504	742.999	388.948	514.603
sp|Q15021|CND1_HUMAN	NCAPD2	Condensin complex subunit 1 OS=Homo sapiens OX=9606 GN=NCAPD2 PE=1 SV=3	412	5	C	UR	13.1374	22.4495	12.2892	21.5048	11.0475	19.5716	879.079	1502.2	822.325	1438.98	739.237	1309.62
sp|Q9BPX3|CND3_HUMAN	NCAPG	Condensin complex subunit 3 OS=Homo sapiens OX=9606 GN=NCAPG PE=1 SV=1	1626	6	C	UR	14.1044	22.9037	13.2917	19.55	11.6986	18.4516	781.633	1269.27	736.592	1083.41	648.309	1022.54
sp|Q15003|CND2_HUMAN	NCAPH	Condensin complex subunit 2 OS=Homo sapiens OX=9606 GN=NCAPH PE=1 SV=3	2471	3	C	UR	13.6388	21.0852	13.3581	20.7015	12.2734	18.943	520.846	805.212	510.125	790.561	468.701	723.404
sp|Q09161|NCBP1_HUMAN	NCBP1	Nuclear cap-binding protein subunit 1 OS=Homo sapiens OX=9606 GN=NCBP1 PE=1 SV=1	768	3	C	UR	14.5087	21.1236	13.7502	18.7512	12.6607	19.2055	247.637	360.542	234.692	320.05	216.096	327.803
sp|Q9Y2A7|NCKP1_HUMAN	NCKAP1	Nck-associated protein 1 OS=Homo sapiens OX=9606 GN=NCKAP1 PE=1 SV=1	27	13	C	UR	13.9845	21.9165	13.5445	20.6205	11.6051	18.3289	2142.37	3357.53	2074.97	3158.99	1777.86	2807.93
sp|P19338|NUCL_HUMAN	NCL	Nucleolin OS=Homo sapiens OX=9606 GN=NCL PE=1 SV=3	14	40	C	UR	14.8647	22.7756	11.911	18.0998	12.2685	20.0802	14041.8	21514.7	11251.6	17097.8	11589.3	18968.6
sp|Q969V3|NCLN_HUMAN	NCLN	Nicalin OS=Homo sapiens OX=9606 GN=NCLN PE=1 SV=2	589	13	C	UR	13.1486	22.4434	13.0837	20.9863	12.0499	18.2881	1553.68	2651.99	1546.02	2479.81	1423.86	2160.98
sp|Q92542|NICA_HUMAN	NCSTN	Nicastrin OS=Homo sapiens OX=9606 GN=NCSTN PE=1 SV=2	466	3	C	UR	11.4181	19.9777	13.6919	22.1236	13.5778	19.2109	411.784	720.478	493.786	797.87	489.67	692.826
sp|Q9UGV2|NDRG3_HUMAN	NDRG3	Protein NDRG3 OS=Homo sapiens OX=9606 GN=NDRG3 PE=1 SV=2	2126	1	C	UR	15.2717	19.9283	14.309	22.0306	11.5782	16.8823	135.15	176.36	126.631	194.965	102.464	149.404
sp|O95299|NDUAA_HUMAN	NDUFA10	NADH dehydrogenase [ubiquinone] 1 alpha subcomplex subunit 10, mitochondrial OS=Homo sapiens OX=9606 GN=NDUFA10 PE=1 SV=1	1915	7	C	UR	14.0644	21.5559	12.8501	20.2167	12.2876	19.0253	1197.78	1835.78	1094.36	1721.73	1046.46	1620.27
sp|Q9P0J0|NDUAD_HUMAN	NDUFA13	NADH dehydrogenase [ubiquinone] 1 alpha subcomplex subunit 13 OS=Homo sapiens OX=9606 GN=NDUFA13 PE=1 SV=3	1385	2	C	UR	11.8905	22.3887	12.4674	21.3045	11.3703	20.5785	333.675	628.279	349.864	597.854	319.077	577.481
sp|O43678|NDUA2_HUMAN	NDUFA2	NADH dehydrogenase [ubiquinone] 1 alpha subcomplex subunit 2 OS=Homo sapiens OX=9606 GN=NDUFA2 PE=1 SV=3	505	5	C	UR	12.5781	20.4989	12.4788	23.2617	11.4547	19.7278	536.304	874.026	532.067	991.826	488.402	841.147
sp|O95167|NDUA3_HUMAN	NDUFA3	NADH dehydrogenase [ubiquinone] 1 alpha subcomplex subunit 3 OS=Homo sapiens OX=9606 GN=NDUFA3 PE=1 SV=1	2560	1	C	UR	14.4705	21.2085	13.8248	19.1964	13.0452	18.2546	281.937	413.219	269.359	374.016	254.168	355.666
sp|O00483|NDUA4_HUMAN	NDUFA4	Cytochrome c oxidase subunit NDUFA4 OS=Homo sapiens OX=9606 GN=NDUFA4 PE=1 SV=1	1601	6	C	UR	14.2748	21.1998	13.2634	18.7874	13.4087	19.0659	2942.48	4369.92	2733.99	3872.65	2763.94	3930.06
sp|Q16718|NDUA5_HUMAN	NDUFA5	NADH dehydrogenase [ubiquinone] 1 alpha subcomplex subunit 5 OS=Homo sapiens OX=9606 GN=NDUFA5 PE=1 SV=3	1864	2	C	UR	14.8937	19.1669	15.204	20.7983	13.7902	16.147	107.48	138.318	109.72	150.091	99.5167	116.525
sp|P56556|NDUA6_HUMAN	NDUFA6	NADH dehydrogenase [ubiquinone] 1 alpha subcomplex subunit 6 OS=Homo sapiens OX=9606 GN=NDUFA6 PE=1 SV=4	1808	1	C	UR	13.1569	19.6645	13.0829	23.9724	11.7618	18.3615	184.002	275.012	182.966	335.257	164.491	256.789
sp|O95182|NDUA7_HUMAN	NDUFA7	NADH dehydrogenase [ubiquinone] 1 alpha subcomplex subunit 7 OS=Homo sapiens OX=9606 GN=NDUFA7 PE=1 SV=3	825	5	C	UR	12.8499	22.2622	12.2303	21.3691	11.2352	20.0533	792.634	1373.22	754.417	1318.13	693.03	1236.97
sp|P51970|NDUA8_HUMAN	NDUFA8	NADH dehydrogenase [ubiquinone] 1 alpha subcomplex subunit 8 OS=Homo sapiens OX=9606 GN=NDUFA8 PE=1 SV=3	1488	2	C	UR	12.9397	20.3	13.1088	21.4032	11.9261	20.3221	516.071	809.618	522.814	853.619	475.646	810.5
sp|Q16795|NDUA9_HUMAN	NDUFA9	NADH dehydrogenase [ubiquinone] 1 alpha subcomplex subunit 9, mitochondrial OS=Homo sapiens OX=9606 GN=NDUFA9 PE=1 SV=2	865	4	C	UR	12.8736	21.1636	13.4579	20.6425	12.2874	19.575	497.829	818.404	520.422	798.255	475.158	756.976
sp|O14561|ACPM_HUMAN	NDUFAB1	Acyl carrier protein, mitochondrial OS=Homo sapiens OX=9606 GN=NDUFAB1 PE=1 SV=3	2164	2	C	UR	16.5555	22.2621	14.1691	18.3774	11.9039	16.7319	510.753	686.804	437.13	566.957	367.247	516.194
sp|Q8N183|NDUF2_HUMAN	NDUFAF2	NADH dehydrogenase [ubiquinone] 1 alpha subcomplex assembly factor 2 OS=Homo sapiens OX=9606 GN=NDUFAF2 PE=1 SV=1	1241	1	C	UR	11.9645	20.2059	15.5995	22.1108	12.0149	18.1044	87.5876	147.92	114.199	161.865	87.9566	132.536
sp|Q9BU61|NDUF3_HUMAN	NDUFAF3	NADH dehydrogenase [ubiquinone] 1 alpha subcomplex assembly factor 3 OS=Homo sapiens OX=9606 GN=NDUFAF3 PE=1 SV=1	1807	2	C	UR	12.8766	21.8137	12.9182	27.6225	9.08919	15.6798	80.8586	136.979	81.1196	173.455	57.0754	98.4608
sp|Q9P032|NDUF4_HUMAN	NDUFAF4	NADH dehydrogenase [ubiquinone] 1 alpha subcomplex assembly factor 4 OS=Homo sapiens OX=9606 GN=NDUFAF4 PE=1 SV=1	1077	3	C	UR	14.3534	20.7805	14.164	20.0358	12.5841	18.0823	408.575	591.525	403.185	570.326	358.211	514.719
sp|Q7L592|NDUF7_HUMAN	NDUFAF7	Protein arginine methyltransferase NDUFAF7, mitochondrial OS=Homo sapiens OX=9606 GN=NDUFAF7 PE=1 SV=1	1450	3	C	UR	14.6306	21.5621	12.5695	22.1096	12.3489	16.7794	240.072	353.809	206.251	362.792	202.631	275.33
sp|O96000|NDUBA_HUMAN	NDUFB10	NADH dehydrogenase [ubiquinone] 1 beta subcomplex subunit 10 OS=Homo sapiens OX=9606 GN=NDUFB10 PE=1 SV=3	264	3	C	UR	12.0247	20.9568	12.6715	22.3341	11.6141	20.3987	536.855	935.643	565.736	997.133	518.526	910.726
sp|Q9NX14|NDUBB_HUMAN	NDUFB11	NADH dehydrogenase [ubiquinone] 1 beta subcomplex subunit 11, mitochondrial OS=Homo sapiens OX=9606 GN=NDUFB11 PE=1 SV=1	2334	1	C	UR	13.645	21.3885	12.5657	20.5013	11.8122	20.0874	182.222	285.635	167.809	273.785	157.747	268.258
sp|O95168|NDUB4_HUMAN	NDUFB4	NADH dehydrogenase [ubiquinone] 1 beta subcomplex subunit 4 OS=Homo sapiens OX=9606 GN=NDUFB4 PE=1 SV=3	2427	3	C	UR	13.2931	21.5633	12.6327	21.1066	11.5907	19.8136	394.46	639.872	374.865	626.319	343.943	587.951
sp|O43674|NDUB5_HUMAN	NDUFB5	NADH dehydrogenase [ubiquinone] 1 beta subcomplex subunit 5, mitochondrial OS=Homo sapiens OX=9606 GN=NDUFB5 PE=1 SV=1	1627	4	C	UR	13.8875	21.2397	11.8097	23.0563	10.8701	19.1367	637.198	974.538	541.861	1057.89	498.751	878.047
sp|O95169|NDUB8_HUMAN	NDUFB8	NADH dehydrogenase [ubiquinone] 1 beta subcomplex subunit 8, mitochondrial OS=Homo sapiens OX=9606 GN=NDUFB8 PE=1 SV=1	2469	1	C	UR	13.0692	24.8611	11.4067	19.7716	11.521	19.3703	44.7584	85.1426	39.065	67.7125	39.4565	66.3379
sp|Q9Y6M9|NDUB9_HUMAN	NDUFB9	NADH dehydrogenase [ubiquinone] 1 beta subcomplex subunit 9 OS=Homo sapiens OX=9606 GN=NDUFB9 PE=1 SV=3	1180	3	C	UR	11.8034	21.0066	12.1658	23.7434	11.3035	19.9773	503.941	896.87	519.413	1013.71	482.598	852.923
sp|O95298|NDUC2_HUMAN	NDUFC2	NADH dehydrogenase [ubiquinone] 1 subunit C2 OS=Homo sapiens OX=9606 GN=NDUFC2 PE=1 SV=1	2065	2	C	UR	12.9504	21.3208	11.9429	22.6997	10.9116	20.1746	477.115	785.498	439.998	836.298	402.001	743.27
sp|P28331|NDUS1_HUMAN	NDUFS1	NADH-ubiquinone oxidoreductase 75 kDa subunit, mitochondrial OS=Homo sapiens OX=9606 GN=NDUFS1 PE=1 SV=3	1483	10	C	UR	12.482	20.5848	12.9066	21.3915	11.6731	20.9621	1403.54	2314.65	1451.28	2405.35	1312.57	2357.07
sp|O75306|NDUS2_HUMAN	NDUFS2	NADH dehydrogenase [ubiquinone] iron-sulfur protein 2, mitochondrial OS=Homo sapiens OX=9606 GN=NDUFS2 PE=1 SV=2	641	9	C	UR	12.5463	21.6043	13.1432	22.2856	11.4907	18.9299	1718.9	2959.88	1800.68	3053.22	1574.28	2593.47
sp|O75489|NDUS3_HUMAN	NDUFS3	NADH dehydrogenase [ubiquinone] iron-sulfur protein 3, mitochondrial OS=Homo sapiens OX=9606 GN=NDUFS3 PE=1 SV=1	934	9	C	UR	12.9147	20.4136	13.8227	22.0018	12.1253	18.7219	1586.1	2507.06	1697.61	2702.11	1489.14	2299.3
sp|O43181|NDUS4_HUMAN	NDUFS4	NADH dehydrogenase [ubiquinone] iron-sulfur protein 4, mitochondrial OS=Homo sapiens OX=9606 GN=NDUFS4 PE=1 SV=1	2005	2	C	UR	12.0961	21.5567	13.3	20.9391	11.0933	21.0148	217.47	387.558	239.114	376.453	199.442	377.815
sp|O43920|NDUS5_HUMAN	NDUFS5	NADH dehydrogenase [ubiquinone] iron-sulfur protein 5 OS=Homo sapiens OX=9606 GN=NDUFS5 PE=1 SV=3	1468	4	C	UR	12.7433	21.0215	11.6229	21.5358	10.3553	22.7213	891.399	1470.47	813.025	1506.44	724.36	1589.36
sp|O75380|NDUS6_HUMAN	NDUFS6	NADH dehydrogenase [ubiquinone] iron-sulfur protein 6, mitochondrial OS=Homo sapiens OX=9606 GN=NDUFS6 PE=1 SV=1	2526	1	C	UR	11.6025	19.8876	12.7202	24.7439	11.3039	19.7419	228.449	391.58	250.457	487.199	222.571	388.712
sp|O75251|NDUS7_HUMAN	NDUFS7	NADH dehydrogenase [ubiquinone] iron-sulfur protein 7, mitochondrial OS=Homo sapiens OX=9606 GN=NDUFS7 PE=1 SV=3	1999	2	C	UR	13.0175	21.325	13.268	21.901	11.309	19.1795	485.745	795.738	495.094	817.231	421.992	715.677
sp|O00217|NDUS8_HUMAN	NDUFS8	NADH dehydrogenase [ubiquinone] iron-sulfur protein 8, mitochondrial OS=Homo sapiens OX=9606 GN=NDUFS8 PE=1 SV=1	1392	2	C	UR	13.3807	21.7811	12.9916	22.4724	10.8512	18.5231	413.907	673.758	401.873	695.142	335.661	572.977
sp|P49821|NDUV1_HUMAN	NDUFV1	NADH dehydrogenase [ubiquinone] flavoprotein 1, mitochondrial OS=Homo sapiens OX=9606 GN=NDUFV1 PE=1 SV=4	1659	6	C	UR	12.1519	21	13.2155	21.8772	11.6514	20.1039	821.071	1418.91	892.938	1478.18	787.257	1358.37
sp|P19404|NDUV2_HUMAN	NDUFV2	NADH dehydrogenase [ubiquinone] flavoprotein 2, mitochondrial OS=Homo sapiens OX=9606 GN=NDUFV2 PE=1 SV=2	16	6	C	UR	12.5963	20.3365	13.3433	22.3568	11.2178	20.1494	488.163	788.132	517.115	866.428	434.74	780.883
sp|P56181|NDUV3_HUMAN	NDUFV3	NADH dehydrogenase [ubiquinone] flavoprotein 3, mitochondrial OS=Homo sapiens OX=9606 GN=NDUFV3 PE=1 SV=2	1949	1	C	UR	12.2382	25.7299	12.6523	23.2592	9.78302	16.3373	145.548	306.005	150.474	276.62	116.349	194.299
sp|P56181-2|NDUV3-2_HUMAN	NDUFV3	Isoform of P56181, Isoform 2 of NADH dehydrogenase [ubiquinone] flavoprotein 3, mitochondrial OS=Homo sapiens OX=9606 GN=NDUFV3 PE=1 SV=2	2084	1	C	UR	17.7294	20.2467	15.6005	19.426	11.1852	15.8123	229.345	261.908	201.806	251.292	144.69	204.545
sp|Q96P71|NECA3_HUMAN	NECAB3	N-terminal EF-hand calcium-binding protein 3 OS=Homo sapiens OX=9606 GN=NECAB3 PE=1 SV=2	2327	1	C	UR	16.2963	17.7716	17.1304	16.6176	16.8355	15.3486	337.371	367.913	354.639	344.024	348.535	317.752
sp|Q8NC96|NECP1_HUMAN	NECAP1	Adaptin ear-binding coat-associated protein 1 OS=Homo sapiens OX=9606 GN=NECAP1 PE=1 SV=2	1653	1	C	UR	13.4571	18.8331	17.7586	22.3499	13.1492	14.4521	384.694	538.377	507.66	638.911	375.892	413.139
sp|Q9NVZ3|NECP2_HUMAN	NECAP2	Adaptin ear-binding coat-associated protein 2 OS=Homo sapiens OX=9606 GN=NECAP2 PE=1 SV=1	2400	4	C	UR	14.9123	20.3535	13.4338	20.3917	13.0511	17.8576	273.996	373.973	246.832	374.675	239.799	328.113
sp|Q8NHV4|NEDD1_HUMAN	NEDD1	Protein NEDD1 OS=Homo sapiens OX=9606 GN=NEDD1 PE=1 SV=1	1927	3	C	UR	14.3722	22.0106	13.0505	21.2405	11.363	17.9632	237.192	363.254	215.381	350.545	187.531	296.457
sp|Q15843|NEDD8_HUMAN	NEDD8	NEDD8 OS=Homo sapiens OX=9606 GN=NEDD8 PE=1 SV=1	1291	2	C	UR	12.3791	22.229	13.6083	24.3924	9.67301	17.7181	216.739	389.194	238.259	427.073	169.359	310.216
sp|Q9HC98|NEK6_HUMAN	NEK6	Serine/threonine-protein kinase Nek6 OS=Homo sapiens OX=9606 GN=NEK6 PE=1 SV=2	2045	1	C	UR	11.9352	22.3182	13.7527	22.2212	11.417	18.3557	263.478	492.691	303.602	490.548	252.038	405.215
sp|Q8TD19|NEK9_HUMAN	NEK9	Serine/threonine-protein kinase Nek9 OS=Homo sapiens OX=9606 GN=NEK9 PE=1 SV=2	333	7	C	UR	12.5066	18.2978	13.6157	22.0768	13.9083	19.5947	595.351	871.028	648.147	1050.92	662.075	932.764
sp|Q9H3P2|NELFA_HUMAN	NELFA	Negative elongation factor A OS=Homo sapiens OX=9606 GN=NELFA PE=1 SV=3	523	2	C	UR	11.875	21.6173	13.878	20.3982	13.151	19.0805	84.6278	154.057	98.9021	145.369	93.721	135.978
sp|Q8WX92|NELFB_HUMAN	NELFB	Negative elongation factor B OS=Homo sapiens OX=9606 GN=NELFB PE=1 SV=1	506	7	C	UR	13.1686	24.9461	12.0709	20.0929	11.5529	18.1686	1359.46	2575.33	1246.15	2074.3	1192.67	1875.64
sp|Q8IXH7|NELFD_HUMAN	NELFCD	Negative elongation factor C/D OS=Homo sapiens OX=9606 GN=NELFCD PE=1 SV=2	1970	3	C	UR	13.6859	23.1001	13.5501	19.693	13.343	16.628	215.081	363.029	212.946	309.485	209.691	261.317
sp|P18615|NELFE_HUMAN	NELFE	Negative elongation factor E OS=Homo sapiens OX=9606 GN=NELFE PE=1 SV=3	1700	3	C	UR	13.5152	22.1652	13.0662	22.0223	11.3378	17.8933	175.426	287.702	169.598	285.848	147.164	232.253
sp|O60524|NEMF_HUMAN	NEMF	Nuclear export mediator factor NEMF OS=Homo sapiens OX=9606 GN=NEMF PE=1 SV=4	38	3	C	UR	14.5459	19.5405	13.4757	18.4594	12.8672	21.1111	330.754	444.324	306.419	419.741	292.582	480.037
sp|P19838|NFKB1_HUMAN	NFKB1	Nuclear factor NF-kappa-B p105 subunit OS=Homo sapiens OX=9606 GN=NFKB1 PE=1 SV=2	655	21	C	UR	12.6464	19.1077	13.711	22.3764	13.4949	18.6635	3184.6	4811.67	3452.69	5634.79	3398.27	4699.82
sp|Q00653|NFKB2_HUMAN	NFKB2	Nuclear factor NF-kappa-B p100 subunit OS=Homo sapiens OX=9606 GN=NFKB2 PE=1 SV=4	1811	7	C	UR	12.9837	20.364	12.9956	22.0503	13.0513	18.5552	1171.99	1838.18	1173.07	1990.4	1178.09	1674.91
sp|P25963|IKBA_HUMAN	NFKBIA	NF-kappa-B inhibitor alpha OS=Homo sapiens OX=9606 GN=NFKBIA PE=1 SV=1	2023	5	C	UR	13.5241	21.0709	14.2673	22.6037	11.8018	16.7322	890.499	1387.42	939.436	1488.35	777.098	1101.74
sp|Q15653|IKBB_HUMAN	NFKBIB	NF-kappa-B inhibitor beta OS=Homo sapiens OX=9606 GN=NFKBIB PE=1 SV=2	372	10	C	UR	13.6502	21.5301	13.422	21.32	12.2581	17.8196	1705.95	2690.76	1677.43	2664.5	1531.97	2227.04
sp|O00221|IKBE_HUMAN	NFKBIE	NF-kappa-B inhibitor epsilon OS=Homo sapiens OX=9606 GN=NFKBIE PE=1 SV=3	312	11	C	UR	13.7212	20.843	14.7159	19.9354	12.2379	18.5466	1770.02	2688.73	1898.34	2571.64	1578.68	2392.5
sp|Q6P4R8|NFRKB_HUMAN	NFRKB	Nuclear factor related to kappa-B-binding protein OS=Homo sapiens OX=9606 GN=NFRKB PE=1 SV=2	359	6	C	UR	14.0728	20.5544	14.2547	21.2183	12.3871	17.5128	791.233	1155.66	801.459	1192.98	696.456	984.643
sp|Q9Y697|NFS1_HUMAN	NFS1	Cysteine desulfurase, mitochondrial OS=Homo sapiens OX=9606 GN=NFS1 PE=1 SV=3	410	26	C	UR	14.2678	19.9278	13.319	20.7116	12.3589	19.4149	5627.91	7860.5	5253.66	8169.66	4874.96	7658.18
sp|Q9UMS0|NFU1_HUMAN	NFU1	NFU1 iron-sulfur cluster scaffold homolog, mitochondrial OS=Homo sapiens OX=9606 GN=NFU1 PE=1 SV=2	1900	1	C	UR	11.8119	20.2342	15.5105	22.2879	12.6835	17.472	230.81	395.386	303.082	435.516	247.842	341.411
sp|Q96IV0|NGLY1_HUMAN	NGLY1	Peptide-N(4)-(N-acetyl-beta-glucosaminyl)asparagine amidase OS=Homo sapiens OX=9606 GN=NGLY1 PE=1 SV=1	743	4	C	UR	14.5834	17.9737	17.6996	18.1302	14.713	16.9001	814.81	1004.23	988.918	1012.98	822.051	944.25
sp|Q9NPE2|NGRN_HUMAN	NGRN	Neugrin OS=Homo sapiens OX=9606 GN=NGRN PE=1 SV=2	1305	3	C	UR	15.3125	20.2385	13.9265	20.8008	12.1802	17.5415	374.546	495.038	340.644	508.792	297.931	429.068
sp|Q8NBF2|NHLC2_HUMAN	NHLRC2	NHL repeat-containing protein 2 OS=Homo sapiens OX=9606 GN=NHLRC2 PE=1 SV=1	2246	1	C	UR	9.38162	22.0727	15.2364	22.7172	12.9297	17.6623	60.6484	142.691	98.4971	146.858	83.5854	114.18
sp|Q9BPW8|NIPS1_HUMAN	NIPSNAP1	Protein NipSnap homolog 1 OS=Homo sapiens OX=9606 GN=NIPSNAP1 PE=1 SV=1	1057	5	C	UR	13.505	21.2932	14.3287	19.7921	12.2817	18.7994	1003.1	1581.58	1064.28	1470.08	912.237	1396.35
sp|O75323|NIPS2_HUMAN	NIPSNAP2	Protein NipSnap homolog 2 OS=Homo sapiens OX=9606 GN=NIPSNAP2 PE=1 SV=1	868	10	C	UR	15.5289	19.8929	16.1027	18.8366	13.8595	15.7794	1182.44	1514.74	1226.14	1434.31	1055.33	1201.52
sp|Q9UFN0|NPS3A_HUMAN	NIPSNAP3A	Protein NipSnap homolog 3A OS=Homo sapiens OX=9606 GN=NIPSNAP3A PE=1 SV=2	2179	6	C	UR	15.2297	19.5911	14.4618	19.3885	13.6613	17.6677	996.674	1282.1	946.418	1268.84	894.031	1156.22
sp|Q9NQR4|NIT2_HUMAN	NIT2	Omega-amidase NIT2 OS=Homo sapiens OX=9606 GN=NIT2 PE=1 SV=1	1841	2	C	UR	12.5702	20.5798	14.48	21.7823	13.2392	17.3485	312.728	511.995	360.241	541.911	329.373	431.605
sp|Q9NVX2|NLE1_HUMAN	NLE1	Notchless protein homolog 1 OS=Homo sapiens OX=9606 GN=NLE1 PE=1 SV=4	1916	11	C	UR	14.6616	25.609	11.4146	19.3428	12.0767	16.8952	991.843	1732.42	772.189	1308.52	816.979	1142.94
sp|Q96D46|NMD3_HUMAN	NMD3	60S ribosomal export protein NMD3 OS=Homo sapiens OX=9606 GN=NMD3 PE=1 SV=1	50	30	C	UR	15.4817	21.0532	14.1425	20.5343	10.7255	18.0627	6377.26	8672.27	5825.61	8458.52	4418.09	7440.43
sp|P22392-2|NDKB-2_HUMAN	NME2	Isoform of P22392, Isoform 3 of Nucleoside diphosphate kinase B OS=Homo sapiens OX=9606 GN=NME2 PE=1 SV=1	1091	18	C	UR	12.7158	21.2954	15.2885	24.3549	10.4001	15.9453	3955.77	6624.82	4756.13	7576.59	3235.38	4960.44
sp|P30419|NMT1_HUMAN	NMT1	Glycylpeptide N-tetradecanoyltransferase 1 OS=Homo sapiens OX=9606 GN=NMT1 PE=1 SV=2	396	14	C	UR	14.5886	21.3902	13.2693	21.7393	10.2852	18.7273	3330.26	4882.92	3029.09	4962.6	2347.89	4275.04
sp|Q13423|NNTM_HUMAN	NNT	NAD(P) transhydrogenase, mitochondrial OS=Homo sapiens OX=9606 GN=NNT PE=1 SV=3	1452	9	C	UR	13.0843	20.5801	13.9768	22.0058	12.1493	18.2037	1078.37	1696.15	1151.93	1813.66	1001.31	1500.3
sp|Q9ULX3|NOB1_HUMAN	NOB1	RNA-binding protein NOB1 OS=Homo sapiens OX=9606 GN=NOB1 PE=1 SV=1	1464	1	C	UR	14.775	23.9212	12.9006	18.1187	9.25718	21.0273	93.7264	151.747	81.8363	114.938	58.7238	133.389
sp|Q5JPE7|NOMO2_HUMAN	NOMO2	Nodal modulator 2 OS=Homo sapiens OX=9606 GN=NOMO2 PE=1 SV=1	1279	14	C	UR	12.402	23.6495	12.5038	21.7334	12.0177	17.6936	1642.02	3131.18	1655.5	2877.5	1591.14	2342.63
sp|Q15233|NONO_HUMAN	NONO	Non-POU domain-containing octamer-binding protein OS=Homo sapiens OX=9606 GN=NONO PE=1 SV=4	94	11	C	UR	13.5274	20.4014	11.6631	21.4403	12.2119	20.7559	1574.46	2374.53	1357.48	2495.45	1421.35	2415.8
sp|P46087|NOP2_HUMAN	NOP2	Probable 28S rRNA (cytosine(4447)-C(5))-methyltransferase OS=Homo sapiens OX=9606 GN=NOP2 PE=1 SV=2	2315	1	C	UR	12.4017	22.286	14.4548	22.324	11.5872	16.9463	160.663	288.713	187.261	289.205	150.111	219.538
sp|Q9Y314|NOSIP_HUMAN	NOSIP	Nitric oxide synthase-interacting protein OS=Homo sapiens OX=9606 GN=NOSIP PE=1 SV=1	565	2	C	UR	13.007	19.0235	14.3322	21.9974	12.6371	19.0028	122.175	178.689	134.623	206.622	118.701	178.493
sp|P61916|NPC2_HUMAN	NPC2	NPC intracellular cholesterol transporter 2 OS=Homo sapiens OX=9606 GN=NPC2 PE=1 SV=1	2351	1	C	UR	12.914	22.5007	11.3619	20.0372	12.957	20.2293	141.147	245.927	124.183	219.002	141.617	221.101
sp|P55786|PSA_HUMAN	NPEPPS	Puromycin-sensitive aminopeptidase OS=Homo sapiens OX=9606 GN=NPEPPS PE=1 SV=2	341	19	C	UR	12.6661	20.9143	14.75	22.1845	12.2027	17.2823	2337.85	3860.26	2722.48	4094.71	2252.31	3189.88
sp|Q8TAT6|NPL4_HUMAN	NPLOC4	Nuclear protein localization protein 4 homolog OS=Homo sapiens OX=9606 GN=NPLOC4 PE=1 SV=3	253	39	C	UR	19.9298	16.6757	20.2951	16.9671	13.6139	12.5184	14109.6	11805.8	14368.3	12012.1	9638.18	8862.59
sp|P06748|NPM_HUMAN	NPM1	Nucleophosmin OS=Homo sapiens OX=9606 GN=NPM1 PE=1 SV=2	1707	10	C	UR	13.6077	22.6984	12.8674	19.4933	12.9725	18.3607	2496.71	4164.64	2360.88	3576.58	2380.15	3368.77
sp|Q96F24|NRBF2_HUMAN	NRBF2	Nuclear receptor-binding factor 2 OS=Homo sapiens OX=9606 GN=NRBF2 PE=1 SV=1	19	1	C	UR	13.6198	20.9152	13.6306	20.691	11.8845	19.259	134.892	207.147	134.999	204.927	117.706	190.744
sp|O14786|NRP1_HUMAN	NRP1	Neuropilin-1 OS=Homo sapiens OX=9606 GN=NRP1 PE=1 SV=3	1882	1	C	UR	16.0322	19.9894	11.9028	19.7966	13.7651	18.5139	90.4929	112.829	67.185	111.741	77.6966	104.501
sp|Q15738|NSDHL_HUMAN	NSDHL	Sterol-4-alpha-carboxylate 3-dehydrogenase, decarboxylating OS=Homo sapiens OX=9606 GN=NSDHL PE=1 SV=2	597	1	C	UR	12.3765	20.5503	15.372	20.4743	13.593	17.6338	64.569	107.212	80.1963	106.816	70.9154	91.9963
sp|P46459|NSF_HUMAN	NSF	Vesicle-fusing ATPase OS=Homo sapiens OX=9606 GN=NSF PE=1 SV=3	1250	17	C	UR	13.0421	20.9156	15.1004	24.2707	10.4844	16.1868	3470.56	5565.72	4018.28	6458.53	2789.94	4307.39
sp|Q9UNZ2|NSF1C_HUMAN	NSFL1C	NSFL1 cofactor p47 OS=Homo sapiens OX=9606 GN=NSFL1C PE=1 SV=2	300	27	C	UR	18.8791	15.1111	21.8708	17.2323	15.3342	11.5726	7108.99	5690.12	8235.5	6488.87	5774.12	4357.68
sp|Q08J23|NSUN2_HUMAN	NSUN2	RNA cytosine C(5)-methyltransferase NSUN2 OS=Homo sapiens OX=9606 GN=NSUN2 PE=1 SV=2	1271	14	C	UR	14.3692	21.3321	13.4696	20.9628	11.0114	18.855	2042.52	3032.28	1914.64	2979.77	1565.22	2680.16
sp|Q96CB9|NSUN4_HUMAN	NSUN4	5-methylcytosine rRNA methyltransferase NSUN4 OS=Homo sapiens OX=9606 GN=NSUN4 PE=1 SV=2	1867	1	C	UR	14.7164	22.1655	11.8456	19.484	13.5832	18.2053	115.638	174.172	93.0804	153.101	106.734	143.054
sp|Q96P11|NSUN5_HUMAN	NSUN5	28S rRNA (cytosine-C(5))-methyltransferase OS=Homo sapiens OX=9606 GN=NSUN5 PE=1 SV=2	1817	2	C	UR	13.572	20.8196	13.0169	19.8732	12.7349	19.9834	137.133	210.363	131.524	200.801	128.675	201.915
sp|Q5TFE4|NT5D1_HUMAN	NT5DC1	5'-nucleotidase domain-containing protein 1 OS=Homo sapiens OX=9606 GN=NT5DC1 PE=1 SV=1	1002	1	C	UR	14.7442	21.5518	14.3195	17.7134	12.0325	19.6386	207.609	303.466	201.63	249.418	169.428	276.526
sp|Q9H857-2|NT5D2-2_HUMAN	NT5DC2	Isoform of Q9H857, Isoform 2 of 5'-nucleotidase domain-containing protein 2 OS=Homo sapiens OX=9606 GN=NT5DC2 PE=1 SV=1	1625	7	C	UR	13.3478	22.0395	12.6088	21.6682	11.4904	18.8454	1061.81	1753.23	1003.02	1723.69	914.055	1499.14
sp|Q86UY8|NT5D3_HUMAN	NT5DC3	5'-nucleotidase domain-containing protein 3 OS=Homo sapiens OX=9606 GN=NT5DC3 PE=1 SV=1	2300	1	C	UR	13.8705	22.4654	12.8558	19.643	12.3623	18.8029	196.171	317.73	181.821	277.813	174.841	265.931
sp|Q96AB6|NTAN1_HUMAN	NTAN1	Protein N-terminal asparagine amidohydrolase OS=Homo sapiens OX=9606 GN=NTAN1 PE=1 SV=3	1319	2	C	UR	16.0915	19.0997	14.0054	20.6129	12.6386	17.552	596.354	707.837	519.041	763.918	468.388	650.479
sp|Q9BSD7|NTPCR_HUMAN	NTPCR	Cancer-related nucleoside-triphosphatase OS=Homo sapiens OX=9606 GN=NTPCR PE=1 SV=1	1681	14	C	UR	13.5659	21.8295	13.5785	21.5719	11.6962	17.758	2760.64	4442.27	2763.19	4389.84	2380.16	3613.71
sp|Q9Y5A7|NUB1_HUMAN	NUB1	NEDD8 ultimate buster 1 OS=Homo sapiens OX=9606 GN=NUB1 PE=1 SV=2	610	2	C	UR	14.4128	19.7122	15.066	25.8783	11.8032	13.1275	438.829	600.18	458.716	787.919	359.372	399.693
sp|P80303|NUCB2_HUMAN	NUCB2	Nucleobindin-2 OS=Homo sapiens OX=9606 GN=NUCB2 PE=1 SV=3	458	2	C	UR	13.3838	18.8317	15.5679	20.6552	13.6045	17.9569	140.558	197.773	163.496	216.924	142.876	188.585
sp|Q9Y266|NUDC_HUMAN	NUDC	Nuclear migration protein nudC OS=Homo sapiens OX=9606 GN=NUDC PE=1 SV=1	1054	14	C	UR	11.5087	20.8334	15.4466	22.9068	11.928	17.3764	2586.16	4681.55	3471.06	5147.47	2680.38	3904.71
sp|Q96RS6|NUDC1_HUMAN	NUDCD1	NudC domain-containing protein 1 OS=Homo sapiens OX=9606 GN=NUDCD1 PE=1 SV=2	2040	1	C	UR	13.3503	23.7581	15.2301	20.5563	11.6774	15.4277	80.4335	143.138	91.7586	123.848	70.3546	92.9494
sp|Q8WVJ2|NUDC2_HUMAN	NUDCD2	NudC domain-containing protein 2 OS=Homo sapiens OX=9606 GN=NUDCD2 PE=1 SV=1	1388	1	C	UR	12.5641	21.7597	16.0317	19.6832	12.3632	17.5981	61.0438	105.722	77.8913	95.6329	60.0679	85.502
sp|Q96DE0|NUD16_HUMAN	NUDT16	U8 snoRNA-decapping enzyme OS=Homo sapiens OX=9606 GN=NUDT16 PE=1 SV=2	2328	1	C	UR	14.5433	20.2271	13.6755	21.1369	13.5846	16.8326	33.6739	46.8344	31.6645	48.9408	31.4542	38.9746
sp|Q9BRJ7|TIRR_HUMAN	NUDT16L1	Tudor-interacting repair regulator protein OS=Homo sapiens OX=9606 GN=NUDT16L1 PE=1 SV=1	1585	1	C	UR	12.4515	23.6837	11.6872	24.7262	12.3299	15.1215	94.2999	179.366	88.5116	187.261	93.3787	114.521
sp|O43809|CPSF5_HUMAN	NUDT21	Cleavage and polyadenylation specificity factor subunit 5 OS=Homo sapiens OX=9606 GN=NUDT21 PE=1 SV=1	2032	4	C	UR	13.578	24.6186	10.9229	19.5713	11.4633	19.846	637.453	1155.78	512.802	918.822	538.171	931.719
sp|A0A024RBG1|NUD4B_HUMAN	NUDT4B	Diphosphoinositol polyphosphate phosphohydrolase NUDT4B OS=Homo sapiens OX=9606 GN=NUDT4B PE=3 SV=1	2291	1	C	UR	13.453	19.496	14.9727	22.006	12.4819	17.5903	337.64	489.307	375.782	552.302	313.269	441.477
sp|Q9UKK9|NUDT5_HUMAN	NUDT5	ADP-sugar pyrophosphatase OS=Homo sapiens OX=9606 GN=NUDT5 PE=1 SV=1	2528	2	C	UR	14.2761	17.7176	14.3779	24.1049	11.5139	18.0096	177.484	220.269	178.749	299.677	143.144	223.899
sp|Q9BZD4|NUF2_HUMAN	NUF2	Kinetochore protein Nuf2 OS=Homo sapiens OX=9606 GN=NUF2 PE=1 SV=2	2310	2	C	UR	12.9333	20.6693	13.1581	22.4395	12.0428	18.757	144.231	230.503	146.738	250.244	134.3	209.176
sp|Q7Z417|NUFP2_HUMAN	NUFIP2	Nuclear fragile X mental retardation-interacting protein 2 OS=Homo sapiens OX=9606 GN=NUFIP2 PE=1 SV=1	1164	3	C	UR	14.2375	20.8814	13.7577	22.6475	11.6172	16.8586	358.669	526.041	346.581	570.533	292.658	424.7
sp|Q14980|NUMA1_HUMAN	NUMA1	Nuclear mitotic apparatus protein 1 OS=Homo sapiens OX=9606 GN=NUMA1 PE=1 SV=2	205	4	C	UR	13.2536	20.3961	13.075	21.2632	13.4852	18.5268	635.166	977.467	626.61	1019.02	646.268	887.883
sp|P49757|NUMB_HUMAN	NUMB	Protein numb homolog OS=Homo sapiens OX=9606 GN=NUMB PE=1 SV=2	811	1	C	UR	13.5318	21.2905	14.0914	18.4955	13.5035	19.0873	67.9269	106.874	70.7361	92.8439	67.785	95.8148
sp|P57740|NU107_HUMAN	NUP107	Nuclear pore complex protein Nup107 OS=Homo sapiens OX=9606 GN=NUP107 PE=1 SV=1	450	9	C	UR	13.2789	18.6947	13.8617	25.1912	11.6369	17.3366	1178.31	1658.89	1230.03	2235.36	1032.61	1538.37
sp|Q8WUM0|NU133_HUMAN	NUP133	Nuclear pore complex protein Nup133 OS=Homo sapiens OX=9606 GN=NUP133 PE=1 SV=2	616	10	C	UR	13.0745	18.7399	13.9089	25.3615	11.4637	17.4514	1167.09	1672.81	1241.57	2263.89	1023.3	1557.8
sp|O75694|NU155_HUMAN	NUP155	Nuclear pore complex protein Nup155 OS=Homo sapiens OX=9606 GN=NUP155 PE=1 SV=1	2069	5	C	UR	15.7122	20.0791	13.7721	21.2066	11.7647	17.4653	746.893	954.478	654.668	1008.08	559.245	830.227
sp|Q12769|NU160_HUMAN	NUP160	Nuclear pore complex protein Nup160 OS=Homo sapiens OX=9606 GN=NUP160 PE=1 SV=3	2269	1	C	UR	13.866	20.7583	14.5823	22.7877	11.6248	16.381	76.749	114.898	80.7139	126.131	64.3438	90.6699
sp|Q8TEM1|PO210_HUMAN	NUP210	Nuclear pore membrane glycoprotein 210 OS=Homo sapiens OX=9606 GN=NUP210 PE=1 SV=3	786	4	C	UR	12.0386	20.0227	14.0439	21.3056	14.1712	18.418	585.216	973.336	682.695	1035.7	688.885	895.331
sp|Q8NFH4|NUP37_HUMAN	NUP37	Nucleoporin Nup37 OS=Homo sapiens OX=9606 GN=NUP37 PE=1 SV=1	2038	2	C	UR	13.2909	19.5504	14.6419	24.014	11.6682	16.8345	250.351	368.256	275.798	452.334	219.785	317.098
sp|Q8NFH3|NUP43_HUMAN	NUP43	Nucleoporin Nup43 OS=Homo sapiens OX=9606 GN=NUP43 PE=1 SV=1	2442	1	C	UR	13.4167	19.7521	13.9578	22.4394	13.6762	16.7577	46.8146	68.9204	48.7026	78.2971	47.72	58.4723
sp|Q9BW27|NUP85_HUMAN	NUP85	Nuclear pore complex protein Nup85 OS=Homo sapiens OX=9606 GN=NUP85 PE=1 SV=1	864	2	C	UR	13.0367	18.94	12.6041	26.3984	11.5778	17.443	259.816	377.467	251.194	526.109	230.742	347.633
sp|Q99567|NUP88_HUMAN	NUP88	Nuclear pore complex protein Nup88 OS=Homo sapiens OX=9606 GN=NUP88 PE=1 SV=2	2402	1	C	UR	12.7227	20.1676	13.1746	23.0116	11.8067	19.1169	47.3416	75.044	49.0229	85.6266	43.933	71.1343
sp|Q8N1F7|NUP93_HUMAN	NUP93	Nuclear pore complex protein Nup93 OS=Homo sapiens OX=9606 GN=NUP93 PE=1 SV=2	1738	2	C	UR	13.2094	22.4421	12.032	20.5157	12.5058	19.295	157.328	267.293	143.306	244.349	148.949	229.811
sp|P52948|NUP98_HUMAN	NUP98	Nuclear pore complex protein Nup98-Nup96 OS=Homo sapiens OX=9606 GN=NUP98 PE=1 SV=4	2369	2	C	UR	14.6189	19.1599	14.6507	24.1682	11.7108	15.6915	205.218	268.964	205.663	339.269	164.394	220.274
sp|P61970|NTF2_HUMAN	NUTF2	Nuclear transport factor 2 OS=Homo sapiens OX=9606 GN=NUTF2 PE=1 SV=1	1982	2	C	UR	12.5708	22.0399	14.7272	20.9813	11.4165	18.2643	378.706	663.969	443.667	632.079	343.93	550.227
sp|Q9UBU9|NXF1_HUMAN	NXF1	Nuclear RNA export factor 1 OS=Homo sapiens OX=9606 GN=NXF1 PE=1 SV=1	681	6	C	UR	13.9116	21.6435	13.6327	20.6863	11.509	18.617	621.088	966.284	608.64	923.548	513.825	831.164
sp|Q9UKK6|NXT1_HUMAN	NXT1	NTF2-related export protein 1 OS=Homo sapiens OX=9606 GN=NXT1 PE=1 SV=1	30	1	C	UR	12.6147	23.6865	13.5108	22.2258	9.95195	18.0102	51.6681	97.0165	55.3381	91.0338	40.7618	73.7673
sp|Q9Y530|OARD1_HUMAN	OARD1	ADP-ribose glycohydrolase OARD1 OS=Homo sapiens OX=9606 GN=OARD1 PE=1 SV=2	1513	2	C	UR	12.8832	20.9769	14.2464	23.1801	11.6914	17.022	111.287	181.202	123.063	200.233	100.992	147.039
sp|P04181|OAT_HUMAN	OAT	Ornithine aminotransferase, mitochondrial OS=Homo sapiens OX=9606 GN=OAT PE=1 SV=1	1480	9	C	UR	13.2198	21.6516	13.93	20.9671	12.2761	17.9554	1382.99	2265.08	1457.29	2193.48	1284.26	1878.4
sp|O75147|OBSL1_HUMAN	OBSL1	Obscurin-like protein 1 OS=Homo sapiens OX=9606 GN=OBSL1 PE=1 SV=4	946	8	C	UR	13.4235	19.5112	13.2155	23.227	11.4152	19.2076	1340.49	1948.41	1319.72	2319.47	1139.93	1918.09
sp|Q9NX40|OCAD1_HUMAN	OCIAD1	OCIA domain-containing protein 1 OS=Homo sapiens OX=9606 GN=OCIAD1 PE=1 SV=1	1941	1	C	UR	12.5099	19.3106	13.9417	20.9551	13.1027	20.1799	300.799	464.319	335.226	503.861	315.053	485.223
sp|Q16625|OCLN_HUMAN	OCLN	Occludin OS=Homo sapiens OX=9606 GN=OCLN PE=1 SV=1	1277	1	C	UR	12.7607	19.9823	12.4776	22.5208	13.4851	18.7735	76.4298	119.683	74.734	134.887	80.7686	112.443
sp|Q01968|OCRL_HUMAN	OCRL	Inositol polyphosphate 5-phosphatase OCRL OS=Homo sapiens OX=9606 GN=OCRL PE=1 SV=3	1548	3	C	UR	13.7173	21.0276	13.8374	21.377	11.6398	18.4009	247.406	379.253	249.572	385.555	209.935	331.88
sp|Q9ULJ1-3|ODF2L-3_HUMAN	ODF2L	Isoform of Q9ULJ1, Isoform 3 of Protein BCAP OS=Homo sapiens OX=9606 GN=ODF2L PE=2 SV=2	1355	1	C	UR	16.2389	21.5589	12.1273	20.1875	12.7449	17.1425	230.157	305.558	171.883	286.121	180.636	242.964
sp|Q5SWX8|ODR4_HUMAN	ODR4	Protein odr-4 homolog OS=Homo sapiens OX=9606 GN=ODR4 PE=1 SV=1	881	1	C	UR	14.027	21.0616	14.0075	19.8665	14.1368	16.9006	262.985	394.872	262.619	372.465	265.043	316.859
sp|O60502|OGA_HUMAN	OGA	Protein O-GlcNAcase OS=Homo sapiens OX=9606 GN=OGA PE=1 SV=2	1382	2	C	UR	12.6185	21.5968	15.0993	21.0763	11.8899	17.7191	86.1845	147.506	103.128	143.951	81.2082	121.021
sp|Q02218|ODO1_HUMAN	OGDH	2-oxoglutarate dehydrogenase, mitochondrial OS=Homo sapiens OX=9606 GN=OGDH PE=1 SV=3	1494	13	C	UR	14.653	24.0321	14.0855	20.5789	11.0907	15.5598	2125.63	3486.2	2043.3	2985.26	1608.87	2257.17
sp|O15294|OGT1_HUMAN	OGT	UDP-N-acetylglucosamine--peptide N-acetylglucosaminyltransferase 110 kDa subunit OS=Homo sapiens OX=9606 GN=OGT PE=1 SV=3	1569	7	C	UR	14.2569	20.1659	14.1123	20.6401	13.2158	17.609	571.664	808.599	565.865	827.614	529.918	706.073
sp|Q9NTK5|OLA1_HUMAN	OLA1	Obg-like ATPase 1 OS=Homo sapiens OX=9606 GN=OLA1 PE=1 SV=2	1944	4	C	UR	13.1696	19.7997	14.6594	21.0043	12.2004	19.1666	411.162	618.16	457.675	655.768	380.904	598.394
sp|O60313|OPA1_HUMAN	OPA1	Dynamin-like 120 kDa protein, mitochondrial OS=Homo sapiens OX=9606 GN=OPA1 PE=1 SV=3	1229	19	C	UR	13.6846	21.9846	13.7062	20.7522	11.9626	17.9097	3013.96	4842	3018.73	4570.57	2634.71	3944.51
sp|Q96CV9|OPTN_HUMAN	OPTN	Optineurin OS=Homo sapiens OX=9606 GN=OPTN PE=1 SV=3	1345	17	C	UR	13.2911	17.5383	12.869	18.5086	16.9412	20.8517	3769.13	4973.56	3649.44	5248.72	4804.22	5913.17
sp|Q13438|OS9_HUMAN	OS9	Protein OS-9 OS=Homo sapiens OX=9606 GN=OS9 PE=1 SV=1	1414	1	C	UR	13.2786	20.9313	12.0981	23.3605	11.8643	18.4672	46.9034	73.9347	42.7339	82.5156	41.9079	65.2309
sp|P22059|OSBP1_HUMAN	OSBP	Oxysterol-binding protein 1 OS=Homo sapiens OX=9606 GN=OSBP PE=1 SV=1	1617	2	C	UR	14.0103	22.0729	11.9115	19.4309	10.8991	21.6753	175.471	276.451	149.185	243.361	136.505	271.471
sp|Q9NPF4|OSGEP_HUMAN	OSGEP	Probable tRNA N6-adenosine threonylcarbamoyltransferase OS=Homo sapiens OX=9606 GN=OSGEP PE=1 SV=1	1910	1	C	UR	12.4891	21.2092	13.0575	22.6475	12.1405	18.4562	111.729	189.739	116.814	202.607	108.61	165.111
sp|Q9NRP0|OSTC_HUMAN	OSTC	Oligosaccharyltransferase complex subunit OSTC OS=Homo sapiens OX=9606 GN=OSTC PE=1 SV=1	2499	1	C	UR	12.7163	23.0892	13.3931	20.6032	12.4238	17.7744	153.861	279.368	162.05	249.289	150.321	215.062
sp|Q96FW1|OTUB1_HUMAN	OTUB1	Ubiquitin thioesterase OTUB1 OS=Homo sapiens OX=9606 GN=OTUB1 PE=1 SV=2	275	8	C	UR	12.2352	22.2252	14.2643	21.7429	12.1076	17.4249	807.928	1467.59	941.911	1435.75	799.497	1150.62
sp|Q5VV17|OTUD1_HUMAN	OTUD1	OTU domain-containing protein 1 OS=Homo sapiens OX=9606 GN=OTUD1 PE=1 SV=1	2329	1	C	UR	13.7284	25.0499	11.2318	20.0829	9.55915	20.3478	19.9397	36.3834	16.3135	29.1692	13.8841	29.5539
sp|Q96G74|OTUD5_HUMAN	OTUD5	OTU domain-containing protein 5 OS=Homo sapiens OX=9606 GN=OTUD5 PE=1 SV=1	762	7	C	UR	11.7979	21.5513	13.7535	23.8469	11.0551	17.9953	793.598	1449.67	925.144	1604.09	743.634	1210.47
sp|Q8N6M0|OTU6B_HUMAN	OTUD6B	Deubiquitinase OTUD6B OS=Homo sapiens OX=9606 GN=OTUD6B PE=1 SV=1	393	10	C	UR	15.8893	19.5283	14.2012	19.6297	12.699	18.0525	4167.24	5121.64	3724.5	5148.24	3330.53	4734.57
sp|Q8TE49|OTU7A_HUMAN	OTUD7A	OTU domain-containing protein 7A OS=Homo sapiens OX=9606 GN=OTUD7A PE=1 SV=1	2109	1	C	UR	10.9169	24.6802	13.6215	25.7124	10.0677	15.0013	46.5662	105.274	58.1027	109.677	42.9441	63.9881
sp|Q9NUU6|OTULL_HUMAN	OTULINL	Inactive ubiquitin thioesterase OTULINL OS=Homo sapiens OX=9606 GN=OTULINL PE=1 SV=1	843	1	C	UR	15.7928	20.9319	12.6599	24.3146	9.89054	16.4102	74.087	98.1953	59.3898	114.064	46.3983	76.9834
sp|Q96HP4|OXND1_HUMAN	OXNAD1	Oxidoreductase NAD-binding domain-containing protein 1 OS=Homo sapiens OX=9606 GN=OXNAD1 PE=1 SV=1	2481	1	C	UR	16.8481	19.7683	11.499	19.3615	11.5024	21.0207	383.213	449.633	261.546	440.381	261.625	478.12
sp|O95747|OXSR1_HUMAN	OXSR1	Serine/threonine-protein kinase OSR1 OS=Homo sapiens OX=9606 GN=OXSR1 PE=1 SV=1	1110	1	C	UR	12.0968	21.9796	17.0944	21.3852	11.6929	15.751	29.7425	54.0413	42.0299	52.5798	28.7493	38.7269
sp|Q32P28|P3H1_HUMAN	P3H1	Prolyl 3-hydroxylase 1 OS=Homo sapiens OX=9606 GN=P3H1 PE=1 SV=2	779	27	C	UR	12.6487	18.9517	12.5205	22.0505	14.1716	19.6571	4017.97	6020.18	3977.25	7004.55	4501.76	6244.25
sp|Q8IVL6|P3H3_HUMAN	P3H3	Prolyl 3-hydroxylase 3 OS=Homo sapiens OX=9606 GN=P3H3 PE=1 SV=1	842	1	C	UR	13.1311	19.3663	14.2063	22.4847	13.7811	17.0304	95.0866	140.238	102.872	162.818	99.7932	123.322
sp|P13674|P4HA1_HUMAN	P4HA1	Prolyl 4-hydroxylase subunit alpha-1 OS=Homo sapiens OX=9606 GN=P4HA1 PE=1 SV=2	1066	1	C	UR	12.2279	18.7853	13.12	21.5375	13.3917	20.9376	136.72	210.037	146.694	240.809	149.732	234.102
sp|O15460|P4HA2_HUMAN	P4HA2	Prolyl 4-hydroxylase subunit alpha-2 OS=Homo sapiens OX=9606 GN=P4HA2 PE=1 SV=1	2423	1	C	UR	11.8362	19.6748	12.6207	22.6522	12.8922	20.3239	80.3479	133.559	85.6731	153.77	87.5159	137.965
sp|P07237|PDIA1_HUMAN	P4HB	Protein disulfide-isomerase OS=Homo sapiens OX=9606 GN=P4HB PE=1 SV=3	214	27	C	UR	12.4418	20.9242	15.2689	22.2097	11.8321	17.3233	5653.05	9507.1	6937.56	10091.2	5376.04	7870.99
sp|Q9UQ80|PA2G4_HUMAN	PA2G4	Proliferation-associated protein 2G4 OS=Homo sapiens OX=9606 GN=PA2G4 PE=1 SV=3	208	34	C	UR	14.6931	22.3122	13.1265	18.3815	11.9446	19.5421	7381.6	11209.3	6594.54	9234.6	6000.81	9817.68
sp|Q9BRP4|PAAF1_HUMAN	PAAF1	Proteasomal ATPase-associated factor 1 OS=Homo sapiens OX=9606 GN=PAAF1 PE=1 SV=2	1451	10	C	UR	12.5146	24.0946	10.6073	19.2875	11.2911	22.2048	2543.5	4897.07	2155.86	3920.06	2294.84	4512.96
sp|P11940|PABP1_HUMAN	PABPC1	Polyadenylate-binding protein 1 OS=Homo sapiens OX=9606 GN=PABPC1 PE=1 SV=2	487	17	C	UR	12.0294	21.9806	13.7573	21.3806	12.4394	18.4127	2821.93	5156.31	3227.25	5015.56	2918.1	4319.35
sp|Q13310|PABP4_HUMAN	PABPC4	Polyadenylate-binding protein 4 OS=Homo sapiens OX=9606 GN=PABPC4 PE=1 SV=1	487	15	C	UR	12.274	22.6317	13.8671	21.8132	11.4128	18.0011	2246.87	4142.94	2538.49	3993.1	2089.22	3295.27
sp|Q86U42|PABP2_HUMAN	PABPN1	Polyadenylate-binding protein 2 OS=Homo sapiens OX=9606 GN=PABPN1 PE=1 SV=3	660	10	C	UR	13.1849	19.0363	13.8893	22.8981	13.055	17.9364	1689.32	2439.04	1779.58	2933.83	1672.68	2298.11
sp|Q9UNF0|PACN2_HUMAN	PACSIN2	Protein kinase C and casein kinase substrate in neurons protein 2 OS=Homo sapiens OX=9606 GN=PACSIN2 PE=1 SV=2	172	17	C	UR	15.496	23.2467	12.6583	19.5431	11.8064	17.2495	2804.92	4207.89	2291.27	3537.49	2137.08	3122.32
sp|Q9UKS6|PACN3_HUMAN	PACSIN3	Protein kinase C and casein kinase substrate in neurons protein 3 OS=Homo sapiens OX=9606 GN=PACSIN3 PE=1 SV=2	708	3	C	UR	14.8371	19.8931	14.1439	21.565	11.8865	17.6744	204.907	274.733	195.334	297.823	164.158	244.093
sp|P43034|LIS1_HUMAN	PAFAH1B1	Platelet-activating factor acetylhydrolase IB subunit beta OS=Homo sapiens OX=9606 GN=PAFAH1B1 PE=1 SV=2	385	10	C	UR	12.5099	21.0193	13.9652	23.239	11.6546	17.612	2100.99	3530.1	2345.4	3902.89	1957.33	2957.86
sp|Q15102|PA1B3_HUMAN	PAFAH1B3	Platelet-activating factor acetylhydrolase IB subunit alpha1 OS=Homo sapiens OX=9606 GN=PAFAH1B3 PE=1 SV=1	445	6	C	UR	13.5818	20.4016	14.4086	23.605	11.4266	16.5765	729.947	1096.47	774.383	1268.64	614.114	890.894
sp|P22234|PUR6_HUMAN	PAICS	Multifunctional protein ADE2 OS=Homo sapiens OX=9606 GN=PAICS PE=1 SV=3	255	17	C	UR	11.3526	22.0105	14.1425	21.9773	11.709	18.8081	3435.31	6660.38	4279.54	6650.36	3543.16	5691.34
sp|Q9BPZ3|PAIP2_HUMAN	PAIP2	Polyadenylate-binding protein-interacting protein 2 OS=Homo sapiens OX=9606 GN=PAIP2 PE=1 SV=1	1255	3	C	UR	13.3672	21.3407	14.5514	21.8516	11.5751	17.3139	406.725	649.339	442.759	664.882	352.198	526.814
sp|Q13153|PAK1_HUMAN	PAK1	Serine/threonine-protein kinase PAK 1 OS=Homo sapiens OX=9606 GN=PAK1 PE=1 SV=2	1344	1	C	UR	11.6944	22.0082	15.0492	21.1387	11.338	18.7715	228.409	429.852	293.933	412.87	221.448	366.635
sp|Q9NZW5|PALS2_HUMAN	PALS2	Protein PALS2 OS=Homo sapiens OX=9606 GN=PALS2 PE=1 SV=2	1262	3	C	UR	12.2226	23.1036	13.2058	21.177	12.0371	18.2539	317.176	599.539	342.692	549.545	312.363	473.689
sp|Q9Y3D7|TIM16_HUMAN	PAM16	Mitochondrial import inner membrane translocase subunit TIM16 OS=Homo sapiens OX=9606 GN=PAM16 PE=1 SV=2	2159	2	C	UR	13.6076	19.839	14.318	21.4562	12.5921	18.1871	309.456	451.168	325.611	487.944	286.364	413.602
sp|Q9NVE7|PANK4_HUMAN	PANK4	4'-phosphopantetheine phosphatase OS=Homo sapiens OX=9606 GN=PANK4 PE=1 SV=1	1605	1	C	UR	11.9498	22.76	13.9682	20.0751	11.1254	20.1214	39.1545	74.5747	45.7678	65.7776	36.4533	65.9291
sp|Q9BWT3|PAPOG_HUMAN	PAPOLG	Poly(A) polymerase gamma OS=Homo sapiens OX=9606 GN=PAPOLG PE=1 SV=2	1823	3	C	UR	11.3647	22.2477	14.1003	22.5449	12.1891	17.5534	240.281	470.377	298.118	476.661	257.71	371.127
sp|O43252|PAPS1_HUMAN	PAPSS1	Bifunctional 3'-phosphoadenosine 5'-phosphosulfate synthase 1 OS=Homo sapiens OX=9606 GN=PAPSS1 PE=1 SV=2	1647	2	C	UR	11.6072	22.1156	14.972	22.3187	12.1948	16.7917	130.507	248.66	168.339	250.944	137.113	188.799
sp|Q86W56|PARG_HUMAN	PARG	Poly(ADP-ribose) glycohydrolase OS=Homo sapiens OX=9606 GN=PARG PE=1 SV=1	1954	1	C	UR	14.1666	22.7443	11.5029	21.3417	10.964	19.2804	266.985	428.642	216.785	402.207	206.629	363.361
sp|Q99497|PARK7_HUMAN	PARK7	Parkinson disease protein 7 OS=Homo sapiens OX=9606 GN=PARK7 PE=1 SV=2	580	16	C	UR	11.7358	21.2551	15.1512	22.7363	11.5029	17.6187	2633.9	4770.35	3400.44	5102.76	2581.62	3954.21
sp|O95453|PARN_HUMAN	PARN	Poly(A)-specific ribonuclease PARN OS=Homo sapiens OX=9606 GN=PARN PE=1 SV=1	2077	1	C	UR	11.6213	21.8848	16.268	21.7206	11.8051	16.7002	36.7001	69.112	51.3741	68.5935	37.2806	52.7391
sp|P09874|PARP1_HUMAN	PARP1	Poly [ADP-ribose] polymerase 1 OS=Homo sapiens OX=9606 GN=PARP1 PE=1 SV=4	608	36	C	UR	12.2809	20.0785	12.7006	21.4127	13.625	19.9023	5134.49	8394.57	5309.93	8952.34	5696.41	8320.9
sp|Q9NVD7|PARVA_HUMAN	PARVA	Alpha-parvin OS=Homo sapiens OX=9606 GN=PARVA PE=1 SV=1	1010	3	C	UR	12.2357	23.2569	13.3371	19.4397	11.7934	19.9371	153.701	292.145	167.537	244.195	148.145	250.443
sp|Q86TB9|PATL1_HUMAN	PATL1	Protein PAT1 homolog 1 OS=Homo sapiens OX=9606 GN=PATL1 PE=1 SV=2	2223	4	C	UR	12.3033	21.2204	13.4978	21.2301	11.8423	19.9062	783.349	1351.1	859.402	1351.72	753.997	1267.42
sp|Q15365|PCBP1_HUMAN	PCBP1	Poly(rC)-binding protein 1 OS=Homo sapiens OX=9606 GN=PCBP1 PE=1 SV=2	260	15	C	UR	12.3842	21.9402	14.3638	21.03	12.4316	17.8502	2317.61	4105.93	2688.08	3935.6	2326.47	3340.53
sp|Q15366-3|PCBP2-3_HUMAN	PCBP2	Isoform of Q15366, Isoform 3 of Poly(rC)-binding protein 2 OS=Homo sapiens OX=9606 GN=PCBP2 PE=1 SV=1	260	9	C	UR	13.866	21.5978	14.2138	21.9495	11.9184	16.4544	1290.72	2010.44	1323.1	2043.17	1109.43	1531.66
tr|F8VZX2|F8VZX2_HUMAN	PCBP2	Isoform of Q15366, Poly(rC)-binding protein 2 OS=Homo sapiens OX=9606 GN=PCBP2 PE=1 SV=1	260	1	C	UR	12.559	25.7888	12.6557	19.6813	9.91737	19.3978	66.6722	136.906	67.1856	104.482	52.6486	102.978
sp|P05166|PCCB_HUMAN	PCCB	Propionyl-CoA carboxylase beta chain, mitochondrial OS=Homo sapiens OX=9606 GN=PCCB PE=1 SV=3	850	3	C	UR	16.0353	19.4207	13.9511	22.0006	12.2925	16.2999	375.201	454.415	326.436	514.781	287.626	381.392
sp|Q16822|PCKGM_HUMAN	PCK2	Phosphoenolpyruvate carboxykinase [GTP], mitochondrial OS=Homo sapiens OX=9606 GN=PCK2 PE=1 SV=4	391	7	C	UR	11.9568	19.414	16.9429	24.8334	10.9753	15.8775	796.109	1292.62	1128.09	1653.46	730.758	1057.15
sp|P22061|PIMT_HUMAN	PCMT1	Protein-L-isoaspartate(D-aspartate) O-methyltransferase OS=Homo sapiens OX=9606 GN=PCMT1 PE=1 SV=4	898	3	C	UR	12.1216	24.1038	14.072	18.8498	12.1337	18.7191	226.765	450.921	263.251	352.632	226.991	350.187
sp|P12004|PCNA_HUMAN	PCNA	Proliferating cell nuclear antigen OS=Homo sapiens OX=9606 GN=PCNA PE=1 SV=1	197	17	C	UR	13.3355	21.8015	13.907	21.0812	12.5116	17.3632	3475.12	5681.3	3624.05	5493.59	3260.43	4524.7
sp|Q8WW12|PCNP_HUMAN	PCNP	PEST proteolytic signal-containing nuclear protein OS=Homo sapiens OX=9606 GN=PCNP PE=1 SV=2	1119	1	C	UR	16.5094	22.3658	13.2772	19.9198	12.0125	15.9153	504.217	683.079	405.501	608.375	366.875	486.073
sp|O95613|PCNT_HUMAN	PCNT	Pericentrin OS=Homo sapiens OX=9606 GN=PCNT PE=1 SV=4	202	12	C	UR	12.1012	17.1906	14.0735	25.0067	13.5405	18.0876	1334.81	1896.19	1552.36	2758.34	1493.58	1995.14
sp|Q13442|HAP28_HUMAN	PDAP1	28 kDa heat- and acid-stable phosphoprotein OS=Homo sapiens OX=9606 GN=PDAP1 PE=1 SV=1	453	13	C	UR	14.6109	19.3324	14.1029	18.2573	13.5664	20.1301	3216.39	4255.75	3104.56	4019.07	2986.44	4431.35
sp|Q9BUL8|PDC10_HUMAN	PDCD10	Programmed cell death protein 10 OS=Homo sapiens OX=9606 GN=PDCD10 PE=1 SV=1	1342	3	C	UR	12.6061	20.5165	13.6991	23.4341	12.4067	17.3375	566.455	921.909	615.569	1053.02	557.496	779.064
sp|Q16342|PDCD2_HUMAN	PDCD2	Programmed cell death protein 2 OS=Homo sapiens OX=9606 GN=PDCD2 PE=1 SV=2	1663	1	C	UR	13.4276	23.0633	13.7262	18.2157	12.3658	19.2014	29.193	50.1422	29.8422	39.603	26.8846	41.7459
sp|Q53EL6|PDCD4_HUMAN	PDCD4	Programmed cell death protein 4 OS=Homo sapiens OX=9606 GN=PDCD4 PE=1 SV=2	662	17	C	UR	14.6667	20.4223	14.9898	20.7424	11.8368	17.3421	2828.69	3938.75	2891	4000.49	2282.91	3344.69
sp|O14737|PDCD5_HUMAN	PDCD5	Programmed cell death protein 5 OS=Homo sapiens OX=9606 GN=PDCD5 PE=1 SV=3	790	9	C	UR	12.3693	21.2605	14.5078	20.8765	12.0617	18.9243	1897.29	3261.09	2225.31	3202.18	1850.11	2902.74
sp|O75340|PDCD6_HUMAN	PDCD6	Programmed cell death protein 6 OS=Homo sapiens OX=9606 GN=PDCD6 PE=1 SV=1	365	9	C	UR	12.9032	22.0633	13.5315	20.3274	12.7866	18.388	1904.27	3256.11	1996.99	2999.93	1887.06	2713.71
sp|Q8WUM4|PDC6I_HUMAN	PDCD6IP	Programmed cell death 6-interacting protein OS=Homo sapiens OX=9606 GN=PDCD6IP PE=1 SV=1	32	20	C	UR	11.9652	20.3586	14.3469	23.3153	11.9566	18.0573	3716.68	6323.89	4456.51	7242.32	3714.02	5609.03
sp|Q9H2J4|PDCL3_HUMAN	PDCL3	Phosducin-like protein 3 OS=Homo sapiens OX=9606 GN=PDCL3 PE=1 SV=1	1952	1	C	UR	13.4683	21.9038	13.0209	22.4163	11.1907	18	149.91	243.801	144.93	249.505	124.559	200.35
sp|Q6L8Q7|PDE12_HUMAN	PDE12	2',5'-phosphodiesterase 12 OS=Homo sapiens OX=9606 GN=PDE12 PE=1 SV=2	1795	6	C	UR	9.82977	21.6148	11.1025	25.1669	11.2508	21.0352	1183.78	2603.03	1337.05	3030.8	1354.92	2533.23
sp|Q5VU43|MYOME_HUMAN	PDE4DIP	Myomegalin OS=Homo sapiens OX=9606 GN=PDE4DIP PE=1 SV=3	2321	1	C	UR	14.9652	19.1663	10.4162	22.5448	13.5702	19.3373	25.77	33.0041	17.9366	38.8219	23.3678	33.2986
sp|O60658|PDE8A_HUMAN	PDE8A	High affinity cAMP-specific and IBMX-insensitive 3',5'-cyclic phosphodiesterase 8A OS=Homo sapiens OX=9606 GN=PDE8A PE=1 SV=2	1854	1	C	UR	13.8826	21.8373	14.3182	20.7169	12.5565	16.6885	37.0084	58.2141	38.1696	55.2272	33.4733	44.4882
sp|P08559|ODPA_HUMAN	PDHA1	Pyruvate dehydrogenase E1 component subunit alpha, somatic form, mitochondrial OS=Homo sapiens OX=9606 GN=PDHA1 PE=1 SV=3	13	8	C	UR	12.4696	20.774	13.433	20.2886	13.2159	19.8189	1784.91	2973.63	1922.82	2904.14	1891.74	2836.91
sp|P11177|ODPB_HUMAN	PDHB	Pyruvate dehydrogenase E1 component subunit beta, mitochondrial OS=Homo sapiens OX=9606 GN=PDHB PE=1 SV=3	870	17	C	UR	11.8756	20.3509	13.8064	20.4892	13.2818	20.1961	2395.08	4104.4	2784.5	4132.29	2678.69	4073.19
sp|O00330|ODPX_HUMAN	PDHX	Pyruvate dehydrogenase protein X component, mitochondrial OS=Homo sapiens OX=9606 GN=PDHX PE=1 SV=3	1674	1	C	UR	13.8366	19.5875	14.9634	19.8939	12.2217	19.497	155.832	220.601	168.523	224.051	137.645	219.581
sp|P30101|PDIA3_HUMAN	PDIA3	Protein disulfide-isomerase A3 OS=Homo sapiens OX=9606 GN=PDIA3 PE=1 SV=4	945	30	C	UR	11.9041	21.5058	15.0577	21.1016	12.5308	17.8998	4826.52	8719.5	6105.13	8555.62	5080.61	7257.45
tr|H7BZJ3|H7BZJ3_HUMAN	PDIA3	Isoform of P30101, Protein disulfide-isomerase A3 (Fragment) OS=Homo sapiens OX=9606 GN=PDIA3 PE=1 SV=1	945	2	C	UR	11.4946	22.1581	14.8616	20.7648	12.4713	18.2497	245.397	473.05	317.279	443.305	266.248	389.611
sp|P13667|PDIA4_HUMAN	PDIA4	Protein disulfide-isomerase A4 OS=Homo sapiens OX=9606 GN=PDIA4 PE=1 SV=2	933	25	C	UR	13.4085	20.849	14.2269	20.368	12.2638	18.8838	4296.99	6681.44	4559.27	6527.31	3930.16	6051.67
sp|Q14554|PDIA5_HUMAN	PDIA5	Protein disulfide-isomerase A5 OS=Homo sapiens OX=9606 GN=PDIA5 PE=1 SV=1	2236	2	C	UR	15.3328	21.8669	11.8763	20.5883	9.54938	20.7862	143.967	205.318	111.512	193.313	89.6635	195.171
sp|Q15084|PDIA6_HUMAN	PDIA6	Protein disulfide-isomerase A6 OS=Homo sapiens OX=9606 GN=PDIA6 PE=1 SV=1	947	29	C	UR	11.9363	20.9047	12.2069	20.2166	16.0213	18.7142	5154.85	9027.98	5271.71	8730.8	6919.02	8081.98
sp|Q15118|PDK1_HUMAN	PDK1	[Pyruvate dehydrogenase (acetyl-transferring)] kinase isozyme 1, mitochondrial OS=Homo sapiens OX=9606 GN=PDK1 PE=1 SV=1	451	10	C	UR	14.277	21.2616	12.7729	20.0472	12.8119	18.8294	1950.96	2905.41	1745.42	2739.45	1750.75	2573.05
sp|Q15120|PDK3_HUMAN	PDK3	[Pyruvate dehydrogenase (acetyl-transferring)] kinase isozyme 3, mitochondrial OS=Homo sapiens OX=9606 GN=PDK3 PE=1 SV=1	451	7	C	UR	14.6072	24.3139	11.7207	19.5667	10.701	19.0905	1921.62	3198.56	1541.89	2574.05	1407.74	2511.4
sp|O00151|PDLI1_HUMAN	PDLIM1	PDZ and LIM domain protein 1 OS=Homo sapiens OX=9606 GN=PDLIM1 PE=1 SV=4	914	5	C	UR	13.2769	19.7395	14.5717	20.5976	13.4063	18.408	506.379	752.86	555.761	785.586	511.311	702.076
sp|Q96HC4|PDLI5_HUMAN	PDLIM5	PDZ and LIM domain protein 5 OS=Homo sapiens OX=9606 GN=PDLIM5 PE=1 SV=5	712	3	C	UR	12.2571	22.7925	13.8172	21.2073	13.1682	16.7577	213.415	396.852	240.578	369.251	229.278	291.777
sp|Q96GD0|PLPP_HUMAN	PDXP	Chronophin OS=Homo sapiens OX=9606 GN=PDXP PE=1 SV=2	2049	2	C	UR	12.417	20.3459	14.229	22.9805	12.4221	17.6056	171.851	281.588	196.929	318.05	171.922	243.661
sp|P30086|PEBP1_HUMAN	PEBP1	Phosphatidylethanolamine-binding protein 1 OS=Homo sapiens OX=9606 GN=PEBP1 PE=1 SV=3	1467	12	C	UR	11.6578	22.6061	15.1492	21.2642	12.0033	17.3194	2210.69	4286.83	2872.77	4032.37	2276.2	3284.3
sp|Q9UBV8|PEF1_HUMAN	PEF1	Peflin OS=Homo sapiens OX=9606 GN=PEF1 PE=1 SV=1	2153	1	C	UR	10.4685	27.2814	10.7292	23.2942	12.0689	16.1577	15.9372	41.5331	16.3341	35.4631	18.3737	24.5985
sp|Q9BRX2|PELO_HUMAN	PELO	Protein pelota homolog OS=Homo sapiens OX=9606 GN=PELO PE=1 SV=2	1736	1	C	UR	14.8559	21.0298	13.0638	18.002	12.4718	20.5767	163.291	231.153	143.593	197.872	137.086	226.173
sp|P12955|PEPD_HUMAN	PEPD	Xaa-Pro dipeptidase OS=Homo sapiens OX=9606 GN=PEPD PE=1 SV=3	1202	3	C	UR	12.3626	20.0544	13.1951	23.8787	11.5563	18.9528	425.66	690.5	454.323	822.176	397.9	652.571
sp|O00541|PESC_HUMAN	PES1	Pescadillo homolog OS=Homo sapiens OX=9606 GN=PES1 PE=1 SV=1	1967	1	C	UR	13.108	24.5127	9.80879	19.7485	10.4889	22.333	87.7179	164.037	65.6396	132.155	70.1905	149.451
sp|O96011|PX11B_HUMAN	PEX11B	Peroxisomal membrane protein 11B OS=Homo sapiens OX=9606 GN=PEX11B PE=1 SV=1	1662	1	C	UR	12.5171	26.5134	10.1654	18.435	11.9264	20.4429	55.0786	116.666	44.7304	81.1189	52.4794	89.9543
sp|P56589|PEX3_HUMAN	PEX3	Peroxisomal biogenesis factor 3 OS=Homo sapiens OX=9606 GN=PEX3 PE=1 SV=1	2020	1	C	UR	12.0209	21.3849	14.8055	22.3427	11.6503	17.7957	31.4179	55.8916	38.6957	58.3951	30.4494	46.511
sp|P50542|PEX5_HUMAN	PEX5	Peroxisomal targeting signal 1 receptor OS=Homo sapiens OX=9606 GN=PEX5 PE=1 SV=3	503	4	C	UR	13.4243	19.8846	14.6421	24.4236	10.7291	16.8962	420.825	623.342	459.001	765.631	336.335	529.663
sp|O15067|PUR4_HUMAN	PFAS	Phosphoribosylformylglycinamidine synthase OS=Homo sapiens OX=9606 GN=PFAS PE=1 SV=4	296	7	C	UR	12.7838	19.4902	15.4577	24.049	11.2683	16.951	1052.25	1604.26	1272.34	1979.5	927.507	1395.26
sp|Q9UHV9|PFD2_HUMAN	PFDN2	Prefoldin subunit 2 OS=Homo sapiens OX=9606 GN=PFDN2 PE=1 SV=1	1621	1	C	UR	12.9637	22.154	14.2637	20.4924	13.0041	17.1222	26.1203	44.6377	28.7396	41.2896	26.2016	34.4991
sp|Q9NQP4|PFD4_HUMAN	PFDN4	Prefoldin subunit 4 OS=Homo sapiens OX=9606 GN=PFDN4 PE=1 SV=1	3	1	C	UR	11.6927	19.6172	14.9313	22.3829	12.6131	18.7629	127.95	214.667	163.39	244.931	138.022	205.318
sp|Q99471|PFD5_HUMAN	PFDN5	Prefoldin subunit 5 OS=Homo sapiens OX=9606 GN=PFDN5 PE=1 SV=2	1895	1	C	UR	14.2128	21.2375	14.2993	21.4146	11.0785	17.7573	170.348	254.543	171.384	256.664	132.782	212.83
sp|O15212|PFD6_HUMAN	PFDN6	Prefoldin subunit 6 OS=Homo sapiens OX=9606 GN=PFDN6 PE=1 SV=1	1237	1	C	UR	13.5166	22.5788	13.8251	21.2016	12.0454	16.8324	193.413	323.088	197.829	303.381	172.362	240.86
sp|P17858|PFKAL_HUMAN	PFKL	ATP-dependent 6-phosphofructokinase, liver type OS=Homo sapiens OX=9606 GN=PFKL PE=1 SV=6	136	5	C	UR	12.8264	21.3513	13.3906	21.9283	12.5408	17.9626	528.729	880.142	551.984	903.924	516.955	740.453
sp|P08237|PFKAM_HUMAN	PFKM	ATP-dependent 6-phosphofructokinase, muscle type OS=Homo sapiens OX=9606 GN=PFKM PE=1 SV=2	136	32	C	UR	13.5062	21.4951	12.7051	21.1648	11.8571	19.2716	5831.83	9281.34	5485.92	9138.73	5119.75	8321.25
sp|P07737|PROF1_HUMAN	PFN1	Profilin-1 OS=Homo sapiens OX=9606 GN=PFN1 PE=1 SV=2	1101	12	C	UR	11.4428	22.3369	15.7664	23.2488	10.5989	16.6061	2001.55	3907.13	2757.84	4066.65	1853.94	2904.7
sp|P35080-2|PROF2-2_HUMAN	PFN2	Isoform of P35080, Isoform IIb of Profilin-2 OS=Homo sapiens OX=9606 GN=PFN2 PE=1 SV=3	581	4	C	UR	12.0098	21.274	13.3562	21.863	12.5917	18.9055	450.207	797.49	500.678	819.569	472.02	708.703
sp|P18669|PGAM1_HUMAN	PGAM1	Phosphoglycerate mutase 1 OS=Homo sapiens OX=9606 GN=PGAM1 PE=1 SV=2	593	8	C	UR	11.7325	20.0915	15.3271	21.8521	12.6297	18.3671	1273.49	2180.81	1663.66	2371.91	1370.87	1993.63
sp|Q96HS1|PGAM5_HUMAN	PGAM5	Serine/threonine-protein phosphatase PGAM5, mitochondrial OS=Homo sapiens OX=9606 GN=PGAM5 PE=1 SV=2	403	3	C	UR	11.2239	24.6394	11.9965	22.7819	11.2375	18.1207	400.038	878.19	427.575	811.984	400.523	645.853
sp|P52209|6PGD_HUMAN	PGD	6-phosphogluconate dehydrogenase, decarboxylating OS=Homo sapiens OX=9606 GN=PGD PE=1 SV=3	357	9	C	UR	12.2562	20.9244	14.1828	22.3639	11.8896	18.383	1432.41	2445.49	1657.58	2613.73	1389.57	2148.47
sp|P00558|PGK1_HUMAN	PGK1	Phosphoglycerate kinase 1 OS=Homo sapiens OX=9606 GN=PGK1 PE=1 SV=3	128	22	C	UR	11.2288	22.2349	14.8679	21.7623	11.772	18.1341	3790.06	7504.93	5018.35	7345.41	3973.39	6120.79
sp|O95336|6PGL_HUMAN	PGLS	6-phosphogluconolactonase OS=Homo sapiens OX=9606 GN=PGLS PE=1 SV=2	2112	1	C	UR	10.6905	21.0793	15.2224	22.3565	11.5213	19.13	87.4314	172.396	124.496	182.841	94.2268	156.454
sp|P36871|PGM1_HUMAN	PGM1	Phosphoglucomutase-1 OS=Homo sapiens OX=9606 GN=PGM1 PE=1 SV=3	1016	7	C	UR	12.023	21.6611	14.6722	22.0039	11.9131	17.7268	961.478	1732.24	1173.34	1759.66	952.693	1417.61
sp|O00264|PGRC1_HUMAN	PGRMC1	Membrane-associated progesterone receptor component 1 OS=Homo sapiens OX=9606 GN=PGRMC1 PE=1 SV=3	941	7	C	UR	11.6521	20.4084	14.2058	20.5983	13.38	19.7554	1091.77	1912.22	1331.05	1930.01	1253.67	1851.03
sp|O15173|PGRC2_HUMAN	PGRMC2	Membrane-associated progesterone receptor component 2 OS=Homo sapiens OX=9606 GN=PGRMC2 PE=1 SV=1	936	4	C	UR	12.0894	20.59	14.1229	21.8548	12.506	18.8369	474.368	807.914	554.156	857.541	490.714	739.124
sp|P35232|PHB_HUMAN	PHB	Prohibitin OS=Homo sapiens OX=9606 GN=PHB PE=1 SV=1	66	20	C	UR	12.6255	22.352	12.75	21.4673	11.8076	18.9975	4976.06	8809.55	5025.14	8460.86	4653.71	7487.42
sp|Q99623|PHB2_HUMAN	PHB2	Prohibitin-2 OS=Homo sapiens OX=9606 GN=PHB2 PE=1 SV=2	682	22	C	UR	12.9077	22.7083	12.2043	21.6328	11.6284	18.9185	4582.67	8062.23	4332.95	7680.39	4128.46	6716.72
sp|Q96BD5|PF21A_HUMAN	PHF21A	PHD finger protein 21A OS=Homo sapiens OX=9606 GN=PHF21A PE=1 SV=1	115	4	C	UR	11.7875	20.414	13.3246	21.927	14.067	18.4799	331.264	573.693	374.458	616.211	395.322	519.339
sp|O43175|SERA_HUMAN	PHGDH	D-3-phosphoglycerate dehydrogenase OS=Homo sapiens OX=9606 GN=PHGDH PE=1 SV=4	361	20	C	UR	12.0189	21.1483	14.6305	21.0956	12.2936	18.813	4110.07	7232.03	5003.15	7214.01	4204	6433.43
sp|Q9NRX4|PHP14_HUMAN	PHPT1	14 kDa phosphohistidine phosphatase OS=Homo sapiens OX=9606 GN=PHPT1 PE=1 SV=1	2529	3	C	UR	12.6076	22.673	14.1188	20.3782	12.0096	18.2128	631.207	1135.14	706.866	1020.25	601.271	911.84
sp|Q96S52|PIGS_HUMAN	PIGS	GPI transamidase component PIG-S OS=Homo sapiens OX=9606 GN=PIGS PE=1 SV=3	730	4	C	UR	16.4195	20.6645	12.9199	21.1884	12.4891	16.3187	108.175	136.142	85.1189	139.594	82.2807	107.511
sp|Q9NWS0|PIHD1_HUMAN	PIH1D1	PIH1 domain-containing protein 1 OS=Homo sapiens OX=9606 GN=PIH1D1 PE=1 SV=1	1495	2	C	UR	13.0447	21.3569	12.1062	22.6581	11.5011	19.333	316.754	518.595	293.967	550.189	279.273	469.448
sp|Q8NEB9|PK3C3_HUMAN	PIK3C3	Phosphatidylinositol 3-kinase catalytic subunit type 3 OS=Homo sapiens OX=9606 GN=PIK3C3 PE=1 SV=1	805	6	C	UR	14.5334	20.3147	12.9487	21.1586	11.2046	19.84	687.831	961.442	612.829	1001.38	530.285	938.979
sp|Q99570|PI3R4_HUMAN	PIK3R4	Phosphoinositide 3-kinase regulatory subunit 4 OS=Homo sapiens OX=9606 GN=PIK3R4 PE=1 SV=3	1535	4	C	UR	13.8551	23.0666	12.9646	20.2007	11.7115	18.2015	646.895	1076.98	605.313	943.168	546.809	849.823
sp|Q9Y2I7|FYV1_HUMAN	PIKFYVE	1-phosphatidylinositol 3-phosphate 5-kinase OS=Homo sapiens OX=9606 GN=PIKFYVE PE=1 SV=3	1870	2	C	UR	13.5588	20.2869	13.4132	20.5422	12.7192	19.4797	84.8116	126.897	83.9014	128.494	79.5601	121.848
sp|Q13526|PIN1_HUMAN	PIN1	Peptidyl-prolyl cis-trans isomerase NIMA-interacting 1 OS=Homo sapiens OX=9606 GN=PIN1 PE=1 SV=1	1227	7	C	UR	13.0114	20.1022	15.1006	22.0355	12.112	17.6383	1323.78	2045.19	1536.33	2241.89	1232.27	1794.52
sp|Q9Y237|PIN4_HUMAN	PIN4	Peptidyl-prolyl cis-trans isomerase NIMA-interacting 4 OS=Homo sapiens OX=9606 GN=PIN4 PE=1 SV=1	1522	15	C	UR	13.3794	21.8731	13.2246	20.5059	12.1885	18.8284	3827.66	6257.58	3783.38	5866.45	3486.97	5386.55
sp|P12273|PIP_HUMAN	PIP	Prolactin-inducible protein OS=Homo sapiens OX=9606 GN=PIP PE=1 SV=1	1603	4	C	UR	22.3262	18.0634	11.7183	25.9186	9.7829	12.1906	565.294	457.359	296.703	656.253	247.701	308.664
sp|P78356|PI42B_HUMAN	PIP4K2B	Phosphatidylinositol 5-phosphate 4-kinase type-2 beta OS=Homo sapiens OX=9606 GN=PIP4K2B PE=1 SV=1	1130	1	C	UR	13.2589	22.5595	14.37	18.6625	14.8644	16.2847	36.9472	62.864	40.0432	52.0048	41.4211	45.3789
sp|Q8TBX8|PI42C_HUMAN	PIP4K2C	Phosphatidylinositol 5-phosphate 4-kinase type-2 gamma OS=Homo sapiens OX=9606 GN=PIP4K2C PE=1 SV=3	1090	3	C	UR	13.5769	20.8512	14.4229	21.5207	13.2507	16.3776	230.596	354.146	244.965	365.518	225.057	278.164
sp|Q9GZP4|PITH1_HUMAN	PITHD1	PITH domain-containing protein 1 OS=Homo sapiens OX=9606 GN=PITHD1 PE=1 SV=1	1038	10	C	UR	15.2366	11.419	19.0915	12.5532	29.9791	11.7207	2069.08	1550.66	2592.57	1704.69	4071.07	1591.64
sp|Q00169|PIPNA_HUMAN	PITPNA	Phosphatidylinositol transfer protein alpha isoform OS=Homo sapiens OX=9606 GN=PITPNA PE=1 SV=2	1782	2	C	UR	12.6824	21.0084	14.094	21.8419	11.3516	19.0217	411.039	680.889	456.792	707.902	367.91	616.501
sp|P48739|PIPNB_HUMAN	PITPNB	Phosphatidylinositol transfer protein beta isoform OS=Homo sapiens OX=9606 GN=PITPNB PE=1 SV=2	1815	2	C	UR	12.5098	22.1923	13.0039	21.4865	12.4203	18.3872	84.546	149.984	87.8856	145.214	83.9412	124.268
sp|Q5JRX3|PREP_HUMAN	PITRM1	Presequence protease, mitochondrial OS=Homo sapiens OX=9606 GN=PITRM1 PE=1 SV=3	522	4	C	UR	13.1658	21.3687	14.7953	20.7781	12.1989	17.6931	454.12	737.059	510.325	716.687	420.77	610.277
sp|P14618|KPYM_HUMAN	PKM	Pyruvate kinase PKM OS=Homo sapiens OX=9606 GN=PKM PE=1 SV=4	854	46	C	UR	11.9404	21.4447	14.3284	21.5098	12.1921	18.5846	6319.37	11349.4	7583.18	11383.9	6452.56	9835.76
sp|Q16512|PKN1_HUMAN	PKN1	Serine/threonine-protein kinase N1 OS=Homo sapiens OX=9606 GN=PKN1 PE=1 SV=2	2372	1	C	UR	12.1516	19.7303	17.028	20.6688	14.4535	15.9679	28.8776	46.8881	40.4661	49.1184	34.3481	37.9469
sp|Q16513|PKN2_HUMAN	PKN2	Serine/threonine-protein kinase N2 OS=Homo sapiens OX=9606 GN=PKN2 PE=1 SV=1	51	15	C	UR	13.5296	22.6832	12.5855	20.7481	11.422	19.0317	1927.91	3232.26	1793.38	2956.51	1627.59	2711.93
sp|Q13835|PKP1_HUMAN_contaminant	PKP1	Plakophilin-1 OS=Homo sapiens GN=PKP1 PE=1 SV=2	2390	1	C	UR	18.2352	17.8938	7.53308	37.0011	9.02572	10.3112	65.0762	63.858	26.8835	132.047	32.2103	36.7977
sp|Q9Y263|PLAP_HUMAN	PLAA	Phospholipase A-2-activating protein OS=Homo sapiens OX=9606 GN=PLAA PE=1 SV=2	943	37	C	UR	18.615	17.8081	17.2234	17.785	14.6216	13.9469	7952.47	7607.77	7357.95	7597.88	6246.44	5958.22
sp|Q01970|PLCB3_HUMAN	PLCB3	1-phosphatidylinositol 4,5-bisphosphate phosphodiesterase beta-3 OS=Homo sapiens OX=9606 GN=PLCB3 PE=1 SV=2	596	1	C	UR	14.0305	20.58	14.0664	21.0927	12.3053	17.9252	209.329	307.045	209.864	314.695	183.59	267.437
sp|Q9HAU0|PKHA5_HUMAN	PLEKHA5	Pleckstrin homology domain-containing family A member 5 OS=Homo sapiens OX=9606 GN=PLEKHA5 PE=1 SV=1	1893	1	C	UR	18.451	19.5073	14.526	18.8469	14.2796	14.3892	55.23	58.3918	43.4813	56.4152	42.7435	43.0718
sp|Q8IWE5|PKHM2_HUMAN	PLEKHM2	Pleckstrin homology domain-containing family M member 2 OS=Homo sapiens OX=9606 GN=PLEKHM2 PE=1 SV=2	1201	11	C	UR	13.0052	18.4271	12.8654	21.164	14.5988	19.9395	1494.76	2117.94	1478.69	2432.5	1677.93	2291.77
sp|Q02809|PLOD1_HUMAN	PLOD1	Procollagen-lysine,2-oxoglutarate 5-dioxygenase 1 OS=Homo sapiens OX=9606 GN=PLOD1 PE=1 SV=2	1538	5	C	UR	14.315	21.0153	14.0321	21.2407	11.6328	17.764	574.528	843.446	563.177	852.491	466.88	712.954
sp|O00469|PLOD2_HUMAN	PLOD2	Procollagen-lysine,2-oxoglutarate 5-dioxygenase 2 OS=Homo sapiens OX=9606 GN=PLOD2 PE=1 SV=2	1904	4	C	UR	14.2093	22.0117	13.4539	21.1103	12.1541	17.0606	211.637	327.847	200.385	314.422	181.027	254.105
sp|O60568|PLOD3_HUMAN	PLOD3	Multifunctional procollagen lysine hydroxylase and glycosyltransferase LH3 OS=Homo sapiens OX=9606 GN=PLOD3 PE=1 SV=1	813	8	C	UR	13.2115	22.5409	12.61	20.0351	12.2784	19.3241	1260.61	2150.8	1203.22	1911.7	1171.58	1843.86
sp|O43660|PLRG1_HUMAN	PLRG1	Pleiotropic regulator 1 OS=Homo sapiens OX=9606 GN=PLRG1 PE=1 SV=1	2196	1	C	UR	13.2557	21.7881	11.0578	24.5195	12.3101	17.0689	59.475	97.758	49.6135	110.013	55.2323	76.5838
sp|P13797|PLST_HUMAN	PLS3	Plastin-3 OS=Homo sapiens OX=9606 GN=PLS3 PE=1 SV=4	612	25	C	UR	11.3352	21.1146	14.6794	24.7466	10.5074	17.6168	3338.27	6218.35	4323.15	7287.98	3094.47	5188.23
sp|Q9UIW2|PLXA1_HUMAN	PLXNA1	Plexin-A1 OS=Homo sapiens OX=9606 GN=PLXNA1 PE=1 SV=3	2245	1	C	UR	12.4388	23.9706	12.5433	22.0026	10.9496	18.0951	35.2192	67.8701	35.515	62.2981	31.0026	51.2342
sp|Q10713|MPPA_HUMAN	PMPCA	Mitochondrial-processing peptidase subunit alpha OS=Homo sapiens OX=9606 GN=PMPCA PE=1 SV=2	2554	1	C	UR	10.2388	21.0331	14.7191	25.1704	10.9104	17.9282	32.6814	67.1358	46.9821	80.3417	34.825	57.225
sp|O75439|MPPB_HUMAN	PMPCB	Mitochondrial-processing peptidase subunit beta OS=Homo sapiens OX=9606 GN=PMPCB PE=1 SV=2	1040	2	C	UR	11.9636	19.957	13.6154	20.4034	11.8089	22.2517	56.2507	93.8345	64.0175	95.9331	55.5233	104.624
sp|P00491|PNPH_HUMAN	PNP	Purine nucleoside phosphorylase OS=Homo sapiens OX=9606 GN=PNP PE=1 SV=2	1499	5	C	UR	13.749	20.7091	14.5813	22.3939	11.7854	16.7813	462.648	696.852	490.655	753.544	396.572	564.682
sp|Q96AD5|PLPL2_HUMAN	PNPLA2	Patatin-like phospholipase domain-containing protein 2 OS=Homo sapiens OX=9606 GN=PNPLA2 PE=1 SV=1	2561	1	C	UR	12.6156	20.5039	11.691	24.735	10.5453	19.9091	46.5286	75.6223	43.1186	91.2274	38.8929	73.4286
sp|Q8TCS8|PNPT1_HUMAN	PNPT1	Polyribonucleotide nucleotidyltransferase 1, mitochondrial OS=Homo sapiens OX=9606 GN=PNPT1 PE=1 SV=2	588	39	C	UR	13.5628	23.0624	12.5462	20.1776	11.6033	19.0477	8723.06	14832.8	8069.25	12977.4	7462.77	12250.7
sp|Q8NBT0|POC1A_HUMAN	POC1A	POC1 centriolar protein homolog A OS=Homo sapiens OX=9606 GN=POC1A PE=1 SV=2	1861	1	C	UR	13.7607	22.7748	10.4996	24.5951	9.35569	19.0141	52.6375	87.1183	40.1631	94.0815	35.7875	72.733
sp|Q6UW63|PLGT2_HUMAN	POGLUT2	Protein O-glucosyltransferase 2 OS=Homo sapiens OX=9606 GN=POGLUT2 PE=1 SV=1	2034	2	C	UR	12.7422	22.2852	13.4214	21.7515	11.8114	17.9883	138.44	242.12	145.819	236.321	128.326	195.436
sp|P09884|DPOLA_HUMAN	POLA1	DNA polymerase alpha catalytic subunit OS=Homo sapiens OX=9606 GN=POLA1 PE=1 SV=2	134	38	C	UR	12.2526	22.6937	12.2536	21.9835	11.9335	18.883	7604.66	14085	7605.31	13644.2	7406.63	11719.9
sp|Q14181|DPOA2_HUMAN	POLA2	DNA polymerase alpha subunit B OS=Homo sapiens OX=9606 GN=POLA2 PE=1 SV=2	433	9	C	UR	12.9676	22.7351	12.3242	22.1016	11.5402	18.3314	2146.67	3763.61	2040.16	3658.73	1910.38	3034.61
sp|P28340|DPOD1_HUMAN	POLD1	DNA polymerase delta catalytic subunit OS=Homo sapiens OX=9606 GN=POLD1 PE=1 SV=2	272	8	C	UR	12.6116	20.9015	12.5541	21.1364	12.9305	19.8659	1014.91	1682.04	1010.28	1700.94	1040.58	1598.7
sp|Q15054|DPOD3_HUMAN	POLD3	DNA polymerase delta subunit 3 OS=Homo sapiens OX=9606 GN=POLD3 PE=1 SV=2	1669	1	C	UR	11.9465	20.8415	12.9233	21.6068	13.2531	19.4288	40.2713	70.2558	43.5638	72.8358	44.6755	65.4937
sp|Q9Y2S7|PDIP2_HUMAN	POLDIP2	Polymerase delta-interacting protein 2 OS=Homo sapiens OX=9606 GN=POLDIP2 PE=1 SV=1	659	7	C	UR	13.5655	21.0247	14.584	22.3961	11.7949	16.6348	876.857	1359.01	942.693	1447.66	762.411	1075.25
sp|Q9BY77|PDIP3_HUMAN	POLDIP3	Polymerase delta-interacting protein 3 OS=Homo sapiens OX=9606 GN=POLDIP3 PE=1 SV=2	1351	2	C	UR	12.8477	20.7099	13.7281	21.3595	12.6138	18.7411	448.325	722.68	479.049	745.35	440.164	653.978
sp|Q07864|DPOE1_HUMAN	POLE	DNA polymerase epsilon catalytic subunit A OS=Homo sapiens OX=9606 GN=POLE PE=1 SV=5	744	2	C	UR	11.5861	21.0009	12.5247	23.1992	11.1509	20.5382	148.12	268.481	160.119	296.586	142.557	262.566
sp|P30876|RPB2_HUMAN	POLR2B	DNA-directed RNA polymerase II subunit RPB2 OS=Homo sapiens OX=9606 GN=POLR2B PE=1 SV=1	2266	2	C	UR	14.3857	18.8909	12.7542	23.2041	12.1057	18.6595	93.4898	122.768	82.8867	150.799	78.6723	121.264
sp|P62875|RPAB5_HUMAN	POLR2L	DNA-directed RNA polymerases I, II, and III subunit RPABC5 OS=Homo sapiens OX=9606 GN=POLR2L PE=1 SV=1	2228	1	C	UR	14.5514	22.9868	11.7433	19.3767	10.7367	20.6051	28.4846	44.9971	22.9878	37.9301	21.0172	40.3347
sp|O14802|RPC1_HUMAN	POLR3A	DNA-directed RNA polymerase III subunit RPC1 OS=Homo sapiens OX=9606 GN=POLR3A PE=1 SV=2	2378	1	C	UR	11.3082	22.5038	13.5675	20.2883	12.6106	19.7217	205.752	409.455	246.859	369.144	229.448	358.834
sp|P16435|NCPR_HUMAN	POR	NADPH--cytochrome P450 reductase OS=Homo sapiens OX=9606 GN=POR PE=1 SV=2	1745	2	C	UR	10.926	21.1266	13.5351	20.9553	13.6474	19.8096	373.134	721.498	462.239	715.647	466.074	676.522
sp|Q15181|IPYR_HUMAN	PPA1	Inorganic pyrophosphatase OS=Homo sapiens OX=9606 GN=PPA1 PE=1 SV=2	93	13	C	UR	12.1868	22.2642	15.2928	22.2763	11.0012	16.9787	1756.47	3208.91	2204.13	3210.66	1585.58	2447.13
sp|Q9H2U2|IPYR2_HUMAN	PPA2	Inorganic pyrophosphatase 2, mitochondrial OS=Homo sapiens OX=9606 GN=PPA2 PE=1 SV=2	93	6	C	UR	11.9849	21.3283	14.497	21.4915	12.4722	18.2261	828.687	1474.73	1002.39	1486.02	862.383	1260.23
sp|Q06203|PUR1_HUMAN	PPAT	Amidophosphoribosyltransferase OS=Homo sapiens OX=9606 GN=PPAT PE=1 SV=1	1521	5	C	UR	13.1806	21.052	14.7343	22.6391	10.9832	17.4108	639.714	1021.75	715.122	1098.78	533.066	845.025
sp|Q13136|LIPA1_HUMAN	PPFIA1	Liprin-alpha-1 OS=Homo sapiens OX=9606 GN=PPFIA1 PE=1 SV=1	251	16	C	UR	12.6871	20.0579	13.8177	22.9358	12.5146	17.9868	2330.08	3683.78	2537.71	4212.33	2298.4	3303.4
sp|Q86W92|LIPB1_HUMAN	PPFIBP1	Liprin-beta-1 OS=Homo sapiens OX=9606 GN=PPFIBP1 PE=1 SV=2	517	14	C	UR	13.1362	18.0398	14.4693	23.5078	13.4783	17.3685	2628.49	3609.68	2895.24	4703.8	2696.95	3475.35
sp|P62937|PPIA_HUMAN	PPIA	Peptidyl-prolyl cis-trans isomerase A OS=Homo sapiens OX=9606 GN=PPIA PE=1 SV=2	570	21	C	UR	11.1345	21.3341	16.6222	21.616	12.1451	17.148	4501.85	8625.68	6720.61	8739.68	4910.44	6933.18
sp|P23284|PPIB_HUMAN	PPIB	Peptidyl-prolyl cis-trans isomerase B OS=Homo sapiens OX=9606 GN=PPIB PE=1 SV=2	928	22	C	UR	14.4256	21.5235	12.9023	18.8268	12.9824	19.3394	5235.81	7812.02	4682.94	6833.24	4711.99	7019.28
sp|Q08752|PPID_HUMAN	PPID	Peptidyl-prolyl cis-trans isomerase D OS=Homo sapiens OX=9606 GN=PPID PE=1 SV=3	961	2	C	UR	10.4184	20.9897	15.4548	24.934	10.8214	17.3817	120.934	243.644	179.397	289.429	125.613	201.763
sp|Q9UNP9|PPIE_HUMAN	PPIE	Peptidyl-prolyl cis-trans isomerase E OS=Homo sapiens OX=9606 GN=PPIE PE=1 SV=1	1266	2	C	UR	12.1227	22.9909	13.8658	21.835	11.4077	17.778	499.463	947.244	571.284	899.62	470.006	732.468
sp|P30405|PPIF_HUMAN	PPIF	Peptidyl-prolyl cis-trans isomerase F, mitochondrial OS=Homo sapiens OX=9606 GN=PPIF PE=1 SV=1	1266	15	C	UR	11.4454	24.6263	14.2736	22.0267	11.5106	16.1174	2636.3	5672.38	3287.74	5073.58	2651.33	3712.45
sp|O43447|PPIH_HUMAN	PPIH	Peptidyl-prolyl cis-trans isomerase H OS=Homo sapiens OX=9606 GN=PPIH PE=1 SV=1	929	5	C	UR	11.9824	22.0349	14.6297	22.2743	11.7987	17.28	967.386	1778.96	1181.11	1798.29	952.559	1395.09
sp|Q9Y3C6|PPIL1_HUMAN	PPIL1	Peptidyl-prolyl cis-trans isomerase-like 1 OS=Homo sapiens OX=9606 GN=PPIL1 PE=1 SV=1	930	4	C	UR	13.2117	22.3583	14.2146	22.0529	10.6479	17.5146	740.221	1252.68	796.409	1235.57	596.579	981.303
sp|Q8WUA2|PPIL4_HUMAN	PPIL4	Peptidyl-prolyl cis-trans isomerase-like 4 OS=Homo sapiens OX=9606 GN=PPIL4 PE=1 SV=1	918	1	C	UR	14.5882	20.6469	12.4486	20.2013	12.2808	19.8342	201.352	284.976	171.82	278.825	169.504	273.758
sp|O15355|PPM1G_HUMAN	PPM1G	Protein phosphatase 1G OS=Homo sapiens OX=9606 GN=PPM1G PE=1 SV=1	486	4	C	UR	12.8477	20.5873	14.784	21.1433	11.5978	19.0399	637.276	1021.18	733.324	1048.76	575.282	944.428
sp|Q9Y570|PPME1_HUMAN	PPME1	Protein phosphatase methylesterase 1 OS=Homo sapiens OX=9606 GN=PPME1 PE=1 SV=3	2104	5	C	UR	11.7327	21.3768	14.419	22.3144	12.4077	17.7494	298.018	542.986	366.254	566.802	315.164	450.847
sp|P62136|PP1A_HUMAN	PPP1CA	Serine/threonine-protein phosphatase PP1-alpha catalytic subunit OS=Homo sapiens OX=9606 GN=PPP1CA PE=1 SV=1	377	3	C	UR	13.723	20.1607	14.3318	20.3735	13.0947	18.3163	437.105	642.156	456.496	648.937	417.091	583.41
sp|P62140|PP1B_HUMAN	PPP1CB	Serine/threonine-protein phosphatase PP1-beta catalytic subunit OS=Homo sapiens OX=9606 GN=PPP1CB PE=1 SV=3	377	1	C	UR	11.4619	20.1063	13.8806	22.1274	13.5466	18.8772	50.8461	89.1937	61.5758	98.1595	60.0944	83.7413
sp|P36873|PP1G_HUMAN	PPP1CC	Serine/threonine-protein phosphatase PP1-gamma catalytic subunit OS=Homo sapiens OX=9606 GN=PPP1CC PE=1 SV=1	377	1	C	UR	15.2896	19.7001	12.7705	23.5652	11.2868	17.3879	274.438	353.603	229.221	422.979	202.59	312.101
sp|O14974|MYPT1_HUMAN	PPP1R12A	Protein phosphatase 1 regulatory subunit 12A OS=Homo sapiens OX=9606 GN=PPP1R12A PE=1 SV=1	2533	1	C	UR	15.0713	22.0316	13.2611	20.0929	12.2382	17.3048	93.5445	136.746	82.3092	124.713	75.9602	107.408
sp|Q6ZMI0|PPR21_HUMAN	PPP1R21	Protein phosphatase 1 regulatory subunit 21 OS=Homo sapiens OX=9606 GN=PPP1R21 PE=1 SV=1	1994	3	C	UR	12.4884	22.3201	13.4139	21.9942	12.1563	17.6271	251.603	449.683	270.25	443.117	244.913	355.134
sp|Q15435|PP1R7_HUMAN	PPP1R7	Protein phosphatase 1 regulatory subunit 7 OS=Homo sapiens OX=9606 GN=PPP1R7 PE=1 SV=1	1804	5	C	UR	13.9857	20.8077	14.7457	20.7632	12.1346	17.563	440.792	655.802	464.745	654.399	382.45	553.537
sp|P67775|PP2AA_HUMAN	PPP2CA	Serine/threonine-protein phosphatase 2A catalytic subunit alpha isoform OS=Homo sapiens OX=9606 GN=PPP2CA PE=1 SV=1	2146	15	C	UR	12.6393	19.2285	14.209	21.6399	13.5298	18.7535	1469.78	2236.02	1652.32	2516.42	1573.33	2180.78
sp|P30153|2AAA_HUMAN	PPP2R1A	Serine/threonine-protein phosphatase 2A 65 kDa regulatory subunit A alpha isoform OS=Homo sapiens OX=9606 GN=PPP2R1A PE=1 SV=4	796	18	C	UR	12.4262	19.8017	13.7525	21.5281	13.6425	18.849	3463.68	5519.54	3833.37	6000.74	3802.72	5253.98
sp|P30154|2AAB_HUMAN	PPP2R1B	Serine/threonine-protein phosphatase 2A 65 kDa regulatory subunit A beta isoform OS=Homo sapiens OX=9606 GN=PPP2R1B PE=1 SV=3	796	8	C	UR	12.0585	19.6091	13.6159	21.8563	13.7462	19.114	1203.93	1957.79	1359.42	2182.15	1372.43	1908.36
sp|P63151|2ABA_HUMAN	PPP2R2A	Serine/threonine-protein phosphatase 2A 55 kDa regulatory subunit B alpha isoform OS=Homo sapiens OX=9606 GN=PPP2R2A PE=1 SV=1	1868	4	C	UR	12.4645	22.0298	13.5492	22.1409	11.3813	18.4343	707.048	1249.64	768.575	1255.94	645.604	1045.68
sp|Q969Q6|P2R3C_HUMAN	PPP2R3C	Serine/threonine-protein phosphatase 2A regulatory subunit B'' subunit gamma OS=Homo sapiens OX=9606 GN=PPP2R3C PE=1 SV=1	1833	6	C	UR	12.6818	20.5389	12.7486	21.239	13.6715	19.1202	413.998	670.496	416.18	693.349	446.309	624.181
sp|Q13362|2A5G_HUMAN	PPP2R5C	Serine/threonine-protein phosphatase 2A 56 kDa regulatory subunit gamma isoform OS=Homo sapiens OX=9606 GN=PPP2R5C PE=1 SV=3	1536	2	C	UR	14.2513	20.3677	13.5626	20.7386	12.351	18.7288	326.411	466.501	310.639	474.998	282.887	428.964
sp|Q08209|PP2BA_HUMAN	PPP3CA	Serine/threonine-protein phosphatase 2B catalytic subunit alpha isoform OS=Homo sapiens OX=9606 GN=PPP3CA PE=1 SV=1	1858	1	C	UR	11.9223	20.6003	14.4684	19.7247	12.6811	20.6032	185.339	320.245	224.92	306.634	197.136	320.29
sp|P60510|PP4C_HUMAN	PPP4C	Serine/threonine-protein phosphatase 4 catalytic subunit OS=Homo sapiens OX=9606 GN=PPP4C PE=1 SV=1	376	7	C	UR	14.4816	21.7459	13.6981	19.6746	11.5801	18.8197	1575.48	2365.77	1490.24	2140.43	1259.82	2047.42
sp|Q8TF05|PP4R1_HUMAN	PPP4R1	Serine/threonine-protein phosphatase 4 regulatory subunit 1 OS=Homo sapiens OX=9606 GN=PPP4R1 PE=1 SV=1	702	36	C	UR	14.0201	21.6534	14.0184	20.1527	11.8538	18.3016	7597.4	11733.8	7596.47	10920.6	6423.5	9917.46
sp|Q6IN85|P4R3A_HUMAN	PPP4R3A	Serine/threonine-protein phosphatase 4 regulatory subunit 3A OS=Homo sapiens OX=9606 GN=PPP4R3A PE=1 SV=1	2354	1	C	UR	13.0376	20.307	12.3614	22.131	12.1857	19.9773	71.1312	110.792	67.4418	120.744	66.4833	108.993
sp|P53041|PPP5_HUMAN	PPP5C	Serine/threonine-protein phosphatase 5 OS=Homo sapiens OX=9606 GN=PPP5C PE=1 SV=1	111	8	C	UR	12.6165	21.6715	14.4647	22.298	11.2117	17.7376	885.552	1521.12	1015.28	1565.09	786.945	1245
sp|O00743|PPP6_HUMAN	PPP6C	Serine/threonine-protein phosphatase 6 catalytic subunit OS=Homo sapiens OX=9606 GN=PPP6C PE=1 SV=1	1611	6	C	UR	14.8213	19.5968	14.1964	20.267	12.5999	18.5185	1692.31	2237.57	1620.95	2314.1	1438.66	2114.46
sp|Q9UPN7|PP6R1_HUMAN	PPP6R1	Serine/threonine-protein phosphatase 6 regulatory subunit 1 OS=Homo sapiens OX=9606 GN=PPP6R1 PE=1 SV=5	1353	3	C	UR	15.2927	18.4955	13.4954	24.6059	11.5112	16.5992	227.237	274.828	200.531	365.624	171.047	246.651
sp|O75170|PP6R2_HUMAN	PPP6R2	Serine/threonine-protein phosphatase 6 regulatory subunit 2 OS=Homo sapiens OX=9606 GN=PPP6R2 PE=1 SV=2	917	6	C	UR	16.6685	18.0043	14.369	20.6357	13.1326	17.19	645.947	697.713	556.835	799.689	508.921	666.158
sp|Q5H9R7|PP6R3_HUMAN	PPP6R3	Serine/threonine-protein phosphatase 6 regulatory subunit 3 OS=Homo sapiens OX=9606 GN=PPP6R3 PE=1 SV=2	1434	6	C	UR	14.9852	19.4995	14.0064	21.4664	12.0794	17.9631	914.557	1190.07	854.823	1310.11	737.216	1096.3
sp|O60831|PRAF2_HUMAN	PRAF2	PRA1 family protein 2 OS=Homo sapiens OX=9606 GN=PRAF2 PE=1 SV=1	476	2	C	UR	11.6504	21.8582	15.0665	20.3345	12.6906	18.3999	284.901	534.524	368.439	497.264	310.338	449.955
sp|Q06830|PRDX1_HUMAN	PRDX1	Peroxiredoxin-1 OS=Homo sapiens OX=9606 GN=PRDX1 PE=1 SV=1	148	31	C	UR	11.6953	21.4101	14.3818	21.3952	13.0158	18.1018	5562.49	10183.1	6840.27	10176	6190.54	8609.56
sp|P32119|PRDX2_HUMAN	PRDX2	Peroxiredoxin-2 OS=Homo sapiens OX=9606 GN=PRDX2 PE=1 SV=5	148	17	C	UR	11.693	22.071	13.9175	21.062	12.5074	18.7491	3025.83	5711.35	3601.45	5450.26	3236.56	4851.73
sp|P30048|PRDX3_HUMAN	PRDX3	Thioredoxin-dependent peroxide reductase, mitochondrial OS=Homo sapiens OX=9606 GN=PRDX3 PE=1 SV=3	291	13	C	UR	13.2177	22.0606	13.0238	20.7827	13.5939	17.3214	1697.87	2833.78	1672.97	2669.63	1746.2	2225.01
sp|Q13162|PRDX4_HUMAN	PRDX4	Peroxiredoxin-4 OS=Homo sapiens OX=9606 GN=PRDX4 PE=1 SV=1	148	16	C	UR	11.9045	21.9388	14.972	21.0878	12.1562	17.9407	2737.98	5045.82	3443.49	4850.1	2795.86	4126.27
sp|P30044|PRDX5_HUMAN	PRDX5	Peroxiredoxin-5, mitochondrial OS=Homo sapiens OX=9606 GN=PRDX5 PE=1 SV=4	1581	13	C	UR	12.5956	22.2059	14.0821	19.9813	12.6666	18.4684	1759.54	3102.05	1967.19	2791.29	1769.46	2579.94
sp|P30041|PRDX6_HUMAN	PRDX6	Peroxiredoxin-6 OS=Homo sapiens OX=9606 GN=PRDX6 PE=1 SV=3	942	15	C	UR	11.0909	22.2264	14.2356	22.6213	11.9022	17.9237	2644.86	5300.34	3394.79	5394.53	2838.32	4274.27
sp|P48147|PPCE_HUMAN	PREP	Prolyl endopeptidase OS=Homo sapiens OX=9606 GN=PREP PE=1 SV=2	2317	2	C	UR	10.7592	21.8404	13.715	24.4508	11.4078	17.8268	301.842	612.722	384.768	685.953	320.039	500.122
sp|P49642|PRI1_HUMAN	PRIM1	DNA primase small subunit OS=Homo sapiens OX=9606 GN=PRIM1 PE=1 SV=1	1251	18	C	UR	12.4524	22.9133	12.3363	22.0533	11.7127	18.5319	3431.76	6314.69	3399.77	6077.68	3227.9	5107.23
sp|P49643|PRI2_HUMAN	PRIM2	DNA primase large subunit OS=Homo sapiens OX=9606 GN=PRIM2 PE=1 SV=2	1003	15	C	UR	12.649	23.4283	11.7163	21.9317	11.4439	18.8309	2881.16	5336.46	2668.71	4995.56	2606.66	4289.26
sp|Q96LW4|PRIPO_HUMAN	PRIMPOL	DNA-directed primase/polymerase protein OS=Homo sapiens OX=9606 GN=PRIMPOL PE=1 SV=3	1507	3	C	UR	12.7714	20.7383	13.2149	22.7392	12.3568	18.1794	298	483.893	308.347	530.581	288.326	424.187
sp|P17612|KAPCA_HUMAN	PRKACA	cAMP-dependent protein kinase catalytic subunit alpha OS=Homo sapiens OX=9606 GN=PRKACA PE=1 SV=2	1936	1	C	UR	11.5961	19.2286	14.7468	22.2159	13.1028	19.1098	291.707	483.705	370.963	558.854	329.609	480.717
sp|P22694|KAPCB_HUMAN	PRKACB	cAMP-dependent protein kinase catalytic subunit beta OS=Homo sapiens OX=9606 GN=PRKACB PE=1 SV=2	1936	3	C	UR	11.2033	21.842	14.5782	20.7659	12.7113	18.8993	394.529	769.175	513.376	731.281	447.633	665.547
sp|Q9UGJ0|AAKG2_HUMAN	PRKAG2	5'-AMP-activated protein kinase subunit gamma-2 OS=Homo sapiens OX=9606 GN=PRKAG2 PE=1 SV=1	1491	1	C	UR	13.2827	22.0526	16.1577	19.6216	12.3629	16.5225	96.1859	159.693	117.005	142.089	89.5254	119.647
[truncated: 905 more rows]
